# Supplementary material for: Repurposing Approved Drugs for Sarcopenia Based on Transcriptomics Data in Humans
Source: Pharmaceuticals (Basel). 2023 Apr 18;16(4):607. doi: 10.3390/ph16040607 (PMC10145476; doi:10.3390/ph16040607)
Supplement: Supplementary file 1 [file pharmaceuticals-16-00607-s001.zip]

Archive with 8 entries (8 files):
- Figure S1.png
- Table S1 222 differentially expressed genes of GSE111016.xlsx
- Table S2 Green module gene.xlsx
- Table S3 The result of drug repurposing with LINCS algorithm.xlsx
- Table S4  Sarcopenia-associated genes were obtained from the Open Targets and the DisGeNET database.xlsx
- Table S5 The result of drug repurposing with gene2drug algorithm.xlsx
- Table S6 The result of drug repurposing with pathway2drug algorithm.xlsx
- Table S7 The result of the Crank algorithm.xlsx
