# Supplementary material for: Repurposing Approved Drugs for Sarcopenia Based on Transcriptomics Data in Humans
Source: Pharmaceuticals (Basel). 2023 Apr 18;16(4):607. doi: 10.3390/ph16040607 (PMC10145476; doi:10.3390/ph16040607)
Supplement: Supplementary file 1 [file pharmaceuticals-16-00607-s001.zip › Table S1 222 differentially expressed genes of GSE111016.xlsx]

## Sheet: diffgene222_gse111016
Supplementary table 1: 222 differentially expressed genes of GSE111016
Symbol	baseMean	log2FoldChange	lfcSE	stat	pvalue	padj
CHCHD10	2045.82	-0.381964	0.076679	-4.98134	6.31e-07	0.00631321
MRPL34	783.838	-0.374959	0.0772068	-4.85655	1.19e-06	0.00631321
TRIM69	503.632	-0.274102	0.0569669	-4.81159	1.5e-06	0.00631321
IVNS1ABP	1296.67	-0.232832	0.0515029	-4.52075	6.16e-06	0.00974288
LTO1	262.691	0.185307	0.0405132	4.57398	4.79e-06	0.00974288
NDUFS8	2346.27	-0.263963	0.0581129	-4.54224	5.57e-06	0.00974288
PPIC	504.422	-0.280228	0.0610258	-4.59196	4.39e-06	0.00974288
PTGES2	1120.48	-0.283465	0.0617291	-4.59209	4.39e-06	0.00974288
ATP5MJ	1763.16	-0.315445	0.0719686	-4.38309	1.17e-05	0.0164446
ATP5MC3	3105.96	-0.489191	0.114923	-4.25667	2.07e-05	0.0173916
CACNB2	79.4101	-1.09458	0.255918	-4.27708	1.89e-05	0.0173916
CCNL2	2383.17	0.136	0.031646	4.29755	1.73e-05	0.0173916
COX10	962.938	-0.297242	0.0704347	-4.2201	2.44e-05	0.0173916
DROSHA	912.692	0.128028	0.0304149	4.20939	2.56e-05	0.0173916
ETHE1	148.458	-0.251683	0.0593468	-4.24088	2.23e-05	0.0173916
MCM6	313.006	0.175862	0.0406476	4.32651	1.51e-05	0.0173916
TIMMDC1	1605.82	-0.231275	0.0546675	-4.23058	2.33e-05	0.0173916
UQCRHL	850.217	-0.330713	0.076623	-4.31611	1.59e-05	0.0173916
VEGFA	4796.12	-0.412842	0.0981819	-4.20486	2.61e-05	0.0173916
APOO	278.514	-0.392156	0.0936385	-4.18798	2.81e-05	0.0177998
CKMT2	13876.7	-0.561745	0.13585	-4.13504	3.55e-05	0.0196678
GOT2	8631.68	-0.320477	0.0772335	-4.14945	3.33e-05	0.0196678
PIGL	243.525	0.234508	0.0567366	4.13328	3.58e-05	0.0196678
ALMS1	1368.39	0.159835	0.038837	4.11553	3.86e-05	0.0203594
COX7C	4984.06	-0.333611	0.082468	-4.04534	5.22e-05	0.0219341
NUDT15	202.938	-0.278984	0.0683147	-4.08381	4.43e-05	0.0219341
RPP25L	651.578	-0.232215	0.0574979	-4.03867	5.38e-05	0.0219341
SERF2	2819.85	-0.211536	0.0522343	-4.04976	5.13e-05	0.0219341
SH3BP5-AS1	777.547	0.302901	0.074772	4.05099	5.1e-05	0.0219341
SLC25A4	24241.7	-0.36683	0.0902838	-4.06307	4.84e-05	0.0219341
TIMM23	1030.09	-0.203529	0.0503578	-4.04166	5.31e-05	0.0219341
FAM120B	487.772	0.165364	0.0412611	4.00775	6.13e-05	0.0221539
NDUFAB1	2144.72	-0.365406	0.0910265	-4.01428	5.96e-05	0.0221539
PRDX5	1684.76	-0.252085	0.0626874	-4.02131	5.79e-05	0.0221539
SCN4B	534.373	-0.636219	0.158137	-4.0232	5.74e-05	0.0221539
EFCAB6	49.6908	0.354765	0.0887364	3.99796	6.39e-05	0.0224483
COX8A	2346.78	-0.349519	0.087807	-3.98054	6.88e-05	0.0224937
CYP2E1	53.6564	0.494742	0.124828	3.9634	7.39e-05	0.0224937
GPAT2	84.0416	-0.490191	0.12343	-3.97141	7.14e-05	0.0224937
MRPL33	1479.22	-0.26647	0.0673544	-3.95624	7.61e-05	0.0224937
SRRM1	1828.33	0.168905	0.042764	3.94971	7.82e-05	0.0224937
TIMM21	922.149	-0.267944	0.0675279	-3.96791	7.25e-05	0.0224937
TUG1	1727.65	0.110128	0.0278633	3.95245	7.74e-05	0.0224937
ZNF75A	447.481	0.17203	0.0433948	3.9643	7.36e-05	0.0224937
ZNF251	164.651	0.192544	0.0488508	3.94148	8.1e-05	0.0227631
SLC25A3	11228.7	-0.275062	0.0700045	-3.92921	8.52e-05	0.0234355
HOXB-AS1	66.6409	-0.422324	0.108109	-3.90647	9.37e-05	0.0247546
NDUFC1	1918.81	-0.356499	0.0912756	-3.90574	9.39e-05	0.0247546
SUCLG1	2446.04	-0.269229	0.0692328	-3.88876	0.000100759	0.0260102
CLTB	1969.61	-0.159313	0.0410615	-3.87986	0.000104515	0.0264401
MTX2	674.705	-0.27456	0.0710624	-3.86364	0.000111709	0.0266606
NTMT1	635.616	-0.2364	0.061038	-3.87299	0.000107506	0.0266606
RBM33	2374.46	0.202658	0.0524495	3.86386	0.000111609	0.0266606
CYC1	5111.26	-0.306119	0.079558	-3.84774	0.000119212	0.026927
TMEM141	121.637	-0.269265	0.0699332	-3.85032	0.000117965	0.026927
YLPM1	1579.28	0.130892	0.0339738	3.85272	0.000116814	0.026927
ATP5PO	901.445	-0.295127	0.0772943	-3.81822	0.000134417	0.026988
CHCHD1	389.62	-0.225326	0.0588841	-3.82659	0.00012993	0.026988
CIAO2A	614.285	-0.379657	0.0993912	-3.81982	0.000133547	0.026988
HNRNPD	1507.37	0.145548	0.0379591	3.83435	0.000125899	0.026988
IFTAP	260.692	-0.233505	0.0608228	-3.8391	0.000123484	0.026988
MTSS1	1355.32	0.21168	0.0553788	3.82239	0.000132162	0.026988
SAMM50	1851.17	-0.214263	0.0559122	-3.83213	0.000127037	0.026988
ATP5MG	2255.92	-0.315866	0.08351	-3.78237	0.000155342	0.0272674
ATP5PF	2019.95	-0.36538	0.096225	-3.79714	0.000146375	0.0272674
DAP3	1089.43	-0.117469	0.0309059	-3.80087	0.000144191	0.0272674
EOLA1	241.17	-0.289862	0.0764868	-3.78969	0.000150833	0.0272674
GOT1	5633.59	-0.445301	0.117937	-3.77576	0.000159522	0.0272674
GSTK1	1587.02	-0.232077	0.0612699	-3.78779	0.000151994	0.0272674
MCUR1	448.028	-0.242585	0.0642457	-3.77589	0.000159438	0.0272674
MFSD14C	181.538	0.185351	0.048656	3.80941	0.0001393	0.0272674
MRPL27	702.543	-0.18695	0.049331	-3.78971	0.000150821	0.0272674
NDUFB10	4887.64	-0.294527	0.077829	-3.78429	0.00015415	0.0272674
PDHA1	3386.83	-0.341563	0.0900155	-3.79449	0.000147945	0.0272674
MRPS9	1073.32	-0.244448	0.0649058	-3.7662	0.00016575	0.0273599
NDUFB1	1225.95	-0.286307	0.0760445	-3.765	0.000166552	0.0273599
SLC16A1	1768.39	-0.397713	0.105543	-3.76824	0.0001644	0.0273599
UBE3C	4484.95	-0.144672	0.038507	-3.75702	0.000171948	0.0278842
FLG	286.522	4.14487	1.10876	3.73829	0.000185278	0.0292948
GLRX5	1184.74	-0.324061	0.0866768	-3.73873	0.000184949	0.0292948
CCDC28B	857.479	-0.262341	0.070988	-3.69557	0.000219398	0.0295662
CHCHD3	4909.43	-0.23747	0.0646222	-3.67474	0.00023809	0.0295662
COMMD6	228.11	-0.238003	0.0643433	-3.69896	0.000216484	0.0295662
COX5A	3605.71	-0.310021	0.0841996	-3.68198	0.000231428	0.0295662
CRAMP1	194.004	0.179844	0.0485939	3.70096	0.000214783	0.0295662
CYCS	6663.66	-0.418941	0.112991	-3.70775	0.000209112	0.0295662
DECR1	1600.67	-0.362002	0.0976604	-3.70675	0.00020994	0.0295662
DLAT	3027.65	-0.300714	0.0815946	-3.68547	0.000228283	0.0295662
EIF3K	3644.96	-0.216209	0.0582796	-3.70985	0.000207379	0.0295662
EMCN	692.969	-0.357713	0.0961075	-3.72201	0.000197641	0.0295662
GRHPR	1633.87	-0.192598	0.0522847	-3.68365	0.000229922	0.0295662
KCNT2	68.8674	0.48879	0.131236	3.72453	0.000195682	0.0295662
MRPS15	1656.35	-0.176992	0.0479238	-3.6932	0.000221447	0.0295662
NDUFA6	404.055	-0.284374	0.0773935	-3.67439	0.000238419	0.0295662
NDUFB8	387.998	-0.270254	0.0734113	-3.68137	0.000231985	0.0295662
NDUFV1	4704.76	-0.27999	0.0759297	-3.68749	0.000226475	0.0295662
OBSL1	2650.32	0.258356	0.0695785	3.71317	0.000204682	0.0295662
SEPTIN7P14	410.109	0.255562	0.0689587	3.70601	0.000210548	0.0295662
SON	8803.66	0.0873	0.023737	3.6778	0.000235256	0.0295662
TTC28-AS1	411.352	0.23534	0.0635888	3.70097	0.000214777	0.0295662
UQCRB	5960.43	-0.303199	0.081734	-3.70958	0.000207604	0.0295662
USP11	670.902	0.201579	0.0543853	3.7065	0.000210144	0.0295662
HCCS	675.322	-0.217595	0.059292	-3.66989	0.000242652	0.0297991
COX6C	3019.63	-0.315291	0.0859902	-3.66659	0.000245803	0.0298958
NDUFAF3	822.96	-0.151715	0.041447	-3.66045	0.000251768	0.0303297
FAM104B	139.051	-0.23269	0.0636334	-3.65673	0.000255458	0.0304838
MDM4	2873.92	0.107877	0.0295266	3.65354	0.000258651	0.0305765
ATP5MC1	1720.1	-0.408404	0.112096	-3.64335	0.000269116	0.031323
DEXI	1387	-0.200961	0.0551701	-3.64258	0.000269919	0.031323
KMT2C	9081.94	0.115522	0.0317699	3.6362	0.000276685	0.0313424
UBFD1	3223.99	0.161797	0.0445057	3.63543	0.00027752	0.0313424
ZNF606	434.643	0.158093	0.043456	3.638	0.000274759	0.0313424
ABLIM2	3478.85	0.302977	0.0833967	3.63296	0.000280183	0.0313632
NDUFB2	2106.03	-0.264207	0.0727713	-3.63066	0.000282701	0.0313675
APEH	1832.81	-0.161202	0.0444606	-3.62573	0.00028815	0.0314208
ZNF585A	259.682	0.162942	0.0449283	3.62671	0.000287054	0.0314208
CTR9	1039.78	-0.159094	0.0439236	-3.62206	0.000292265	0.0315518
UQCRH	1862.29	-0.336595	0.0929761	-3.62023	0.00029434	0.0315518
CMC2	582.481	-0.238464	0.0661693	-3.60385	0.000313543	0.0328823
GUF1	1624.25	-0.190044	0.0527458	-3.60301	0.000314551	0.0328823
MECOM	383.288	-0.406221	0.112729	-3.60351	0.000313944	0.0328823
CSNK2A2	603.711	0.166606	0.0464107	3.58981	0.000330918	0.0341675
ESRRA	2619.29	-0.286304	0.079816	-3.58705	0.000334446	0.0341675
RIN1	73.3269	0.519501	0.144843	3.58665	0.000334949	0.0341675
PDHB	2928.05	-0.311068	0.0868009	-3.58369	0.000338773	0.0342811
PNMT	131.567	0.353657	0.0988347	3.57827	0.00034588	0.0347225
ATP5F1B	25152.2	-0.331581	0.0928638	-3.57062	0.000356143	0.0354474
POM121C	370.334	0.250004	0.0700539	3.56874	0.000358705	0.0354474
DNPH1	262.833	-0.249083	0.0699618	-3.56026	0.000370481	0.0363273
HDDC2	922.739	-0.26746	0.0751984	-3.55673	0.000375499	0.0364035
PIGX	385.454	-0.196319	0.0552128	-3.55567	0.000377015	0.0364035
CCDC138	88.1963	0.256316	0.0722012	3.55003	0.000385187	0.036416
GIGYF1	1279.46	0.206698	0.058231	3.54962	0.000385781	0.036416
SLC4A7	1478.29	-0.470817	0.132529	-3.55257	0.000381494	0.036416
MRPL36	425.539	-0.192046	0.0542109	-3.54257	0.000396249	0.037127
ATP5MK	1737.18	-0.324506	0.0918264	-3.53391	0.000409467	0.037626
GCSH	73.9306	-0.303301	0.0858924	-3.53118	0.000413717	0.037626
LYPLA1	1190.12	-0.31941	0.0904915	-3.52973	0.00041599	0.037626
NUDT8	206.217	-0.376863	0.106834	-3.52755	0.000419422	0.037626
TCF15	101.114	-0.417417	0.118157	-3.53272	0.000411304	0.037626
UQCRC1	7951.7	-0.277416	0.0786233	-3.52842	0.000418045	0.037626
ATP5F1C	4525.54	-0.340055	0.0967006	-3.51657	0.000437155	0.0378227
BBS4	355.434	0.185461	0.0526686	3.52128	0.000429472	0.0378227
CYP26B1	94.5574	0.792003	0.22524	3.51627	0.000437656	0.0378227
SDHD	2435.73	-0.278338	0.0792642	-3.51153	0.000445536	0.0378227
SH3KBP1	352.348	-0.356345	0.101456	-3.51232	0.000444221	0.0378227
SLC7A6	2492.85	0.354305	0.100586	3.52243	0.000427615	0.0378227
SUCLA2	3766.39	-0.261692	0.0744469	-3.51515	0.000439502	0.0378227
UQCRC2	9314.88	-0.271377	0.0772278	-3.51398	0.000441441	0.0378227
AFG3L2	3842.06	-0.159258	0.0454965	-3.50045	0.000464481	0.0389087
FLT1	1968.4	-0.2826	0.0807113	-3.50137	0.00046288	0.0389087
PCDHGC5	73.0794	0.402226	0.115036	3.49654	0.000471335	0.0389668
PGP	894.632	-0.239583	0.0685179	-3.49665	0.000471132	0.0389668
RWDD1	1416.08	-0.167621	0.0481319	-3.48255	0.000496666	0.0405312
SLC25A11	2727.96	-0.270423	0.0776419	-3.48295	0.000495918	0.0405312
MRPL35	1522.51	-0.250489	0.072022	-3.47796	0.000505254	0.040723
PERM1	5426.8	-0.308151	0.0886073	-3.47771	0.000505713	0.040723
RNF5	70.0315	-0.259516	0.0746562	-3.47615	0.000508675	0.040723
CENPC	837.156	0.1571	0.045394	3.46081	0.000538561	0.0413518
MICOS13	773.362	-0.253231	0.0730801	-3.46511	0.00053001	0.0413518
MRPS5	1029.02	-0.202571	0.0585108	-3.46211	0.000535954	0.0413518
NDUFB3	1944.67	-0.289318	0.0836088	-3.46038	0.000539414	0.0413518
NDUFS3	2004.97	-0.279073	0.0805742	-3.46356	0.000533085	0.0413518
NRF1	603.525	0.154046	0.0444104	3.46868	0.00052302	0.0413518
VDAC2	1613.31	-0.224188	0.0647344	-3.4632	0.000533794	0.0413518
ANK1	8563.69	-0.279679	0.0810912	-3.44895	0.000562781	0.0419721
ATP5F1E	2375.06	-0.241358	0.0700371	-3.44614	0.000568653	0.0419721
FAM174B	249.548	0.327181	0.0949556	3.44562	0.000569742	0.0419721
GPATCH2	340.725	0.139231	0.0404135	3.44515	0.000570733	0.0419721
KLF5	403.225	0.336043	0.097504	3.44645	0.000568002	0.0419721
MRPL37	1286.17	-0.172571	0.0499647	-3.45385	0.000552647	0.0419721
RILP	404.456	-0.25877	0.0750393	-3.44846	0.000563795	0.0419721
ASPRV1	562.306	0.188108	0.0546945	3.43925	0.000583319	0.0420267
CFAP44	322.617	0.210617	0.0612186	3.44041	0.000580834	0.0420267
PPP1R14B	700.45	-0.308361	0.0896768	-3.43858	0.000584766	0.0420267
RERE	2821.32	0.234081	0.0680403	3.44032	0.000581024	0.0420267
EMC6	533.277	-0.207618	0.0605315	-3.42992	0.000603752	0.0421985
NDUFB4	2497.33	-0.252101	0.0735013	-3.42989	0.000603836	0.0421985
NDUFB6	890.129	-0.267079	0.0778535	-3.43054	0.000602389	0.0421985
PRDX2	3794.34	-0.23948	0.0697594	-3.43294	0.000597069	0.0421985
UQCRFS1	4683.57	-0.309309	0.0901026	-3.43285	0.000597266	0.0421985
PITPNM1	159.108	-0.502129	0.146527	-3.42687	0.00061059	0.042436
TUBGCP3	653.632	0.141392	0.0413115	3.42258	0.00062029	0.0428746
COX7B	4850.96	-0.29077	0.0850703	-3.41799	0.000630845	0.0429008
MDH2	7063.5	-0.188377	0.0551102	-3.4182	0.000630374	0.0429008
MTIF2	1123.9	-0.242312	0.0708805	-3.41859	0.000629456	0.0429008
AURKAIP1	1365.95	-0.179635	0.052658	-3.41135	0.000646409	0.0434076
PLEKHJ1	515.142	-0.188083	0.0551494	-3.41044	0.000648592	0.0434076
SDHB	3482.63	-0.30731	0.0900492	-3.41269	0.000643243	0.0434076
DPH7	334.013	0.140687	0.0413022	3.40627	0.000658571	0.0436231
UQCRQ	3061.96	-0.297772	0.0874201	-3.40621	0.00065871	0.0436231
ZFYVE26	1538.61	0.150597	0.0443185	3.39806	0.000678665	0.0447106
CEMIP2	660.132	-0.236749	0.0697085	-3.39628	0.000683094	0.0447668
SSBP2	1401.81	0.157129	0.0462842	3.39488	0.000686596	0.0447668
IMMT	3572.83	-0.242439	0.0715167	-3.38996	0.000699017	0.0451115
NPNT	198.965	0.643626	0.189839	3.39038	0.000697947	0.0451115
COQ10A	3113.63	-0.294691	0.0869832	-3.38791	0.000704276	0.0452202
MLIP	4764.77	0.234193	0.0691747	3.38553	0.000710418	0.0453842
PABIR2	158.326	0.170712	0.0504713	3.38235	0.00071869	0.0454546
PHB	1600.62	-0.182843	0.0540801	-3.38097	0.000722301	0.0454546
TTLL7	891.66	0.442011	0.130717	3.38144	0.000721079	0.0454546
PPIF	968.621	-0.358965	0.106274	-3.37772	0.000730904	0.0457683
NUP214	1109.79	0.168175	0.0498374	3.37447	0.000739567	0.0460827
ND6	1097.04	-0.534307	0.158535	-3.37028	0.000750908	0.0463328
TIMM17A	1170.42	-0.204254	0.060585	-3.37136	0.000747973	0.0463328
ATG101	285.509	-0.190425	0.0565837	-3.36537	0.000764405	0.04671
ATP5ME	1952.98	-0.284589	0.0845581	-3.36561	0.000763754	0.04671
OR51E1	50.7477	-0.61859	0.183952	-3.36278	0.000771611	0.0468445
PDHX	2609.36	-0.233081	0.0693295	-3.36192	0.000774014	0.0468445
SLC2A11	193.049	-0.225596	0.0671571	-3.35922	0.000781619	0.0470795
CCDC171	260.561	0.253196	0.0754198	3.35716	0.000787482	0.0471987
NDUFA1	2303.98	-0.24552	0.0731709	-3.35543	0.000792411	0.0471987
NDUFS5	2135.8	-0.238319	0.0710423	-3.3546	0.000794792	0.0471987
WASF3	345.713	0.249369	0.074369	3.35314	0.000799014	0.0472277
NDUFS6	1202.33	-0.221919	0.066266	-3.34892	0.000811279	0.0477296
PIAS1	1380.07	0.0984933	0.0294383	3.34576	0.000820576	0.0480531
PPP1R3E	411.501	0.197517	0.0590921	3.34252	0.00083021	0.0483932
ACE	228.036	-0.360803	0.108081	-3.33826	0.00084306	0.0489168
SLC14A1	205.306	-0.498711	0.149485	-3.33619	0.000849366	0.0490577
ATP5PD	3186.31	-0.250733	0.0752927	-3.33011	0.00086812	0.0497675
EXOC6B	1166.49	0.0801989	0.0240864	3.32963	0.0008696	0.0497675
ZKSCAN8	1175.64	0.137954	0.0414476	3.3284	0.00087346	0.0497675
