# Supplementary material for: Repurposing Approved Drugs for Sarcopenia Based on Transcriptomics Data in Humans
Source: Pharmaceuticals (Basel). 2023 Apr 18;16(4):607. doi: 10.3390/ph16040607 (PMC10145476; doi:10.3390/ph16040607)
Supplement: Supplementary file 1 [file pharmaceuticals-16-00607-s001.zip › Table S2 Green module gene.xlsx]

## Sheet: green-module-gene
Supplementary table 2: 385 genes in the green module
gene	connectivity
SDHB	38.5937
ATP5F1B	36.758
FH	35.7099
CYCS	35.62
ATP5MG	35.5347
NDUFAB1	35.0262
SLC25A4	34.5468
ATP5PB	34.034
COX7B	33.8227
NDUFB3	33.2869
UQCRFS1	32.7868
COX7A2	31.7278
UQCRH	31.5164
SDHD	31.183
ATP5MC1	31.1719
COX7C	31.0874
COX5A	30.6215
ATP5PD	30.1432
ATP5MD	29.448
DECR1	29.3027
ATP5MC3	28.7973
NDUFA1	28.7579
MDH1	28.5327
COX6C	28.3541
UQCRHL	27.6745
UQCR10	26.9456
PDHA1	26.8196
CIAO2A	26.6073
ATP5F1C	26.2854
ATP5F1E	26.1789
GOT1	24.5547
UQCRQ	24.0836
MRPS36	24.0371
SUCLA2	23.881
DLAT	23.5842
ATP5MPL	23.518
PDHB	23.4653
MPC1	23.4193
MRPL41	23.1388
NDUFA4	22.753
MRPS18B	22.1862
ATP5F1A	22.0541
ATP5PF	21.5953
MICOS13	21.3584
DMAC1	20.6332
CKMT2	20.4743
NDUFA12	20.0852
APOO	19.9436
COX8A	19.3548
NDUFS5	19.0643
GHITM	18.9806
NDUFB4	18.9336
PPIF	18.924
FAM162A	18.7663
HIGD1A	18.2134
TIMM21	18.0115
MRPL35	17.9412
COX5B	17.8209
COX6B1	17.2342
LYPLA1	16.9127
COQ3	16.4756
NDUFS2	15.7767
CISD1	15.7699
BOLA3	15.1886
NDUFA9	14.9009
NDUFB1	14.4964
NDUFC1	14.2101
ISCA1	13.4401
SLC25A11	13.4125
LACTB	13.4123
NDUFA8	12.7362
ND6	11.9193
PLP2	11.8655
LYRM7	11.6284
GLRX2	10.9607
ETFDH	10.9173
SLC25A45	10.7678
COQ10A	10.644
SCOC	10.6241
PAQR4	10.6088
HDDC2	10.5484
NNT	10.5146
TMEM126A	10.4189
ATP2B2	10.1321
NDUFV1	9.56318
GLRX5	9.55592
ESRRA	8.99627
LMOD1	8.76429
MRPL34	8.71696
FAM184B	8.63886
FAM189A2	8.59788
NCBP2AS2	8.10119
PNPLA7	7.95875
FAM210A	7.86203
FASTKD1	7.7799
ITGB1BP2	7.73017
HSPE1	7.72613
OTUD6B-AS1	7.48519
ATP5F1AP3	7.2201
ZNF219	7.21218
LIMCH1	7.20578
NUDT6	7.14917
ACADM	7.09425
MTHFD2	6.9443
PGP	6.84357
ECSIT	6.7867
RTN4IP1	6.71661
ANK1	6.7081
CASTOR3	6.67272
UBAP2	6.47638
PPA2	6.32493
DLEU1	6.32283
EOLA1	6.30545
ETNPPL	6.09268
VEGFA	6.08312
DLEU2	5.89953
UBTD1	5.81452
MCUR1	5.69674
CX3CR1	5.65736
GON7	5.56987
NOXA1	5.44968
TOMM40L	5.40836
CAAP1	5.37115
MTERF3	5.14022
IMPA1	5.09652
HSD52	4.93823
H6PD	4.8904
MRPL12	4.82388
CHST15	4.62119
ASB16	4.6099
PPIC	4.58012
ST3GAL2	4.54085
SLC25A30	4.53241
PCBD1	4.53039
TMEM64	4.47597
RNU4-75P	4.45467
GCLM	4.42157
MGST2	4.41894
POLR3K	4.37181
STK33	4.34322
MAP7D1	4.32175
NFATC2	4.29715
CIBAR1	4.26876
PRKAG3	4.2284
NCALD	4.20037
CASTOR2	4.18244
PPP3CB	4.09153
PPTC7	4.06241
FNBP1L	3.98156
PPARGC1A	3.96882
HOXC-AS1	3.94052
SDHAF3	3.8524
ENDOG	3.83265
CERS1	3.79136
MRPS28	3.77354
TTL	3.74044
SLC4A7	3.71476
C2orf88	3.6961
MOSPD1	3.68719
ACOT2	3.6637
COQ5	3.57528
CHAC2	3.54133
PPP1R14B	3.52061
STRADB	3.5191
TRUB1	3.50606
LINC00888	3.3922
DARS2	3.36317
HSDL2	3.34975
LINC00310	3.34654
ABRAXAS1	3.32565
SLC14A1	3.29537
FBXO32	3.25303
NEAT1	3.22842
SPATS2L	3.19167
HDAC5	3.16314
FANCC	3.1596
PRKG1	3.10209
RPS15AP29	3.06297
GAL3ST3	3.05376
DNALI1	3.04366
HIGD1B	3.04228
ACOT1	3.01396
LINC-PINT	3.0022
NUDT8	2.93721
SLC25A15	2.88651
LOC105370792	2.86214
GPR37	2.7996
LINC02613	2.64669
FAM47E	2.62707
WIPI1	2.62325
AIMP2	2.59535
GUF1	2.55022
AMD1	2.54483
NPIPB11	2.47675
NANOGP8	2.45601
HCN1	2.42268
ME2	2.41316
CASP3	2.35985
MLIP	2.35973
ZNF462	2.35347
RNU6-396P	2.34888
PDZD4	2.33939
CADM2	2.33562
CHML	2.32739
TMEM65	2.32698
SH3RF2	2.31502
SNED1	2.29645
ELP5	2.25479
HES6	2.23086
SNCB	2.22585
HSP90AA6P	2.2192
DNAJC25	2.18517
LINC02481	2.17483
VLDLR-AS1	2.17424
KY	2.16216
LGI4	2.13371
SLC13A3	2.12945
KITLG	2.09169
JCADP1	2.05608
LMTK2	2.0185
CD300LG	2.01705
GPR137C	2.00202
RAP2A	1.99154
ABHD11	1.99108
RNU2-7P	1.98961
PDP1	1.98872
CLCN1	1.98645
EPHB1	1.92239
GDA	1.87879
TMEM18	1.87574
RPS10P6	1.79158
CALML6	1.78084
LRRN3	1.76311
KBTBD8	1.75447
MYOG	1.73865
RN7SL390P	1.72798
MYLK2	1.72282
GULP1	1.71703
RN7SL717P	1.71482
TSPAN15	1.71339
SERTAD1	1.65853
MIR3921	1.64725
RSPO3	1.63765
MIR4458HG	1.63497
SNORD115-35	1.6302
RN7SL308P	1.60408
PANK1	1.59989
SLC35A1	1.58124
RNU2-72P	1.5717
MIR4786	1.55708
ST8SIA4	1.54239
RPL7AP35	1.50841
LINC01006	1.49547
KDR	1.46808
FHL2	1.40852
RNU6-35P	1.40772
DHRS4	1.37471
FRMD3	1.37239
RPL9	1.36946
TRIM45	1.36576
PNMT	1.35557
RNU6-574P	1.33221
ARHGEF37	1.33034
LINC01018	1.31409
DBI	1.31176
CKS2	1.29817
MYH1	1.29763
LOC101060119	1.27676
KCNJ2	1.2514
AKAP13	1.22996
RNU6-705P	1.22056
MIR640	1.21475
RPL21P57	1.21004
MIR6859-1	1.20939
IL32	1.20679
P2RX6	1.19652
TMEM52	1.19042
MIR1-1HG	1.18973
COQ2	1.18643
IRS1	1.18507
SCGB1D2	1.16246
SNORD14A	1.16198
RAB3IP	1.14501
TCTEX1D4	1.14291
CCDC110	1.13865
MTND3P6	1.13793
SLC43A2	1.13177
SLC25A6P3	1.12671
SNORD115-2	1.12574
RN7SL16P	1.08894
SERPINA5	1.08723
LOC101927039	1.08502
HSD17B8	1.06937
RAB26	1.06757
RNU7-123P	1.04586
CDKN2C	1.0458
ARL5AP3	1.03922
C1orf158	1.02774
RPS26P45	1.02384
ATP5PDP3	1.02246
SPX	1.00454
REELD1	1.00219
ADAM23	0.989846
HOXB-AS1	0.967652
OMP	0.966455
TRBV26OR9-2	0.9642
PKMP3	0.951776
SNORD115-8	0.950301
PTGDR2	0.947253
CACNA1C-AS2	0.92887
LOC100420050	0.920151
NEURL2	0.912264
RPS15AP14	0.89726
RNU6-11P	0.888219
ATP1B1	0.886192
MIR548V	0.88372
VAMP5	0.882844
P4HA1	0.876779
FRS3	0.860944
CST6	0.857291
DERA	0.853508
ADAMTS3	0.843139
CYP4Z2P	0.837932
MAP3K2-DT	0.832756
MAP3K7CL	0.827336
TSFM	0.825661
SNORD115-5	0.818772
GAS2	0.810339
BHLHE40-AS1	0.805996
LOC100421622	0.783361
TMEM256	0.780509
RPS27P16	0.770128
FHL3	0.762196
MIR101-1	0.752827
SNORA59B	0.717887
ANKRD35	0.709288
IFI27L1	0.708839
SLC25A2	0.706706
RNU6-920P	0.705791
POLRMTP1	0.700316
ILRUN-AS1	0.693545
ZNF581	0.688693
LOC105375903	0.687721
LOC101927322	0.684419
ALDH8A1	0.681397
NPTX2	0.679053
LOC101929240	0.674868
LOC731755	0.660996
MIR597	0.651458
LINC00222	0.63824
LOC101928414	0.63451
EVA1A	0.634092
LGALS17A	0.629136
FYCO1	0.620965
TRIM63	0.613185
LOC390846	0.609707
MIR5190	0.604488
RNU7-59P	0.59931
MIR4653	0.598212
TMEM99	0.590056
SNORD114-18	0.578037
H2BC5	0.570907
LINC01031	0.570329
LOC105374312	0.567711
RNU6-59P	0.565346
HNRNPD-DT	0.564282
LOC731157	0.558548
RN7SL173P	0.54602
RNU6-1088P	0.539207
RNA5SP379	0.527606
PSMC1P7	0.490555
RNU6-750P	0.487761
RPSAP51	0.477197
RNA5SP92	0.47504
PRR32	0.468548
MIR4642	0.4171
ST3GAL5	0.376202
ALDH5A1	0.370726
H2BC3	0.362867
H3P31	0.358731
RPSAP16	0.33633
SRP68P2	0.331065
MIR148B	0.273672
FLJ38576	0.256146
RPL26P12	0.229595
