# Supplementary material for: Repurposing Approved Drugs for Sarcopenia Based on Transcriptomics Data in Humans
Source: Pharmaceuticals (Basel). 2023 Apr 18;16(4):607. doi: 10.3390/ph16040607 (PMC10145476; doi:10.3390/ph16040607)
Supplement: Supplementary file 1 [file pharmaceuticals-16-00607-s001.zip › Table S3 The result of drug repurposing with LINCS algorithm.xlsx]

## Sheet: Supplementary table 3
Supplementary table 3: The result of drug repurposing with LINCS algorithm
pert	PCID	cell	type	trend	WTCS	WTCS_Pval	WTCS_FDR	NCS	NCSct	N_upset	N_downset	t_gn_sym
plinabulin	9949641	SKB	trt_cp	down	-0.544042	1.98444e-05	0.000133047	-1.72362	0.947504	41	121	TNF
SB-431542	4521392	SKB	trt_cp	down	-0.527008	2.05842e-05	0.000133047	-1.66965	0.625408	41	121	ACVR1B; ACVR1C; TGFBR1
pregnenolone	7088398	SKB	trt_cp	down	-0.489827	2.21944e-05	0.000133047	-1.55186	0.684252	41	121	BPNT1; CGA; CYP11A1; CYP17A1; CYP21A2; CYP7B1; HSD3B1; HSD3B2; LHB; NR1I2; PGR; POMC; STS; SULT2A1; SULT2B1
vorinostat	5311	SKB	trt_cp	down	-0.481784	2.25426e-05	0.000133047	-1.52638	0.809126	41	121	HDAC1; HDAC10; HDAC11; HDAC2; HDAC3; HDAC4; HDAC5; HDAC6; HDAC7; HDAC8; HDAC9
REV-5901	5059	SKB	trt_cp	down	-0.473063	2.29342e-05	0.000133047	-1.49875	1.03534	41	121	ALOX5
BRD-K88714443	44499061	SKB	trt_cp	down	-0.47185	2.29778e-05	0.000133047	-1.4949	-0.94573	41	121	NA
MDL-28170	72430	SKB	trt_cp	down	-0.463303	2.33694e-05	0.000133047	-1.46783	0.808302	41	121	CAPN1; CTSB; CTSL
BRD-K40094191	17452347	SKB	trt_cp	down	-0.455929	2.3674e-05	0.000133047	-1.44446	-0.851373	41	121	NA
palbociclib	5330286	SKB	trt_cp	down	-0.455531	2.3674e-05	0.000133047	-1.4432	-0.854716	41	121	CCND3; CDK4; CDK6
BRD-K86269644	44507363	SKB	trt_cp	down	-0.452527	2.38046e-05	0.000133047	-1.43369	-0.737678	41	121	NA
eugenitol	5036604	SKB	trt_cp	down	-0.452133	2.38481e-05	0.000133047	-1.43244	-1.23615	41	121	AR; MAOA
GNF-2	5311510	SKB	trt_cp	down	-0.451883	2.38481e-05	0.000133047	-1.43165	0.78663	41	121	NA
BRD-K79619196	44507621	SKB	trt_cp	down	-0.45034	2.39352e-05	0.000133047	-1.42676	0.712057	41	121	NA
dihydroergotamine	10531	SKB	trt_cp	down	-0.448598	2.39787e-05	0.000133047	-1.42124	-1.05613	41	121	HTR1B; HTR1D; HTR1E; HTR1F; HTR2B; HTR7
irbesartan	3749	SKB	trt_cp	down	-0.448139	2.40222e-05	0.000133047	-1.41978	-0.995024	41	121	AGTR1; CCL2; CYBA; CYP2C9; JUN; SLC10A1
HNHA	16126782	SKB	trt_cp	down	-0.445384	2.41528e-05	0.000133047	-1.41105	0.895183	41	121	HDAC1
GW-0742	9934458	SKB	trt_cp	down	-0.445054	2.41528e-05	0.000133047	-1.41001	-0.705199	41	121	INS; PPARD
estradiol-benzoate	222757	SKB	trt_cp	down	-0.439447	2.44139e-05	0.000133047	-1.39225	-1.19771	41	121	ESR1
BRD-K75903201	2186104	SKB	trt_cp	down	-0.438041	2.44574e-05	0.000133047	-1.38779	-1.13246	41	121	NA
BRD-K56392985	23760109	SKB	trt_cp	down	-0.436844	2.45009e-05	0.000133047	-1.384	-1.00993	41	121	NA
tetramisole	3913	SKB	trt_cp	down	-0.436771	2.45009e-05	0.000133047	-1.38377	0	41	121	NA
rosmarinic-acid	5281792	SKB	trt_cp	down	-0.435735	2.45444e-05	0.000133047	-1.38049	-0.846865	41	121	MCL1; TYR
oxymetazoline	4636	SKB	trt_cp	down	-0.434851	2.45879e-05	0.000133047	-1.37768	0.807728	41	121	ADRA1A; ADRA1B; ADRA1D; ADRA2B; ADRA2C; HTR1B; HTR1D; HTR1E; NISCH
SB-225002	3854666	SKB	trt_cp	down	-0.433953	2.46315e-05	0.000133047	-1.37484	0.862897	41	121	CXCR2
depudecin	10420710	SKB	trt_cp	down	-0.433203	2.4675e-05	0.000133047	-1.37246	-0.846598	41	121	HDAC1; HDAC2
acetyl-geranyl-cysteine	10063341	SKB	trt_cp	down	-0.432994	2.4675e-05	0.000133047	-1.3718	-1.01295	41	121	NA
budesonide	5281004	SKB	trt_cp	down	-0.432331	2.47185e-05	0.000133047	-1.3697	0	41	121	BGLAP; CCL11; CCL5; CSF2; CYP3A5; CYP3A7; ICAM1; IL4; IL5; IL8; NR3C1
levonorgestrel	13109	SKB	trt_cp	down	-0.431636	2.47185e-05	0.000133047	-1.3675	0.028586	41	121	AR; CYP2E1; ESR1; PGR; SHBG; SRD5A1
SR-27897	122077	SKB	trt_cp	down	-0.430963	2.4762e-05	0.000133047	-1.36537	-0.928248	41	121	CCKAR
BRD-K11181277	44511151	SKB	trt_cp	down	-0.429586	2.48055e-05	0.000133047	-1.36101	0.933271	41	121	NA
BRD-K92489476	1249064	SKB	trt_cp	down	-0.428924	2.4849e-05	0.000133047	-1.35891	-1.125	41	121	NA
cinalukast	6436135	SKB	trt_cp	down	-0.428907	2.4849e-05	0.000133047	-1.35885	-0.905793	41	121	CYSLTR1
BRD-K74534237	17104	SKB	trt_cp	down	-0.427765	2.48926e-05	0.000133047	-1.35524	-0.794125	41	121	NA
BRD-K63350243	2989846	SKB	trt_cp	down	-0.426807	2.49361e-05	0.000133047	-1.3522	-0.765483	41	121	NA
BRD-K75329208	2222011	SKB	trt_cp	down	-0.426111	2.49796e-05	0.000133047	-1.35	-0.959645	41	121	NA
BRD-K84803513	73707341	SKB	trt_cp	down	-0.424664	2.50231e-05	0.000133047	-1.34541	-0.703692	41	121	NA
ceforanide	23637804	SKB	trt_cp	down	-0.424625	2.50231e-05	0.000133047	-1.34529	0.716107	41	121	NA
dobutamine	36811	SKB	trt_cp	down	-0.423722	2.50666e-05	0.000133047	-1.34243	-0.830575	41	121	ADCY10; ADRA1A; ADRA1B; ADRA1D; ADRB1; ADRB2
BRD-K96403486	44504880	SKB	trt_cp	down	-0.423404	2.51102e-05	0.000133047	-1.34142	-1.14653	41	121	NA
BRD-K63175663	669117	SKB	trt_cp	down	-0.422097	2.51537e-05	0.000133047	-1.33728	-0.833167	41	121	NA
BRD-K16604360	NotFound	SKB	trt_cp	down	-0.421488	2.51972e-05	0.000133047	-1.33535	-0.0223286	41	121	NA
BRD-K82206012	10357822	SKB	trt_cp	down	-0.421055	2.51972e-05	0.000133047	-1.33398	-1.07533	41	121	NA
alprostadil	5280723	SKB	trt_cp	down	-0.420285	2.52407e-05	0.000133047	-1.33154	-1.02519	41	121	PTGDR2; PTGER1; PTGER2
BRD-K52640952	6950539	SKB	trt_cp	down	-0.420111	2.52407e-05	0.000133047	-1.33099	-0.863042	41	121	NA
ST-012030	632854	SKB	trt_cp	down	-0.414531	2.54583e-05	0.000133047	-1.31331	-1.00001	41	121	NA
BRD-K09460252	4431362	SKB	trt_cp	down	-0.414507	2.54583e-05	0.000133047	-1.31323	-0.694206	41	121	NA
EMF-sumo1-4	5535958	SKB	trt_cp	down	-0.414373	2.55018e-05	0.000133047	-1.31281	-1.19728	41	121	NA
BRD-K39187410	11957531	SKB	trt_cp	down	-0.413426	2.55453e-05	0.000133047	-1.30981	0.0295006	41	121	NA
CGP-57380	11644425	SKB	trt_cp	down	-0.413322	2.55453e-05	0.000133047	-1.30948	0.720763	41	121	AURKB; LCK; MKNK1; MKNK2; SGK1
dexamethasone	5743	SKB	trt_cp	down	-0.412382	2.55889e-05	0.000133047	-1.3065	-1.14744	41	121	ANXA1; CYP3A4; CYP3A5; NOS2; NR0B1; NR1I2; NR3C1; NR3C2; PER2; PIN1
BRD-K47703442	5286678	SKB	trt_cp	down	-0.411731	2.55889e-05	0.000133047	-1.30444	-0.229729	41	121	NA
AM-404	6604822	SKB	trt_cp	down	-0.410914	2.56324e-05	0.000133047	-1.30185	1.18921	41	121	CNR1; CNR2; FAAH; TRPV1
reserpic-acid	65747	SKB	trt_cp	down	-0.409054	2.57194e-05	0.000133047	-1.29596	-0.719058	41	121	NA
BRD-K61359235	1252831	SKB	trt_cp	down	-0.407855	2.57629e-05	0.000133047	-1.29216	-0.566481	41	121	NA
BRD-A70591769	24868886	SKB	trt_cp	down	-0.407174	2.58065e-05	0.000133047	-1.29	-0.941066	41	121	NA
dibenzepin	9419	SKB	trt_cp	down	-0.40615	2.585e-05	0.000133047	-1.28675	-1.00872	41	121	NA
FPL-64176	3423	SKB	trt_cp	down	-0.405679	2.585e-05	0.000133047	-1.28526	-0.674601	41	121	CACNA1C; CACNA1S
tiotidine	50287	SKB	trt_cp	down	-0.405678	2.585e-05	0.000133047	-1.28526	-0.0181078	41	121	HRH2
BRD-K62970326	44502813	SKB	trt_cp	down	-0.405483	2.58935e-05	0.000133047	-1.28464	0.86886	41	121	NA
PD-0325901	10206158	SKB	trt_cp	down	-0.405418	2.58935e-05	0.000133047	-1.28444	-0.952311	41	121	MAP2K1; MAP2K2
diclofenac	3033	SKB	trt_cp	down	-0.405138	2.58935e-05	0.000133047	-1.28355	0.965155	41	121	AKR1C3; ALOX5; ASIC1; ASIC3; CYP2C8; CYP2C9; KCNQ2; KCNQ3; LTF; PLA2G2A; PPARG; SCN4A; TF; TNF; ZADH2
arecaidine-propargyl-ester	2229	SKB	trt_cp	down	-0.405099	2.58935e-05	0.000133047	-1.28343	0.906959	41	121	NA
TCB2	16046239	SKB	trt_cp	down	-0.405041	2.58935e-05	0.000133047	-1.28324	-1.24322	41	121	NA
BRD-K91047982	5349954	SKB	trt_cp	down	-0.403848	2.5937e-05	0.000133047	-1.27946	-1.10731	41	121	NA
BRD-K97149069	44487439	SKB	trt_cp	down	-0.403425	2.59805e-05	0.000133047	-1.27812	0.702733	41	121	NA
BRD-A39121618	2793096	SKB	trt_cp	down	-0.403084	2.59805e-05	0.000133047	-1.27704	0.926773	41	121	NA
danazol	28417	SKB	trt_cp	down	-0.402522	2.59805e-05	0.000133047	-1.27526	-0.725418	41	121	AR; CCL2; CYP2C8; ESR1; GNRHR; GNRHR2; PGR; PLG; PROS1; SERPINA6; SERPINC1; SERPING1; SHBG; TNF
BRD-K90090262	1916559	SKB	trt_cp	down	-0.400178	2.61111e-05	0.000133047	-1.26784	-1.00445	41	121	NA
topotecan	5515	SKB	trt_cp	down	-0.400097	2.61111e-05	0.000133047	-1.26758	0	41	121	ABCB1; ABCG2; TOP1; TOP1MT
androstenol	101989	SKB	trt_cp	down	-0.398452	2.61981e-05	0.000133047	-1.26237	-1.12236	41	121	NR1I3
deltaline	441728	SKB	trt_cp	down	-0.398201	2.61981e-05	0.000133047	-1.26157	0.62682	41	121	CHRNA7
ZD-7155	4673492	SKB	trt_cp	down	-0.397817	2.61981e-05	0.000133047	-1.26035	0.926397	41	121	AGTR1
biperiden	2381	SKB	trt_cp	down	-0.397419	2.62416e-05	0.000133047	-1.25909	0.771109	41	121	CHRM1; CHRM4; CHRM5; CHRNA2
tyrphostin-AG-1295	2048	SKB	trt_cp	down	-0.397411	2.62416e-05	0.000133047	-1.25907	-0.367007	41	121	FLT3; KDR; PDGFRA; PDGFRB
oxybenzone	4632	SKB	trt_cp	down	-0.396814	2.62416e-05	0.000133047	-1.25718	-0.0288423	41	121	AR; ESR2; LIPE; PGR
fluprostenol	5311100	SKB	trt_cp	down	-0.396427	2.62852e-05	0.000133047	-1.25595	-1.07287	41	121	PTGER3; PTGFR; PTGIR; TBXA2R
brivanib	11451527	SKB	trt_cp	down	-0.396378	2.62852e-05	0.000133047	-1.2558	0.849134	41	121	CYP3A4; FGFR2; FGFR3; FLT1; FLT4; KCNH2; KDR; PDGFRA; STK35
NNC-63-0532	3906780	SKB	trt_cp	down	-0.395737	2.62852e-05	0.000133047	-1.25376	0.772193	41	121	OPRL1
exemestane	60198	SKB	trt_cp	down	-0.394416	2.63722e-05	0.000133047	-1.24958	-0.890675	41	121	CYP19A1
anagrelide	135409400	SKB	trt_cp	down	-0.394395	2.63722e-05	0.000133047	-1.24951	-0.979569	41	121	PDE3A
SU-1498	5941539	SKB	trt_cp	down	-0.39322	2.64157e-05	0.000133047	-1.24579	-1.00165	41	121	ERBB2; KDR
NPC-15199	4308	SKB	trt_cp	down	-0.392935	2.64157e-05	0.000133047	-1.24489	-0.958283	41	121	ICAM1; PPARG
UGISS-451	24094187	SKB	trt_cp	down	-0.392891	2.64157e-05	0.000133047	-1.24475	0.80903	41	121	NA
BRD-K52099002	44487484	SKB	trt_cp	down	-0.391997	2.64592e-05	0.000133047	-1.24192	0.840487	41	121	NA
pifithrin-mu	327653	SKB	trt_cp	down	-0.391855	2.64592e-05	0.000133047	-1.24146	0.683825	41	121	HSPA1A; TP53
BRD-K15107389	1080352	SKB	trt_cp	down	-0.390942	2.65027e-05	0.000133047	-1.23857	-0.804358	41	121	NA
EMF-sumo1-11	659031	SKB	trt_cp	down	-0.390059	2.65463e-05	0.000133047	-1.23578	-0.70875	41	121	NA
BRD-K07850148	23920343	SKB	trt_cp	down	-0.389614	2.65463e-05	0.000133047	-1.23437	0.899556	41	121	NA
CDC	14840979	SKB	trt_cp	down	-0.389156	2.65898e-05	0.000133047	-1.23291	1.03585	41	121	ALOX12; ALOX5
nilutamide	4493	SKB	trt_cp	down	-0.388897	2.65898e-05	0.000133047	-1.2321	-0.840633	41	121	AR; KLK3
tracazolate	5522	SKB	trt_cp	down	-0.388374	2.66333e-05	0.000133047	-1.23044	-1.04975	41	121	NA
benzylpenicillin	5904	SKB	trt_cp	down	-0.387703	2.66333e-05	0.000133047	-1.22831	0.835315	41	121	SLC15A1; SLC15A2; SLC22A8
cyclazosin	2894	SKB	trt_cp	down	-0.387595	2.66333e-05	0.000133047	-1.22797	-0.699372	41	121	ADRA1A; ADRA1B; ADRA1D
BRD-K54405293	3449329	SKB	trt_cp	down	-0.386293	2.67203e-05	0.000133047	-1.22384	-0.936867	41	121	NA
guanfacine	3519	SKB	trt_cp	down	-0.38611	2.67203e-05	0.000133047	-1.22326	-0.851365	41	121	ADRA2B; ADRA2C; CYP3A5; HCN1; HCN2; HCN3; HCN4
androstenedione	6128	SKB	trt_cp	down	-0.385783	2.67203e-05	0.000133047	-1.22223	-1.03519	41	121	AKR1C3; HSD17B1; HSD3B1
dexrazoxane	71384	SKB	trt_cp	down	-0.385645	2.67203e-05	0.000133047	-1.22179	0.603295	41	121	DPYS; TOP2A; TOP2B
neurodazine	16112820	SKB	trt_cp	down	-0.385452	2.67639e-05	0.000133047	-1.22118	-1.09768	41	121	NA
KM-00927	2819152	SKB	trt_cp	down	-0.384848	2.67639e-05	0.000133047	-1.21927	-0.816052	41	121	NA
GW-583340	5329480	SKB	trt_cp	down	-0.384738	2.67639e-05	0.000133047	-1.21892	-1.00665	41	121	EGFR; ERBB2
dephostatin	2990	SKB	trt_cp	down	-0.384408	2.68074e-05	0.000133047	-1.21787	0.021959	41	121	PTPN1; PTPN6
AMG-9810	680502	SKB	trt_cp	down	-0.384224	2.68074e-05	0.000133047	-1.21729	1.23784	41	121	TRPV1
denbufylline	2984	SKB	trt_cp	down	-0.384016	2.68074e-05	0.000133047	-1.21663	1.12109	41	121	PDE4A; PDE4B; PDE4D
BRD-K60685007	23757123	SKB	trt_cp	down	-0.383849	2.68074e-05	0.000133047	-1.2161	-0.786739	41	121	NA
SC-9	124172	SKB	trt_cp	down	-0.383616	2.68074e-05	0.000133047	-1.21536	0	41	121	NA
mycophenolate-mofetil	5281078	SKB	trt_cp	down	-0.383151	2.68509e-05	0.000133047	-1.21389	-0.86889	41	121	HCAR2; IMPDH1; IMPDH2
QX-314	9884487	SKB	trt_cp	down	-0.383133	2.68509e-05	0.000133047	-1.21383	-0.0295034	41	121	MAPK14; TGFBR1
BRD-A59145032	51003718	SKB	trt_cp	down	-0.383052	2.68509e-05	0.000133047	-1.21358	-0.844571	41	121	NA
BRD-K45044657	NotFound	SKB	trt_cp	down	-0.382931	2.68509e-05	0.000133047	-1.21319	-1.03301	41	121	NA
halcinonide	73707616	SKB	trt_cp	down	-0.382855	2.68509e-05	0.000133047	-1.21295	-0.89824	41	121	NR3C1; SMO
bicalutamide	2375	SKB	trt_cp	down	-0.382763	2.68509e-05	0.000133047	-1.21266	-0.895345	41	121	AR; CYP46A1; KLK3
WR-216174	10405323	SKB	trt_cp	down	-0.381815	2.68944e-05	0.000133047	-1.20966	-0.823327	41	121	NA
formestane	44511091	SKB	trt_cp	down	-0.381421	2.69379e-05	0.000133047	-1.20841	-0.025672	41	121	CYP19A1
lavendustin-c	3896	SKB	trt_cp	down	-0.381069	2.69379e-05	0.000133047	-1.20729	0.368962	41	121	CAMK2A; EGFR; SRC
L-741626	133633	SKB	trt_cp	down	-0.381023	2.69379e-05	0.000133047	-1.20715	-0.944315	41	121	DRD3; DRD4; HTR2B
BIBX-1382	6918508	SKB	trt_cp	down	-0.380917	2.69379e-05	0.000133047	-1.20681	1.17204	41	121	EGFR; ERBB2
BRD-A13346522	44629407	SKB	trt_cp	down	-0.380834	2.69379e-05	0.000133047	-1.20655	0.185623	41	121	NA
dasatinib	3062316	SKB	trt_cp	down	-0.380403	2.69815e-05	0.000133047	-1.20519	0.894212	41	121	ABL1; ABL2; ACVRL1; BCR; BLK; BMPR1B; BMX; BTK; CSK; DDR1; DDR2; EPHA1; EPHA2; EPHA3; EPHA4; EPHA5; EPHA6; EPHA8; EPHB1; EPHB2; EPHB3; EPHB4; EPHB6; ERBB3; ERBB4; FGR; FRK; FYN; GAK; HCK; HSPA8; KIT; LCK; LIMK1; LIMK2; LYN; MAP2K5; MAP3K19; MAP3K20; MAP4K5; MAPK14; MLTK; NEK11; NLK; NR4A3; PDGFRA; PDGFRB; PPAT; PTK6; RIPK2; SIK1; SIK2; SIK3; SRC; SRMS; STAT5B; TEC; TESK1; TNK2; TNNI3K; TXK; TYK2;…
palmitoylethanolamide	4671	SKB	trt_cp	down	-0.380383	2.69815e-05	0.000133047	-1.20512	-0.761579	41	121	CNR2; GPR119; GPR55
CVF-SUMO-13	51003717	SKB	trt_cp	down	-0.380237	2.69815e-05	0.000133047	-1.20466	-0.28317	41	121	NA
BRD-K19875179	752172	SKB	trt_cp	down	-0.379579	2.69815e-05	0.000133047	-1.20257	-0.98007	41	121	NA
BI-78D3	2747117	SKB	trt_cp	down	-0.379411	2.7025e-05	0.000133047	-1.20204	-1.13115	41	121	MAPK8
apigenin	5280443	SKB	trt_cp	down	-0.379371	2.7025e-05	0.000133047	-1.20191	-0.309657	41	121	AKR1B1; AR; CDK6; CFTR; CYP19A1; CYP1A2; CYP1B1; HSD17B1; MAOA; ODC1; TNKS2
teicoplanin	133065662	SKB	trt_cp	down	-0.379082	2.7025e-05	0.000133047	-1.201	-1.1015	41	121	NA
BRD-K35568648	23892254	SKB	trt_cp	down	-0.379066	2.7025e-05	0.000133047	-1.20095	-0.996154	41	121	NA
ropinirole	5095	SKB	trt_cp	down	-0.378636	2.7025e-05	0.000133047	-1.19959	0.970426	41	121	ADRA2B; ADRA2C; DRD1; DRD3; DRD4; HTR1B; HTR1D; HTR2B
altanserin	3033677	SKB	trt_cp	down	-0.378365	2.70685e-05	0.000133047	-1.19873	-0.970121	41	121	NA
physostigmine	16212981	SKB	trt_cp	down	-0.378054	2.70685e-05	0.000133047	-1.19774	-1.02404	41	121	ACHE; BCHE; CHRNA4; CHRNB2
HU-211	9886498	SKB	trt_cp	down	-0.378049	2.70685e-05	0.000133047	-1.19773	-0.375352	41	121	CNR1; CNR2; GLRA1; GLRA2; GLRA3; GPR55; GRIN1; NFKB1
benzoxiquine	6855	SKB	trt_cp	down	-0.377887	2.70685e-05	0.000133047	-1.19721	0.328659	41	121	NA
CL-82198	2777	SKB	trt_cp	down	-0.377714	2.70685e-05	0.000133047	-1.19666	1.07756	41	121	MMP13
panobinostat	6918837	SKB	trt_cp	down	-0.377319	2.7112e-05	0.000133047	-1.19541	0.891543	41	121	HDAC1; HDAC10; HDAC11; HDAC2; HDAC3; HDAC4; HDAC5; HDAC6; HDAC7; HDAC8; HDAC9
EMF-sumo1-5	5874798	SKB	trt_cp	down	-0.376861	2.7112e-05	0.000133047	-1.19396	0.282676	41	121	NA
diclofenamide	3038	SKB	trt_cp	down	-0.376028	2.71555e-05	0.000133047	-1.19132	-0.0307339	41	121	CA1; CA12; CA3; CA4; CA7
formoterol	23581795	SKB	trt_cp	down	-0.375539	2.71555e-05	0.000133047	-1.18978	1.12751	41	121	ADRB1; ADRB2; ADRB3
BRD-A25416824	2825553	SKB	trt_cp	down	-0.375087	2.7199e-05	0.000133047	-1.18834	-0.543785	41	121	NA
4-hydroxy-2-nonenal	5283344	SKB	trt_cp	down	-0.375046	2.7199e-05	0.000133047	-1.18821	-0.884924	41	121	IKBKB
deoxycorticosterone-acetate	5952	SKB	trt_cp	down	-0.375034	2.7199e-05	0.000133047	-1.18817	-0.986684	41	121	NA
toltrazuril	68591	SKB	trt_cp	down	-0.374534	2.7199e-05	0.000133047	-1.18659	-0.994851	41	121	NA
pantoprazole	4679	SKB	trt_cp	down	-0.374249	2.72426e-05	0.000133047	-1.18569	-1.18727	41	121	ATP12A; ATP1A1; ATP4A; CYP2C9; CYP3A4
BRD-K42644990	2387953	SKB	trt_cp	down	-0.373807	2.72426e-05	0.000133047	-1.18429	-0.727811	41	121	NA
pyroxamide	4996	SKB	trt_cp	down	-0.373507	2.72426e-05	0.000133047	-1.18334	0.674655	41	121	HDAC1; HDAC3; HDAC6
MW-STK33-2C	5723983	SKB	trt_cp	down	-0.373313	2.72861e-05	0.000133047	-1.18272	-0.961846	41	121	NA
SPB02303	2744062	SKB	trt_cp	down	-0.372745	2.72861e-05	0.000133047	-1.18092	-0.367074	41	121	NA
U0126	3006531	SKB	trt_cp	down	-0.372231	2.73296e-05	0.000133047	-1.1793	-0.726099	41	121	MAP2K1; MAP3K1; MAP3K2
BRD-K46961308	1262839	SKB	trt_cp	down	-0.372218	2.73296e-05	0.000133047	-1.17925	-0.755975	41	121	NA
BRD-K84855052	44629408	SKB	trt_cp	down	-0.372096	2.73296e-05	0.000133047	-1.17887	-0.331907	41	121	NA
cinanserin	5475158	SKB	trt_cp	down	-0.372095	2.73296e-05	0.000133047	-1.17886	-0.795116	41	121	NA
HC-toxin	3571	SKB	trt_cp	down	-0.371092	2.73731e-05	0.000133047	-1.17569	0.279052	41	121	HDAC1
minoxidil	4201	SKB	trt_cp	down	-0.370594	2.73731e-05	0.000133047	-1.17411	-0.910549	41	121	ABCC9; KCNJ1; KCNJ10; KCNJ11; KCNJ8; REN
BRD-K59939374	44503125	SKB	trt_cp	down	-0.370463	2.74166e-05	0.000133047	-1.17369	-1.1763	41	121	NA
ST-019366	4423427	SKB	trt_cp	down	-0.370441	2.74166e-05	0.000133047	-1.17362	-0.537424	41	121	NA
tyrphostin-AG-1478	2051	SKB	trt_cp	down	-0.370264	2.74166e-05	0.000133047	-1.17306	0.713427	41	121	EGFR; MAPK14
EMF-sumo1-8	260972	SKB	trt_cp	down	-0.37005	2.74166e-05	0.000133047	-1.17238	-0.898977	41	121	NA
DPPE	NotFound	SKB	trt_cp	down	-0.369763	2.74166e-05	0.000133047	-1.17147	-0.020504	41	121	ABCB1; HRH1
ML-4054	NotFound	SKB	trt_cp	down	-0.369659	2.74166e-05	0.000133047	-1.17114	-0.421612	41	121	NA
BRD-K26257340	25161537	SKB	trt_cp	down	-0.368974	2.74602e-05	0.000133047	-1.16898	0.818778	41	121	NA
brucine	442021	SKB	trt_cp	down	-0.368148	2.75037e-05	0.000133047	-1.16636	-1.05916	41	121	CHRM1; CHRM4; CHRM5
BML-190	2415	SKB	trt_cp	down	-0.367356	2.75472e-05	0.000133047	-1.16385	-1.04506	41	121	CNR2
scriptaid	5186	SKB	trt_cp	down	-0.367344	2.75472e-05	0.000133047	-1.16381	-0.876265	41	121	HDAC1; HDAC2; HDAC3; HDAC4; HDAC5; HDAC6; HDAC7; HDAC8; HDAC9
salvinorin-a	128563	SKB	trt_cp	down	-0.367241	2.75472e-05	0.000133047	-1.16348	0.576947	41	121	OPRD1; OPRK1; OPRM1
cardiogenol-c	11345983	SKB	trt_cp	down	-0.367109	2.75472e-05	0.000133047	-1.16307	-0.867487	41	121	NA
KIN001-055	3796	SKB	trt_cp	down	-0.366894	2.75472e-05	0.000133047	-1.16238	0	41	121	EGFR
riluzole	5070	SKB	trt_cp	down	-0.366346	2.75907e-05	0.000133047	-1.16065	0.630564	41	121	BDNF; GDNF; KCND3; KCNK10; KCNK2; KCNK4; KCNN4; MAP2; NGF; SCN5A; SLC7A11
voriconazole	71616	SKB	trt_cp	down	-0.36624	2.75907e-05	0.000133047	-1.16031	0	41	121	CYP2C9; CYP46A1; CYP51A1
guggulsterone	73707425	SKB	trt_cp	down	-0.36564	2.75907e-05	0.000133047	-1.15841	-0.899799	41	121	AR; ESR1; IKBKB; NR1H4; NR1I2; NR3C1; NR3C2; PGR
clofibric-acid	2797	SKB	trt_cp	down	-0.365411	2.76342e-05	0.000133047	-1.15769	-0.316531	41	121	PPARA
BRD-K76293260	6433346	SKB	trt_cp	down	-0.365308	2.76342e-05	0.000133047	-1.15736	-0.884566	41	121	NA
hydroxycholesterol	73707416	SKB	trt_cp	down	-0.365288	2.76342e-05	0.000133047	-1.1573	-1.17753	41	121	ABCA1; NR1H2; NR1H3
VUF-5681	10330240	SKB	trt_cp	down	-0.364127	2.77213e-05	0.000133047	-1.15362	-1.0524	41	121	HRH3
hemado	4043357	SKB	trt_cp	down	-0.363732	2.77213e-05	0.000133047	-1.15237	0.661892	41	121	ADORA1; ADORA2A; ADORA2B; ADORA3
devazepide	443375	SKB	trt_cp	down	-0.363398	2.77648e-05	0.000133047	-1.15131	-0.971337	41	121	CCKAR; CCKBR; GAST
BRD-A32214171	4124546	SKB	trt_cp	down	-0.363268	2.77648e-05	0.000133047	-1.1509	-0.794448	41	121	NA
tacrolimus	24140138	SKB	trt_cp	down	-0.363133	2.77648e-05	0.000133047	-1.15047	-0.582909	41	121	ABCB1; ABCG2; CYP3A5; CYP3A7; FKBP1A; FKBP2; FKBP4; IFNG; IL10; IL2; IL2RA; IL4; NFATC1; NFATC2; NFATC3; PPP3CA; PPP3CB; PPP3CC; PPP3R1; PPP3R2
SIB-1757	6304902	SKB	trt_cp	down	-0.363065	2.77648e-05	0.000133047	-1.15025	-0.827208	41	121	GRM5
orantinib	5329099	SKB	trt_cp	down	-0.362766	2.77648e-05	0.000133047	-1.14931	-1.09608	41	121	AURKA; AURKB; EGFR; FGFR2; IKBKE; KDR; PDGFRA; PDGFRB; TBK1
paroxetine	9951025	SKB	trt_cp	down	-0.362707	2.77648e-05	0.000133047	-1.14912	1.16696	41	121	ADRBK1; CHRM1; CHRM4; CHRM5; CYP2B6; GNG2; GNG4; GRK1; SLC6A2; SLC6A4
JNJ-10191584	10446295	SKB	trt_cp	down	-0.362508	2.77648e-05	0.000133047	-1.14849	1.2417	41	121	HRH4
quetiapine	5002	SKB	trt_cp	down	-0.362277	2.78083e-05	0.000133047	-1.14776	-0.746691	41	121	ADRA1A; ADRA1B; ADRA1D; ADRA2B; ADRA2C; CHRM1; CHRM4; CHRM5; DRD1; DRD3; DRD4; HRH1; HTR1B; HTR1D; HTR1E; HTR1F; HTR3A; HTR6; HTR7; SLC6A2
mometasone	441336	SKB	trt_cp	down	-0.361911	2.78083e-05	0.000133047	-1.1466	-0.0217982	41	121	NR3C1; PGR
acadesine	266934	SKB	trt_cp	down	-0.361783	2.78083e-05	0.000133047	-1.14619	-0.552895	41	121	ADSL; PRKAA2; SLC2A4
BRD-A26595446	4484064	SKB	trt_cp	down	-0.361309	2.78518e-05	0.000133047	-1.14469	-1.1487	41	121	NA
cinacalcet	156418	SKB	trt_cp	down	-0.360553	2.78518e-05	0.000133047	-1.1423	-0.36881	41	121	CASR
deracoxib	3058754	SKB	trt_cp	down	-0.360053	2.78953e-05	0.000133047	-1.14071	-0.727629	41	121	NA
BRD-A95944315	23834891	SKB	trt_cp	down	-0.359643	2.78953e-05	0.000133047	-1.13941	-0.675044	41	121	NA
BRD-A84102390	73707363	SKB	trt_cp	down	-0.359548	2.78953e-05	0.000133047	-1.13911	-1.07966	41	121	NA
BRD-K12105018	1721551	SKB	trt_cp	down	-0.359544	2.78953e-05	0.000133047	-1.1391	-0.653251	41	121	NA
A-443644	10172943	SKB	trt_cp	down	-0.359516	2.78953e-05	0.000133047	-1.13901	0.962777	41	121	AKT1; AKT2; AKT3; CDC42BPB; GSK3B; PHKG1; PKIA; PRKACA
U-0126	3006531	SKB	trt_cp	down	-0.359423	2.79389e-05	0.000133047	-1.13872	0.0283039	41	121	AKT1; CHEK1; GSK3B; JAK2; LCK; MAP2K1; MAP2K2; MAP2K7; MAPK11; MAPK12; MAPK14; MAPK8; PRKCA; RAF1; ROCK1; RPS6KB1; SGK1
BRD-K86631041	1143390	SKB	trt_cp	down	-0.358612	2.79389e-05	0.000133047	-1.13615	-1.08806	41	121	NA
masitinib	10074640	SKB	trt_cp	down	-0.358372	2.79824e-05	0.000133047	-1.13539	0.490468	41	121	DDR1; DDR2; FGFR3; KIT; LYN; PDGFRA; PDGFRB
mycophenolic-acid	446541	SKB	trt_cp	down	-0.358164	2.79824e-05	0.000133047	-1.13473	0.29076	41	121	IMPDH1; IMPDH2
BRD-K64058329	44500012	SKB	trt_cp	down	-0.358057	2.79824e-05	0.000133047	-1.13439	-0.80838	41	121	NA
tolazamide	5503	SKB	trt_cp	down	-0.358025	2.79824e-05	0.000133047	-1.13429	-0.799465	41	121	ABCC8; KCNJ1; KCNJ10; KCNJ11
pyrrolidine-dithiocarbamate	517348	SKB	trt_cp	down	-0.357979	2.79824e-05	0.000133047	-1.13414	-1.0961	41	121	HSD11B1; RELA
BRD-K49403449	9555025	SKB	trt_cp	down	-0.35791	2.79824e-05	0.000133047	-1.13392	-1.00485	41	121	NA
isorotenone	6453092	SKB	trt_cp	down	-0.357901	2.79824e-05	0.000133047	-1.13389	-0.692387	41	121	MT-ND1
apicidin	467801	SKB	trt_cp	down	-0.357664	2.79824e-05	0.000133047	-1.13314	0.869736	41	121	HDAC1; HDAC10; HDAC11; HDAC2; HDAC3; HDAC4; HDAC5; HDAC6; HDAC7; HDAC8; HDAC9
belinostat	6918638	SKB	trt_cp	down	-0.357258	2.80259e-05	0.000133047	-1.13186	1.17079	41	121	HDAC1; HDAC10; HDAC11; HDAC2; HDAC3; HDAC4; HDAC5; HDAC6; HDAC7; HDAC8; HDAC9
BRD-K08630646	980157	SKB	trt_cp	down	-0.357222	2.80259e-05	0.000133047	-1.13174	-0.914348	41	121	NA
BRD-K84114569	1955478	SKB	trt_cp	down	-0.357099	2.80259e-05	0.000133047	-1.13135	-0.372155	41	121	NA
prostaglandin-b2	5280881	SKB	trt_cp	down	-0.356862	2.80259e-05	0.000133047	-1.1306	-0.91998	41	121	NA
BRD-K93899689	743143	SKB	trt_cp	down	-0.356779	2.80259e-05	0.000133047	-1.13034	-1.06373	41	121	NA
BRD-K44812652	23946995	SKB	trt_cp	down	-0.356508	2.80259e-05	0.000133047	-1.12948	-1.09616	41	121	NA
BRD-A09984573	2803185	SKB	trt_cp	down	-0.356328	2.81782e-05	0.000133047	-1.12891	-0.728856	41	121	NA
DCPIB	10071166	SKB	trt_cp	down	-0.356221	2.81782e-05	0.000133047	-1.12857	0.824705	41	121	SLC1A2
UB-165	4694339	SKB	trt_cp	down	-0.356121	2.81782e-05	0.000133047	-1.12825	-0.827701	41	121	CHRNA3; CHRNA4; CHRNB2
pazopanib	11525740	SKB	trt_cp	down	-0.356051	2.81782e-05	0.000133047	-1.12803	-1.11347	41	121	BRAF; CSF1R; CYP2B6; CYP2C8; CYP2E1; DDR1; DDR2; EPHB6; FGF1; FGFR3; FLT1; FLT4; ITK; KDR; KIT; MAP3K10; MAP3K11; MAP3K9; MAP4K5; PDGFRA; PDGFRB; RAF1; RET; ROS1; SH2B3; STK10; TAOK1; TAOK2; TAOK3
guanaben-acetate	NotFound	SKB	trt_cp	down	-0.355205	2.83088e-05	0.000133047	-1.12535	0.0263696	41	121	NA
hydrastinine	3397945	SKB	trt_cp	down	-0.354983	2.83088e-05	0.000133047	-1.12465	-0.829725	41	121	NA
BRD-K31754360	701150	SKB	trt_cp	down	-0.354694	2.83088e-05	0.000133047	-1.12373	-0.558857	41	121	NA
BRD-K50368246	44487490	SKB	trt_cp	down	-0.354655	2.83088e-05	0.000133047	-1.12361	-1.1572	41	121	NA
BRD-K26367064	2466259	SKB	trt_cp	down	-0.354445	2.83958e-05	0.000133047	-1.12294	-0.925092	41	121	NA
BRD-K61463582	1674	SKB	trt_cp	down	-0.354388	2.83958e-05	0.000133047	-1.12276	-1.1237	41	121	NA
SB-216641	3292447	SKB	trt_cp	down	-0.35397	2.83958e-05	0.000133047	-1.12144	-0.791553	41	121	HTR1B; HTR1D; HTR2B
spiperone	5265	SKB	trt_cp	down	-0.353816	2.83958e-05	0.000133047	-1.12095	-0.910356	41	121	ADRA1A; ADRA1B; ADRA1D; DRD1; DRD3; DRD4; HTR1D; HTR1F; HTR2B; HTR6; HTR7
BRD-K10906552	1300352	SKB	trt_cp	down	-0.353531	2.83958e-05	0.000133047	-1.12005	1.09249	41	121	NA
PHTPP	11201035	SKB	trt_cp	down	-0.353124	2.85481e-05	0.000133047	-1.11876	-1.12079	41	121	ESR2
5-methylhydantoin	69216	SKB	trt_cp	down	-0.352723	2.85481e-05	0.000133047	-1.11749	-0.875087	41	121	NA
BRD-K50659736	763244	SKB	trt_cp	down	-0.352324	2.86569e-05	0.000133047	-1.11622	-1.19651	41	121	NA
meprylcaine	4065	SKB	trt_cp	down	-0.352239	2.86569e-05	0.000133047	-1.11596	-0.84204	41	121	NA
HG-6-64-01	53302361	SKB	trt_cp	down	-0.351008	2.88745e-05	0.000133047	-1.11205	0.998846	41	121	ABL1; BRAF; CSF1R; EGFR; FLT3; KIT; MAPK11; PDGFRB; RET
bromhexine	2442	SKB	trt_cp	down	-0.350408	2.90486e-05	0.000133047	-1.11015	0.938284	41	121	NA
KF-38789	5310849	SKB	trt_cp	down	-0.350145	2.90486e-05	0.000133047	-1.10932	-0.0305364	41	121	SELP
emodic-acid	361510	SKB	trt_cp	down	-0.349838	2.90486e-05	0.000133047	-1.10835	0.703103	41	121	NA
tranilast	5282230	SKB	trt_cp	down	-0.349707	2.90486e-05	0.000133047	-1.10793	-0.0287773	41	121	HPGDS; HRH1; IDO1; IFNG; IL10; IL2; IL4; SLC22A12; STS; TGFB1; TNF; TRPV2
calcifediol	46705323	SKB	trt_cp	down	-0.349697	2.90486e-05	0.000133047	-1.1079	0	41	121	VDR
vinpocetine	5673	SKB	trt_cp	down	-0.349581	2.90486e-05	0.000133047	-1.10753	-0.876299	41	121	PDE1A; PDE1C; SCN10A
N-arachidonyl-GABA	44634744	SKB	trt_cp	down	-0.349418	2.94402e-05	0.000133047	-1.10702	-0.754863	41	121	NA
BRD-K25884242	5132371	SKB	trt_cp	down	-0.349407	2.94402e-05	0.000133047	-1.10698	0.861101	41	121	NA
WZ-4002	44607530	SKB	trt_cp	down	-0.348884	2.94402e-05	0.000133047	-1.10533	-1.05528	41	121	EGFR; ERBB2
BRD-K74949371	44499123	SKB	trt_cp	down	-0.348735	2.94402e-05	0.000133047	-1.10485	1.00953	41	121	NA
BRD-A94381689	23815298	SKB	trt_cp	down	-0.348349	2.97014e-05	0.000133047	-1.10363	0	41	121	NA
PD-168077	45479739	SKB	trt_cp	down	-0.348104	2.97014e-05	0.000133047	-1.10286	0	41	121	DRD4
BRD-K53472085	5736396	SKB	trt_cp	down	-0.347309	2.99407e-05	0.000133047	-1.10034	-1.10151	41	121	NA
morphothebaine	5351542	SKB	trt_cp	down	-0.347231	2.99407e-05	0.000133047	-1.10009	-1.07921	41	121	NA
BRD-K76052538	5290633	SKB	trt_cp	down	-0.346526	2.99407e-05	0.000133047	-1.09785	-0.785505	41	121	NA
AQ-RA741	NotFound	SKB	trt_cp	down	-0.346375	3.01583e-05	0.000133047	-1.09738	0.906733	41	121	NA
cyclosporin-a	16404350	SKB	trt_cp	down	-0.345397	3.03977e-05	0.000133047	-1.09428	1.1916	41	121	ABCB11; CAMLG; CYP3A5; CYP3A7; FPR1; PPIA; PPID; PPIF; PPP3CA; PPP3R2; SLC10A1; SLCO1B1; SLCO1B3
epoxycholesterol	3247059	SKB	trt_cp	down	-0.345329	3.03977e-05	0.000133047	-1.09406	1.04362	41	121	NR1H2; NR1H3
BRD-K35961280	747185	SKB	trt_cp	down	-0.344918	3.03977e-05	0.000133047	-1.09276	0.47496	41	121	NA
BRD-A68721828	23777654	SKB	trt_cp	down	-0.344528	3.03977e-05	0.000133047	-1.09153	-0.943994	41	121	NA
BRD-K41757249	1366986	SKB	trt_cp	down	-0.344477	3.07458e-05	0.000133047	-1.09136	0.48004	41	121	NA
eicosatetraynoic-acid	1780	SKB	trt_cp	down	-0.344464	3.07458e-05	0.000133047	-1.09132	-1.09279	41	121	ALOX12; PPARA; PPARG
MEK1-2-inhibitor	9549284	SKB	trt_cp	down	-0.344312	3.07458e-05	0.000133047	-1.09084	0.934234	41	121	MAP2K1; MAP2K2
BRD-K81441552	1188388	SKB	trt_cp	down	-0.343874	3.07458e-05	0.000133047	-1.08946	0.790936	41	121	NA
BRD-K33606495	24868685	SKB	trt_cp	down	-0.343428	3.13551e-05	0.000133533	-1.08804	-0.848665	41	121	NA
chlorpromazine	160588	SKB	trt_cp	down	-0.343084	3.13551e-05	0.000133533	-1.08695	-0.0326671	41	121	ADRA1A; ADRA1B; ADRA1D; ADRA2B; ADRA2C; CALM1; CALM2; CALM3; CHRM1; DRD1; DRD3; DRD4; HRH1; HRH4; HTR1E; HTR2B; HTR6; HTR7; KCNH2; KIF11; ORM1; ORM2; PRNP; S100B; SMPD1; TRPC5
nefopam	155290	SKB	trt_cp	down	-0.342993	3.13551e-05	0.000133533	-1.08666	0.867592	41	121	NA
tyrphostin-1	2063	SKB	trt_cp	down	-0.342683	3.13551e-05	0.000133533	-1.08568	-0.367114	41	121	EGFR
benazepril	5362124	SKB	trt_cp	down	-0.342308	3.1899e-05	0.000134048	-1.08449	-0.811624	41	121	ACE
BW-B70C	5353454	SKB	trt_cp	down	-0.342125	3.1899e-05	0.000134048	-1.08391	-0.399912	41	121	ALOX5
tozasertib	5494449	SKB	trt_cp	down	-0.342085	3.1899e-05	0.000134048	-1.08378	1.0666	41	121	ABL1; ABL2; AURKA; AURKAIP1; AURKB; AURKC; BCR; BMP2K; CDKL2; DDR1; DDR2; EPHA2; EPHB6; FLT3; INCENP; JAK2; LCK; LIMK1; MAP3K19; MAP4K1; MAP4K5; MYLK2; MYLK3; NTRK1; NTRK2; NTRK3; NUAK1; PLK4; RET; RIPK1; ROS1; SLK; SRPK1; TAOK2; TAOK3; TEK; TNK1; TPX2; YES1
BRD-A55565369	2834096	SKB	trt_cp	down	-0.341647	3.1899e-05	0.000134048	-1.0824	-0.995226	41	121	NA
BRD-K06800040	2981635	SKB	trt_cp	down	-0.341317	3.25083e-05	0.000134967	-1.08135	-0.760676	41	121	NA
nifedipine	4485	SKB	trt_cp	down	-0.340749	3.25083e-05	0.000134967	-1.07955	-0.964551	41	121	ABCG2; CACNA1C; CACNA1D; CACNA1F; CACNA1H; CACNA1S; CACNA2D1; CACNB2; CALM1; CALM2; CALM3; CYP2C9; CYP3A5; EDN1; GLRA1; GLRA3; GLRB; KCNA1; KCNA5; NR1I2; TRPM3
KB-R7943	4534086	SKB	trt_cp	down	-0.339596	3.33569e-05	0.000136481	-1.0759	0	41	121	SLC8A1; TRPC3; TRPC5; TRPC6
ginsenoside	100018	SKB	trt_cp	down	-0.339114	3.43796e-05	0.000138982	-1.07437	-1.07558	41	121	NA
fexaramine	5326713	SKB	trt_cp	down	-0.338824	3.43796e-05	0.000138982	-1.07345	-0.791157	41	121	NR1H4
BRD-K52914903	44202433	SKB	trt_cp	down	-0.33876	3.43796e-05	0.000138982	-1.07325	-0.956556	41	121	NA
YM-90709	1103147	SKB	trt_cp	down	-0.338541	3.43796e-05	0.000138982	-1.07256	0.748893	41	121	CSF2RB; IL5RA
TUL-XX023	54596143	SKB	trt_cp	down	-0.338484	3.525e-05	0.000140755	-1.07238	-0.867559	41	121	NA
perphenazine	4748	SKB	trt_cp	down	-0.338221	3.525e-05	0.000140755	-1.07154	0.833644	41	121	AOX1; CALM1; CALM2; CALM3; DRD1; HRH1; HTR6; HTR7
H-7	9862218	SKB	trt_cp	down	-0.337754	3.525e-05	0.000140755	-1.07006	0	41	121	PKIA; PRKACA; PRKAR1A
BRD-K21788104	2824173	SKB	trt_cp	down	-0.337323	3.62291e-05	0.000142987	-1.0687	-0.294402	41	121	NA
BRD-A06909528	4879301	SKB	trt_cp	down	-0.337315	3.62291e-05	0.000142987	-1.06868	-0.890641	41	121	NA
BRD-K09997269	5334616	SKB	trt_cp	down	-0.337195	3.62291e-05	0.000142987	-1.06829	-0.962278	41	121	NA
L-755507	9829836	SKB	trt_cp	down	-0.336714	3.62291e-05	0.000142987	-1.06677	0.0273524	41	121	ADRB1; ADRB2; ADRB3
BRD-K55612480	44498603	SKB	trt_cp	down	-0.336368	3.78828e-05	0.000147463	-1.06567	0.688427	41	121	NA
fenofibrate	3339	SKB	trt_cp	down	-0.336218	3.78828e-05	0.000147463	-1.0652	-0.691205	41	121	ABCD2; ABCD3; ABCD4; APOA1; APOB; APOC3; APOE; CCL2; CETP; CRAT; CRP; CYP2C8; CYP2C9; LPL; MMP25; NR1I2; PPARA; PPARD; PPARG; SERPINE1; SREBF2; VCAM1
BRD-K70974948	44497549	SKB	trt_cp	down	-0.336218	3.78828e-05	0.000147463	-1.0652	-0.878019	41	121	NA
BRD-K30194621	44487465	SKB	trt_cp	down	-0.33598	3.78828e-05	0.000147463	-1.06444	0.560206	41	121	NA
BRD-K67010098	23891087	SKB	trt_cp	down	-0.335839	3.78828e-05	0.000147463	-1.064	-0.529208	41	121	NA
EXO-1	310557	SKB	trt_cp	down	-0.335756	3.78828e-05	0.000147463	-1.06373	-0.744738	41	121	NA
kenpaullone	3820	SKB	trt_cp	down	-0.335266	3.90578e-05	0.000150016	-1.06218	-0.585745	41	121	CCNB1; CDK1; CDK2; CDK5; CDK9; GSK3A; GSK3B; LCK; MAP4K2; MAP4K4; MAP4K5; MINK1; NUAK1
BRD-A13914662	23863790	SKB	trt_cp	down	-0.335221	3.90578e-05	0.000150016	-1.06204	-1.08778	41	121	NA
PNU-282987	9795278	SKB	trt_cp	down	-0.335103	3.90578e-05	0.000150016	-1.06166	0.59191	41	121	CHRNA7
N-(3-acetamidophenyl)-3-chlorobenzamide	669190	SKB	trt_cp	down	-0.334668	3.90578e-05	0.000150016	-1.06029	-1.08361	41	121	GRM5
LY-341495	9819927	SKB	trt_cp	down	-0.334455	4.07115e-05	0.000154508	-1.05961	-0.839725	41	121	GRM2; GRM3; GRM7
PD-166793	9918908	SKB	trt_cp	down	-0.334162	4.07115e-05	0.000154508	-1.05868	-1.06497	41	121	MMP13; MMP2; MMP3
naltriben	4429	SKB	trt_cp	down	-0.333624	4.07115e-05	0.000154508	-1.05698	-0.832974	41	121	OPRD1; OPRK1; OPRM1
CGP-55845	5311042	SKB	trt_cp	down	-0.333593	4.07115e-05	0.000154508	-1.05688	-1.06359	41	121	GABBR1; GABBR2; KCTD12; KCTD16; KCTD8
rimexolone	73707479	SKB	trt_cp	down	-0.333415	4.20388e-05	0.000157748	-1.05632	-1.10684	41	121	NR3C1; SERPINA6
BRD-K51731619	2981024	SKB	trt_cp	down	-0.331741	4.37796e-05	0.000162292	-1.05102	-1.01255	41	121	NA
BRD-K36591038	4453692	SKB	trt_cp	down	-0.330758	4.57814e-05	0.000167617	-1.0479	-1.09322	41	121	NA
BRD-K91355947	1326094	SKB	trt_cp	down	-0.330456	4.80226e-05	0.000173801	-1.04694	-0.849407	41	121	NA
noretynodrel	5702095	SKB	trt_cp	down	-0.329776	4.80226e-05	0.000173801	-1.04479	0.93787	41	121	PGR
seneciphylline	5281750	SKB	trt_cp	down	-0.329628	4.80226e-05	0.000173801	-1.04432	-0.970708	41	121	NA
BRD-K35638681	44506808	SKB	trt_cp	down	-0.329577	4.80226e-05	0.000173801	-1.04416	0	41	121	NA
teniposide	5396	SKB	trt_cp	down	-0.328537	5.02638e-05	0.000179663	-1.04086	0	41	121	ABCC3; CYP2C9; CYP3A5; TOP2A
sulconazole	65495	SKB	trt_cp	down	-0.328415	5.31361e-05	0.000187638	-1.04048	0.764017	41	121	NA
arecaidine-but-2-ynyl-ester	NotFound	SKB	trt_cp	down	-0.328128	5.31361e-05	0.000187638	-1.03957	-0.949537	41	121	NA
AM-630	4302963	SKB	trt_cp	down	-0.328044	5.31361e-05	0.000187638	-1.0393	-0.981909	41	121	CNR1; CNR2
BRD-K45437867	4141	SKB	trt_cp	down	-0.327813	5.31361e-05	0.000187638	-1.03857	-1.19431	41	121	NA
BRD-K21165668	44493094	SKB	trt_cp	down	-0.327768	5.31361e-05	0.000187638	-1.03843	1.07792	41	121	NA
BRD-K38690464	6669976	SKB	trt_cp	down	-0.327061	5.60083e-05	0.000195646	-1.03619	-0.997302	41	121	NA
BRD-K40300908	1109840	SKB	trt_cp	down	-0.326723	5.60083e-05	0.000195646	-1.03512	-0.857029	41	121	NA
oligomycin-a	6364620	SKB	trt_cp	down	-0.326621	5.60083e-05	0.000195646	-1.03479	-1.04776	41	121	ATP5A1
brompheniramine	6834	SKB	trt_cp	down	-0.32651	5.60083e-05	0.000195646	-1.03444	-0.803961	41	121	CHRM1; CHRM4; CHRM5; HRH1
BRD-K64024097	73055061	SKB	trt_cp	down	-0.326263	5.94027e-05	0.000205041	-1.03366	-0.630711	41	121	NA
JNJ-26481585	11538455	SKB	trt_cp	down	-0.326041	5.94027e-05	0.000205041	-1.03296	0	41	121	NA
lupanine	91471	SKB	trt_cp	down	-0.325755	5.94027e-05	0.000205041	-1.03205	0.796706	41	121	INS
BRD-K02223034	1288929	SKB	trt_cp	down	-0.325718	5.94027e-05	0.000205041	-1.03193	-0.971858	41	121	NA
tyrphostin-A9	5614	SKB	trt_cp	down	-0.325695	5.94027e-05	0.000205041	-1.03186	1.08283	41	121	NA
ciglitazone	2750	SKB	trt_cp	down	-0.325575	5.94027e-05	0.000205041	-1.03148	-0.824345	41	121	INS; PPARG
AS-703026	44187362	SKB	trt_cp	down	-0.325557	5.94027e-05	0.000205041	-1.03142	-1.09447	41	121	MAP2K1; MAP2K2
BRD-K15475572	16749997	SKB	trt_cp	down	-0.324809	6.28842e-05	0.000214975	-1.02905	-0.370459	41	121	NA
BRL-15572	3654103	SKB	trt_cp	down	-0.324234	6.71055e-05	0.000226807	-1.02723	-0.886469	41	121	HTR1B; HTR1D; HTR1E; HTR1F; HTR2B; HTR6
trichostatin-a	444732	SKB	trt_cp	down	-0.323723	6.71055e-05	0.000226807	-1.02561	0.894413	41	121	HDAC1; HDAC10; HDAC2; HDAC3; HDAC4; HDAC5; HDAC6; HDAC7; HDAC8; HDAC9
cyclopamine	44118238	SKB	trt_cp	down	-0.323482	7.19578e-05	0.000240396	-1.02485	-0.951594	41	121	DHH; IHH; PTCH1; SMO
pravastatin	4889	SKB	trt_cp	down	-0.323188	7.19578e-05	0.000240396	-1.02392	-0.797506	41	121	ABCC2; APOB; CCL2; CETP; CRP; HMGCR; LCAT; SELP; SLCO1B1
BRD-K23313025	741395	SKB	trt_cp	down	-0.322797	7.19578e-05	0.000240396	-1.02268	-0.303914	41	121	NA
BRD-K56518176	4602050	SKB	trt_cp	down	-0.32211	7.74194e-05	0.000255724	-1.0205	-0.734388	41	121	NA
phentermine	4771	SKB	trt_cp	down	-0.322078	7.74194e-05	0.000255724	-1.0204	0.87055	41	121	MAOA; MAOB; SLC6A2; SLC6A3; SLC6A4
doconexent	445580	SKB	trt_cp	down	-0.321514	7.74194e-05	0.000255724	-1.01861	-0.237471	41	121	FFAR1; PPARA; PPARG; RXRA; RXRB; RXRG; SREBF1
flucloxacillin	6713996	SKB	trt_cp	down	-0.321472	8.28592e-05	0.000270542	-1.01848	0.573666	41	121	NA
lypressin	644076	SKB	trt_cp	down	-0.321271	8.28592e-05	0.000270542	-1.01784	-1.02556	41	121	AVPR1A; AVPR1B; AVPR2
phenolphthalein	4764	SKB	trt_cp	down	-0.321024	8.28592e-05	0.000270542	-1.01706	0.894641	41	121	NR1I2; NR1I3; SHBG; UGT1A9
ST-019365	670967	SKB	trt_cp	down	-0.320976	8.28592e-05	0.000270542	-1.01691	-0.552325	41	121	NA
GR-32191	6918030	SKB	trt_cp	down	-0.320339	8.91911e-05	0.000288307	-1.01489	0.993795	41	121	TBXA2R
LY-255283	122023	SKB	trt_cp	down	-0.320163	8.91911e-05	0.000288307	-1.01433	-0.736108	41	121	LTB4R; LTB4R2
BRD-K62768020	73707344	SKB	trt_cp	down	-0.319692	8.91911e-05	0.000288307	-1.01284	-0.939277	41	121	NA
BRD-K14842454	46948707	SKB	trt_cp	down	-0.319128	9.60453e-05	0.000307393	-1.01106	0.856594	41	121	NA
BRD-K68588778	800760	SKB	trt_cp	down	-0.319114	9.60453e-05	0.000307393	-1.01101	1.15952	41	121	NA
BRD-K88708949	782168	SKB	trt_cp	down	-0.318834	9.60453e-05	0.000307393	-1.01012	-1.09518	41	121	NA
BRD-K54822214	44490807	SKB	trt_cp	down	-0.318794	9.60453e-05	0.000307393	-1.01	0.986065	41	121	NA
ambroxol	2132	SKB	trt_cp	down	-0.318441	0.000103269	0.000327232	-1.00888	-0.0265031	41	121	GBA
amiodarone	2157	SKB	trt_cp	down	-0.318434	0.000103269	0.000327232	-1.00885	0.924768	41	121	ABCG2; ADRB1; CACNA1H; CACNA2D2; CYP2C8; CYP2C9; DIO3; KCNA7; KCNH2; PPARG; SCN5A; THRA; THRB
BAS-00594560	5408200	SKB	trt_cp	down	-0.318057	0.000103269	0.000327232	-1.00766	-0.23318	41	121	NA
GR-127935	107780	SKB	trt_cp	down	-0.317907	0.000103269	0.000327232	-1.00719	0	41	121	HTR1B; HTR1D; HTR1E; HTR1F; HTR2B; HTR6
gliquidone	91610	SKB	trt_cp	down	-0.317584	0.000103269	0.000327232	-1.00616	-0.0241525	41	121	ABCC8; KCNJ10; KCNJ11; KCNJ8
XL-147	1893730	SKB	trt_cp	down	-0.317531	0.000103269	0.000327232	-1.00599	1.19729	41	121	PIK3CA; PIK3CD; PIK3CG
andarine	9824562	SKB	trt_cp	down	-0.316595	0.000111842	0.000350483	-1.00303	-0.7809	41	121	AR
dantrolene	32731	SKB	trt_cp	down	-0.316179	0.000121808	0.000377644	-1.00171	0.767162	41	121	MB; RYR1; RYR3
butabindide	9817923	SKB	trt_cp	down	-0.315993	0.000121808	0.000377644	-1.00112	0.831116	41	121	TPP2
pinacidil	4826	SKB	trt_cp	down	-0.315405	0.000131709	0.000404059	-0.999259	-0.983637	41	121	ABCC8; ABCC9; KCNJ11; KCNJ8
MRS-1845	5202074	SKB	trt_cp	down	-0.315385	0.000131709	0.000404059	-0.999197	-0.895391	41	121	ORAI1
CP-724714	9874913	SKB	trt_cp	down	-0.315323	0.000131709	0.000404059	-0.999	-1.01076	41	121	ERBB2
fenbendazole	3334	SKB	trt_cp	down	-0.315204	0.000131709	0.000404059	-0.998623	0.0277706	41	121	CYP2D6; CYP2J2; CYP3A4; TUBB
BRD-K10554164	2844045	SKB	trt_cp	down	-0.315138	0.000131709	0.000404059	-0.998414	0.992009	41	121	NA
aniracetam	2196	SKB	trt_cp	down	-0.314539	0.000131709	0.000404059	-0.996515	-0.938292	41	121	GRIA1; GRIA3; GRIA4
BRD-A72837804	6621029	SKB	trt_cp	down	-0.314535	0.000131709	0.000404059	-0.996502	0.716149	41	121	NA
BRD-K78701355	2201555	SKB	trt_cp	down	-0.3145	0.000131709	0.000404059	-0.996393	0.923205	41	121	NA
BRD-K98519396	7067264	SKB	trt_cp	down	-0.314244	0.000142915	0.000433231	-0.995582	-1.29367	41	121	NA
BRD-K18074178	44499857	SKB	trt_cp	down	-0.313927	0.000142915	0.000433231	-0.994576	-1.01719	41	121	NA
prostaglandin	13292831	SKB	trt_cp	down	-0.313863	0.000142915	0.000433231	-0.994374	-0.890796	41	121	AKR1C3; PTGDR; PTGDR2; PTGER1; PTGER2; PTGER4; PTGFR
ML-7	4216	SKB	trt_cp	down	-0.313189	0.000155448	0.000466242	-0.992239	0.698231	41	121	MYLK
GR-144053	173614	SKB	trt_cp	down	-0.313186	0.000155448	0.000466242	-0.99223	-0.998367	41	121	ITGA2B; ITGB3
Y-27152	6918184	SKB	trt_cp	down	-0.312957	0.000155448	0.000466242	-0.991502	-0.879031	41	121	ABCC9; KCNJ8
BRD-K46558254	44497281	SKB	trt_cp	down	-0.312035	0.000167807	0.000498078	-0.988583	-0.615169	41	121	NA
NSC-95397	262093	SKB	trt_cp	down	-0.311955	0.000167807	0.000498078	-0.988328	0.817089	41	121	NA
remacemide	60510	SKB	trt_cp	down	-0.311859	0.000167807	0.000498078	-0.988024	1.14208	41	121	GRIN1
azacyclonol	15723	SKB	trt_cp	down	-0.311831	0.000167807	0.000498078	-0.987936	0.808952	41	121	HRH1
BRD-K76236182	44506700	SKB	trt_cp	down	-0.311661	0.000167807	0.000498078	-0.987397	0	41	121	NA
clofarabine	119182	SKB	trt_cp	down	-0.311446	0.000182865	0.000536191	-0.986717	-0.914949	41	121	DCK; POLA1; RRM1; RRM2; SLC22A8
BRD-A77704559	23874489	SKB	trt_cp	down	-0.311403	0.000182865	0.000536191	-0.986578	-0.96925	41	121	NA
BRD-K83691318	373878	SKB	trt_cp	down	-0.311293	0.000182865	0.000536191	-0.986233	-0.912165	41	121	NA
erythromycin	3256	SKB	trt_cp	down	-0.311232	0.000182865	0.000536191	-0.986039	-0.986646	41	121	ABCB1; ALB; CYP3A4; CYP51A1; KCNH2; MLNR; SLC47A1
fluphenazine	9550045	SKB	trt_cp	down	-0.311105	0.000182865	0.000536191	-0.985636	0.353481	41	121	ADCY10; AR; CALM1; CALM2; CALM3; CHRNA7; DRD1; HRH1; HTR1E; HTR6; HTR7
BRD-K33586157	4064091	SKB	trt_cp	down	-0.310896	0.000182865	0.000536191	-0.984974	0.640243	41	121	NA
lithocholic-acid	73707448	SKB	trt_cp	down	-0.310528	0.000182865	0.000536191	-0.983809	-0.985114	41	121	GPBAR1; MDM2; MDM4; NR1H4; NR1I2; PTPN1; VDR
flecainide	3356	SKB	trt_cp	down	-0.31041	0.000200207	0.000580816	-0.983435	-1.12125	41	121	KCNA5; KCNA7; KCND2; KCNH2; SCN10A; SCN11A; SCN1A; SCN3A; SCN4A; SCN5A; SCN7A; SCN8A
BRD-A30083233	23872142	SKB	trt_cp	down	-0.310308	0.000200207	0.000580816	-0.983111	-1.01754	41	121	NA
GW-4064	9893571	SKB	trt_cp	down	-0.310288	0.000200207	0.000580816	-0.983047	-0.828427	41	121	NR1H4
BRD-K06765193	5904441	SKB	trt_cp	down	-0.31023	0.000200207	0.000580816	-0.982863	0.814911	41	121	NA
pergolide	47811	SKB	trt_cp	down	-0.310018	0.000200207	0.000580816	-0.982192	-1.07518	41	121	ADRA1A; ADRA1B; ADRA1D; ADRA2B; ADRA2C; DRD1; DRD3; DRD4; HTR1B; HTR1D; HTR2B; KCNA5; TH
methysergide	4163	SKB	trt_cp	down	-0.309946	0.000200207	0.000580816	-0.981963	0	41	121	ADCY10; HTR1B; HTR1D; HTR1E; HTR1F; HTR2B; HTR5A; HTR6; HTR7
fenbufen	3335	SKB	trt_cp	down	-0.309358	0.000219747	0.00063093	-0.9801	-1.11245	41	121	NA
BRD-K95895342	2222056	SKB	trt_cp	down	-0.308835	0.000219747	0.00063093	-0.978443	-0.976585	41	121	NA
proxymetacaine	517321	SKB	trt_cp	down	-0.308466	0.000240222	0.000683188	-0.977275	-0.979776	41	121	SCN10A; SCN5A; SCN9A
dibutyrylcyclic-gmp	6610337	SKB	trt_cp	down	-0.308329	0.000240222	0.000683188	-0.976841	-1.053	41	121	NA
mitomycin-c	5746	SKB	trt_cp	down	-0.308269	0.000240222	0.000683188	-0.976651	0.699516	41	121	NA
BL-074	NotFound	SKB	trt_cp	down	-0.307956	0.000240222	0.000683188	-0.975661	-0.863372	41	121	NA
YM-976	6604918	SKB	trt_cp	down	-0.30768	0.000240222	0.000683188	-0.974785	0.0280118	41	121	PDE4A; PDE4B; PDE4C; PDE4D; TNF
BRD-K98991361	792012	SKB	trt_cp	down	-0.307368	0.00026259	0.000739845	-0.973797	-1.0561	41	121	NA
dihydrosamidin	442128	SKB	trt_cp	down	-0.306985	0.00026259	0.000739845	-0.972583	-0.0291775	41	121	NA
tenoxicam	54677971	SKB	trt_cp	down	-0.30673	0.00026259	0.000739845	-0.971775	0.810613	41	121	NA
BRD-A77577770	363417	SKB	trt_cp	down	-0.306566	0.00026259	0.000739845	-0.971255	-0.349652	41	121	NA
BRD-K88542532	1242547	SKB	trt_cp	down	-0.306174	0.000288462	0.000804843	-0.970013	-0.846083	41	121	NA
JX-401	1126109	SKB	trt_cp	down	-0.306172	0.000288462	0.000804843	-0.970008	-0.970772	41	121	MAPK14
CAY-10577	693139	SKB	trt_cp	down	-0.305976	0.000288462	0.000804843	-0.969386	-0.681199	41	121	NA
BRD-K70086257	6732081	SKB	trt_cp	down	-0.305838	0.000288462	0.000804843	-0.968948	-0.956428	41	121	NA
BRD-K38012662	877874	SKB	trt_cp	down	-0.305594	0.000288462	0.000804843	-0.968175	0.303132	41	121	NA
mesoridazine	4078	SKB	trt_cp	down	-0.305535	0.000288462	0.000804843	-0.967988	-0.97253	41	121	NA
vinorelbine	73707409	SKB	trt_cp	down	-0.305438	0.000316771	0.000874904	-0.967683	-0.294754	41	121	TUBB
S-206352	2809486	SKB	trt_cp	down	-0.305362	0.000316771	0.000874904	-0.96744	0.890124	41	121	NA
BRD-K69003436	733669	SKB	trt_cp	down	-0.305336	0.000316771	0.000874904	-0.967359	-1.0191	41	121	NA
estrone	5870	SKB	trt_cp	down	-0.305129	0.000316771	0.000874904	-0.966702	0.288736	41	121	AR; BPNT1; CYP19A1; CYP2A6; ESR1; ESR2; HSD17B1; HSD17B11; HSD17B12; HSD17B2; HSD17B6; HSD17B7; HSD17B8; SHBG; SULT1E1; UGT1A1; UGT1A10; UGT1A3; UGT1A4; UGT1A5; UGT1A6; UGT1A7; UGT1A8; UGT1A9; UGT2A2; UGT2A3; UGT2B10; UGT2B11; UGT2B15; UGT2B17; UGT2B4; UGT2B7
genistein	5284639	SKB	trt_cp	down	-0.30464	0.000316771	0.000874904	-0.965155	-0.244353	41	121	AKT1; CFTR; CYP1B1; EGFR; ESR1; ESR2; ESRRA; ESRRB; ESRRG; GPER1; NCOA1; NCOA2; NR1I2; PPARG; PTK2B; SHBG; TOP2A; TRPC5; TTR
BRD-A88029023	2951539	SKB	trt_cp	down	-0.304453	0.000347691	0.000949574	-0.964562	-0.921365	41	121	NA
MD-040	73707398	SKB	trt_cp	down	-0.304395	0.000347691	0.000949574	-0.964376	0.827996	41	121	NA
Y-26763	121878	SKB	trt_cp	down	-0.303868	0.000347691	0.000949574	-0.962707	0.924835	41	121	ABCC9; KCNJ8
CGP-7930	5024764	SKB	trt_cp	down	-0.303686	0.000347691	0.000949574	-0.96213	-0.966828	41	121	GABBR1
CO-102862	10221150	SKB	trt_cp	down	-0.303626	0.000347691	0.000949574	-0.961942	-0.755682	41	121	SCN2A; SCN4A; SCN9A
AM-251	2125	SKB	trt_cp	down	-0.303589	0.000347691	0.000949574	-0.961824	-0.0207148	41	121	CNR1; GPR18; GPR55
staurosporine	44259	SKB	trt_cp	down	-0.303583	0.000347691	0.000949574	-0.961804	0.929567	41	121	AURKC; BRSK1; BRSK2; CAMK2B; CAMK2D; CAMKK1; CAMKK2; CDK1; CDK2; CDK5; CHEK1; CHRM1; CHRM4; CLK4; CSK; DAPK1; FER; FGR; FLT4; GPR35; GRK7; GSK3A; GSK3B; HCK; IKBKB; IKBKE; ITK; LCK; LIMK1; LRRK2; MAP2K4; MAP2K6; MAP3K10; MAP3K11; MAP3K2; MAP3K3; MAP3K7; MAP3K9; MAP4K2; MAP4K4; MAP4K5; MAPKAPK2; MARK1; MARK2; MARK3; MARK4; MELK; MINK1; MST4; MYLK; NTRK1; NTRK2; NTRK3; NUAK1; NUAK2; PAK2; PDGFRA; P…
biotin	6604653	SKB	trt_cp	down	-0.303502	0.000347691	0.000949574	-0.961549	-1.1924	41	121	ACACA; ACACB; HLCS; MCCC1; MCCC2; PC; PCCA; PCCB; SLC5A6
BRD-K98004941	44504041	SKB	trt_cp	down	-0.303184	0.000381069	0.00103026	-0.96054	-0.644453	41	121	NA
ST-209453	679758	SKB	trt_cp	down	-0.30305	0.000381069	0.00103026	-0.960116	0.924655	41	121	NA
BRD-A12643502	2965120	SKB	trt_cp	down	-0.302767	0.000381069	0.00103026	-0.95922	-0.943691	41	121	NA
GP-1a	10252734	SKB	trt_cp	down	-0.302437	0.000416711	0.00111586	-0.958176	-0.812854	41	121	NA
prednisolone-hemisuccinate	656804	SKB	trt_cp	down	-0.302424	0.000416711	0.00111586	-0.958133	-0.962219	41	121	NA
methyllycaconitine	494471	SKB	trt_cp	down	-0.30235	0.000416711	0.00111586	-0.957899	-0.751455	41	121	CHRNA7
testosterone-propionate	5701990	SKB	trt_cp	down	-0.302296	0.000416711	0.00111586	-0.957726	0	41	121	NA
RS-67506	133076	SKB	trt_cp	down	-0.301845	0.000416711	0.00111586	-0.956298	-1.0696	41	121	HTR4
buphenine	5702098	SKB	trt_cp	down	-0.301612	0.000416711	0.00111586	-0.955559	-0.847094	41	121	ADRB2
BRD-K12621773	44629412	SKB	trt_cp	down	-0.301603	0.000416711	0.00111586	-0.955532	-1.14901	41	121	NA
BRD-K78844995	127898	SKB	trt_cp	down	-0.301356	0.000457096	0.00121235	-0.954749	-0.0286425	41	121	NA
PNU-22394	27559	SKB	trt_cp	down	-0.301235	0.000457096	0.00121235	-0.954366	-0.934297	41	121	MAOA; MAOB
escitalopram	146570	SKB	trt_cp	down	-0.301224	0.000457096	0.00121235	-0.95433	0.685024	41	121	ADRA1A; CHRM1; HRH1; SLC6A2; SLC6A3; SLC6A4
necrostatin-1	2828334	SKB	trt_cp	down	-0.300614	0.000457096	0.00121235	-0.952397	-0.773236	41	121	IDO1; KRR1; RIPK1
BRD-K78603557	44499449	SKB	trt_cp	down	-0.300533	0.000457096	0.00121235	-0.952143	-0.969788	41	121	NA
BRD-K51998148	NotFound	SKB	trt_cp	down	-0.300274	0.000502138	0.00131902	-0.95132	-1.00219	41	121	NA
BRD-A95820578	24039271	SKB	trt_cp	down	-0.300047	0.000502138	0.00131902	-0.950602	-0.846859	41	121	NA
BRD-K90849765	23835417	SKB	trt_cp	down	-0.299818	0.000502138	0.00131902	-0.949878	-0.966114	41	121	NA
nTZDpa	9954280	SKB	trt_cp	down	-0.299362	0.000548572	0.00142947	-0.948431	-0.773504	41	121	PPARG
CP-94253	4029677	SKB	trt_cp	down	-0.298474	0.000602317	0.00155585	-0.945619	0.878731	41	121	HTR1B
VX-222	24798764	SKB	trt_cp	down	-0.298231	0.000602317	0.00155585	-0.944849	-1.11858	41	121	NA
arachidonamide	5283393	SKB	trt_cp	down	-0.298173	0.000602317	0.00155585	-0.944666	0.709016	41	121	CNR1; CNR2
altretamine	2123	SKB	trt_cp	down	-0.298054	0.000602317	0.00155585	-0.944289	-0.666796	41	121	NA
BRD-K14395638	1297252	SKB	trt_cp	down	-0.297831	0.000602317	0.00155585	-0.94358	-0.895096	41	121	NA
BAPTA-AM	2293	SKB	trt_cp	down	-0.297448	0.000660088	0.00168978	-0.942369	0.82798	41	121	KCNA3; KCNA5; KCNH2
L-152804	3765615	SKB	trt_cp	down	-0.297091	0.000660088	0.00168978	-0.941238	0.0294603	41	121	NPY5R
BRD-K64525051	6731173	SKB	trt_cp	down	-0.297017	0.000660088	0.00168978	-0.941003	-0.548886	41	121	NA
PIT	124334	SKB	trt_cp	down	-0.296816	0.000660088	0.00168978	-0.940365	-0.786307	41	121	P2RY1
MDL-29951	446916	SKB	trt_cp	down	-0.296767	0.000660088	0.00168978	-0.940211	0.990227	41	121	FBP1; FBP2; GPR17
BL-077	23902994	SKB	trt_cp	down	-0.296355	0.000722254	0.00183249	-0.938906	-0.816635	41	121	NA
BRD-K96326565	2941653	SKB	trt_cp	down	-0.295895	0.000722254	0.00183249	-0.937447	-0.337481	41	121	NA
piperine	638024	SKB	trt_cp	down	-0.29583	0.000722254	0.00183249	-0.937243	-0.91294	41	121	MAOA; MAOB; NR1I2; TRPV1
6-aminochrysene	17534	SKB	trt_cp	down	-0.295786	0.000722254	0.00183249	-0.937104	0	41	121	NA
arvanil	6449767	SKB	trt_cp	down	-0.295565	0.000722254	0.00183249	-0.936404	0.930802	41	121	CNR1; TRPV1
BRD-K32949592	1304413	SKB	trt_cp	down	-0.294851	0.000789512	0.0019844	-0.934141	-0.242809	41	121	NA
SANT-1	6878030	SKB	trt_cp	down	-0.294409	0.000864712	0.00215433	-0.93274	-0.938119	41	121	DHH; IHH; PTCH1; SMO
BRD-K58972465	44634726	SKB	trt_cp	down	-0.294228	0.000864712	0.00215433	-0.932168	0.864228	41	121	NA
methocarbamol	4107	SKB	trt_cp	down	-0.294157	0.000864712	0.00215433	-0.931943	0.0181202	41	121	CA1
BRD-K32644160	1090779	SKB	trt_cp	down	-0.294156	0.000864712	0.00215433	-0.931937	0.892741	41	121	NA
O-2050	16102146	SKB	trt_cp	down	-0.294128	0.000864712	0.00215433	-0.931851	1.03948	41	121	CNR1
CCCP	2603	SKB	trt_cp	down	-0.294031	0.000864712	0.00215433	-0.931543	1.02283	41	121	NA
BRD-K40087974	2769229	SKB	trt_cp	down	-0.293645	0.000864712	0.00215433	-0.930321	-0.86413	41	121	NA
BRD-K75081836	73707351	SKB	trt_cp	down	-0.292984	0.000944242	0.00232923	-0.928225	-0.699508	41	121	NA
veratridine	6280	SKB	trt_cp	down	-0.29293	0.000944242	0.00232923	-0.928055	-0.83902	41	121	SCN1A; SCN3A; SCN8A; SCN9A
BRD-A13964793	10040286	SKB	trt_cp	down	-0.292874	0.000944242	0.00232923	-0.927876	-0.928602	41	121	NA
gamma-linolenic-acid	5280933	SKB	trt_cp	down	-0.292195	0.00103167	0.00252189	-0.925725	-0.758348	41	121	TBXAS1
BRD-K11981252	287263	SKB	trt_cp	down	-0.291845	0.00103167	0.00252189	-0.924616	-0.925163	41	121	NA
BRD-K43581698	44493344	SKB	trt_cp	down	-0.291713	0.00103167	0.00252189	-0.924198	-0.862282	41	121	NA
prostaglandin-a1	5281912	SKB	trt_cp	down	-0.291496	0.00112815	0.00273316	-0.923511	-0.928376	41	121	NA
BRD-K31851742	2057146	SKB	trt_cp	down	-0.290863	0.00112815	0.00273316	-0.921507	-0.786136	41	121	NA
safinamide	5487407	SKB	trt_cp	down	-0.290612	0.00112815	0.00273316	-0.92071	-1.11811	41	121	MAOB; PLK1; SLC6A3
BRD-K64985742	971629	SKB	trt_cp	down	-0.290602	0.00112815	0.00273316	-0.920679	0.716617	41	121	NA
glycocholic-acid	10140	SKB	trt_cp	down	-0.290436	0.0012294	0.00295276	-0.920153	-0.929546	41	121	FABP6
BRD-K14790374	6729038	SKB	trt_cp	down	-0.290432	0.0012294	0.00295276	-0.920139	-1.04861	41	121	NA
saclofen	122150	SKB	trt_cp	down	-0.290381	0.0012294	0.00295276	-0.919979	0.0185584	41	121	GABBR1; GABBR2; KCTD12; KCTD16; KCTD8; RXFP4
W-13	4299	SKB	trt_cp	down	-0.29012	0.0012294	0.00295276	-0.919151	1.141	41	121	CALM1; MYLK; PDE1A
lopinavir	92727	SKB	trt_cp	down	-0.2896	0.0012294	0.00295276	-0.917505	-0.97886	41	121	NA
procainamide	4913	SKB	trt_cp	down	-0.289569	0.0012294	0.00295276	-0.917407	-0.880918	41	121	DNMT1; KCNH2; SCN5A; SLC22A3; SLC47A1; SLC47A2
naringenin	439246	SKB	trt_cp	down	-0.289384	0.00134209	0.00319968	-0.916821	-0.849238	41	121	AKR1C1; CYP19A1; CYP1B1; ESR2; GLO1; HSD17B1; KANSL3; SHBG
EMD-41000	135179	SKB	trt_cp	down	-0.289268	0.00134209	0.00319968	-0.916451	0.0208914	41	121	NA
BRD-K51608872	1517919	SKB	trt_cp	down	-0.289196	0.00134209	0.00319968	-0.916224	0.903897	41	121	NA
NGB-2904	9891901	SKB	trt_cp	down	-0.288711	0.00134209	0.00319968	-0.914687	-0.780661	41	121	DRD3
BRD-A30856524	6857784	SKB	trt_cp	down	-0.288574	0.00134209	0.00319968	-0.914253	-0.319989	41	121	NA
tosyllysyl-chloromethyl-ketone	16760682	SKB	trt_cp	down	-0.288435	0.00146546	0.00346256	-0.913813	0.668086	41	121	NA
aliskiren	5493444	SKB	trt_cp	down	-0.288358	0.00146546	0.00346256	-0.913571	-1.00012	41	121	ACE2; AGT; CMA1; CPA3; CTSG; CTSZ; ENPEP; REN
phenylbutazone	4781	SKB	trt_cp	down	-0.288208	0.00146546	0.00346256	-0.913095	0.810128	41	121	CYP2C9; PTGIS; PTGR2
irilin-a	6710754	SKB	trt_cp	down	-0.288191	0.00146546	0.00346256	-0.913041	-1.105	41	121	NA
BRD-K53816294	44495615	SKB	trt_cp	down	-0.287721	0.00146546	0.00346256	-0.911552	0.885075	41	121	NA
tamoxifen	2733526	SKB	trt_cp	down	-0.287461	0.00159863	0.00374677	-0.910729	0.800822	41	121	ABCB1; ABCG2; AR; BGLAP; CCND1; CTSD; CYP2C9; CYP3A5; EBP; EBPL; ERBB2; ESR1; ESR2; ESRRG; FMO1; FMO2; FMO3; FMO4; FMO5; GPER1; IGFBP5; KCNH2; NCOR1; NCOR2; NR1I2; ODC1; PRKCA; PRKCB; PRKCE; PRKCG; PRKCI; PRKCZ; SHBG; TGFA; UGT1A4
felodipine	3333	SKB	trt_cp	down	-0.287404	0.00159863	0.00374677	-0.910548	-0.858293	41	121	CACNA1C; CACNA1D; CACNA1H; CACNA1S; CACNA2D1; CACNA2D2; CACNB2; CALM1; CALM2; CALM3; CFTR; NR3C2; PDE1A; PDE1B; TNNC1; TNNC2
calcitriol	21158442	SKB	trt_cp	down	-0.287241	0.00159863	0.00374677	-0.910031	0.829488	41	121	CDA; CYP24A1; CYP27B1; CYP3A5; GC; HOXA10; VDR
BRL-50481	2921148	SKB	trt_cp	down	-0.28715	0.00159863	0.00374677	-0.909741	-0.781068	41	121	PDE7A; PDE7B
K784-3391	5065494	SKB	trt_cp	down	-0.286762	0.00159863	0.00374677	-0.908513	-0.960695	41	121	NA
EMF-sumo1-1	4084010	SKB	trt_cp	down	-0.286447	0.00174605	0.00406532	-0.907514	-0.961123	41	121	NA
nelfinavir	73707414	SKB	trt_cp	down	-0.286219	0.00174605	0.00406532	-0.906793	0	41	121	CYP3A5; CYP3A7
hypericin	3663	SKB	trt_cp	down	-0.285727	0.00174605	0.00406532	-0.905235	-0.0254006	41	121	GSTA1
BRD-K90610876	73707366	SKB	trt_cp	down	-0.285052	0.00190315	0.00439547	-0.903097	0	41	121	NA
ergometrine	3250	SKB	trt_cp	down	-0.284975	0.00190315	0.00439547	-0.902853	-0.832407	41	121	ADRA1A; HTR1E
BRD-A57300602	23900051	SKB	trt_cp	down	-0.284969	0.00190315	0.00439547	-0.902833	-0.622955	41	121	NA
flavoxate	3354	SKB	trt_cp	down	-0.284898	0.00190315	0.00439547	-0.902609	0	41	121	CHRM1
gabexate	3447	SKB	trt_cp	down	-0.284565	0.00190315	0.00439547	-0.901554	-0.0270466	41	121	KLKB1; PLG; TPSAB1
rizatriptan	5078	SKB	trt_cp	down	-0.284216	0.00207102	0.00474551	-0.900446	0.782234	41	121	HTR1B; HTR1D; HTR1E; HTR1F
BRD-K25979535	1037728	SKB	trt_cp	down	-0.284132	0.00207102	0.00474551	-0.900181	-0.828191	41	121	NA
BE-2254	34772	SKB	trt_cp	down	-0.284108	0.00207102	0.00474551	-0.900105	-0.948215	41	121	NA
nemonapride	4452	SKB	trt_cp	down	-0.283556	0.00207102	0.00474551	-0.898355	0.979053	41	121	DRD3; DRD4
etifenin	170344	SKB	trt_cp	down	-0.282753	0.00225215	0.00512273	-0.895812	-1.00308	41	121	NA
tyrphostin-AG-82	NotFound	SKB	trt_cp	down	-0.281923	0.00244839	0.00552454	-0.893182	-1.0237	41	121	EGFR; LCK
BRD-K55996963	2818504	SKB	trt_cp	down	-0.281707	0.00244839	0.00552454	-0.892497	0	41	121	NA
sorafenib	406563	SKB	trt_cp	down	-0.281618	0.00244839	0.00552454	-0.892216	-0.0446108	41	121	ARAF; BRAF; CCNC; CDK8; CYP2B6; CYP2C8; CYP3A5; DDR1; DDR2; FLT1; FLT3; FLT4; HIPK4; KDR; KIT; MAPK15; MLTK; PDGFB; PDGFRA; PDGFRB; RAF1; RET; SLCO1B3; TIE1
RU-24969	108029	SKB	trt_cp	down	-0.281254	0.0026642	0.00596783	-0.891064	0.671019	41	121	HTR1B; HTR1D; HTR2B; HTR5A; HTR6
KM-01366	2819320	SKB	trt_cp	down	-0.281118	0.0026642	0.00596783	-0.890631	-0.8904	41	121	NA
BRD-A13461302	23874505	SKB	trt_cp	down	-0.280847	0.0026642	0.00596783	-0.889772	-1.12585	41	121	NA
BRD-K41220170	25042413	SKB	trt_cp	down	-0.280685	0.0026642	0.00596783	-0.889261	-0.320134	41	121	NA
alaproclate	2081	SKB	trt_cp	down	-0.280403	0.00289317	0.00642996	-0.888366	-0.903961	41	121	SLC6A4
BRD-K00816165	24868992	SKB	trt_cp	down	-0.280166	0.00289317	0.00642996	-0.887616	-0.669025	41	121	NA
BAS-09104376	6070589	SKB	trt_cp	down	-0.280149	0.00289317	0.00642996	-0.887561	-0.975044	41	121	NA
SB-525334	9967941	SKB	trt_cp	down	-0.279494	0.00313814	0.00693048	-0.885488	-1.05857	41	121	TGFBR1
EO-1428	9801969	SKB	trt_cp	down	-0.279474	0.00313814	0.00693048	-0.885422	0.87969	41	121	MAPK11; MAPK14
DUP-697	3177	SKB	trt_cp	down	-0.278974	0.00313814	0.00693048	-0.883838	-0.888873	41	121	NA
irsogladine	5282435	SKB	trt_cp	down	-0.278594	0.00313814	0.00693048	-0.882635	-0.883268	41	121	PDE4A
BRD-K96752129	23863760	SKB	trt_cp	down	-0.27798	0.00340556	0.0074651	-0.88069	0.760396	41	121	NA
BRD-K30511626	44498246	SKB	trt_cp	down	-0.277845	0.00340556	0.0074651	-0.880262	-0.769254	41	121	NA
dienestrol	667476	SKB	trt_cp	down	-0.277706	0.00340556	0.0074651	-0.879822	-0.809198	41	121	ESR1; SHBG
BRD-K56596360	44493915	SKB	trt_cp	down	-0.277504	0.00340556	0.0074651	-0.879183	0.818822	41	121	NA
sulfafurazole	5344	SKB	trt_cp	down	-0.277454	0.00369261	0.00803454	-0.879023	0.978205	41	121	NA
SQ-22536	5270	SKB	trt_cp	down	-0.27694	0.00369261	0.00803454	-0.877396	-0.593472	41	121	ADCY1; ADCY5
BRD-K05542495	946273	SKB	trt_cp	down	-0.276683	0.00369261	0.00803454	-0.876581	-1.06526	41	121	NA
phosphodiesterase-V-inhibitor-II	11003969	SKB	trt_cp	down	-0.276509	0.00369261	0.00803454	-0.87603	-0.879418	41	121	PDE5A
timolol	5281056	SKB	trt_cp	down	-0.276317	0.00400061	0.00864169	-0.875421	0.811055	41	121	ADRB1; ADRB2
BRD-K48576794	566661	SKB	trt_cp	down	-0.276106	0.00400061	0.00864169	-0.874752	-0.801569	41	121	NA
FR-139317	4353886	SKB	trt_cp	down	-0.275995	0.00400061	0.00864169	-0.874402	-0.868991	41	121	EDNRA
BRD-A27640568	2872362	SKB	trt_cp	down	-0.275782	0.00400061	0.00864169	-0.873726	1.00323	41	121	NA
bumetanide	2471	SKB	trt_cp	down	-0.275091	0.00432998	0.00927383	-0.871538	0.771644	41	121	ATP1A1; CFTR; GPR35; SLC12A1; SLC12A2; SLC12A4; SLC12A5
BRD-K00954209	1305613	SKB	trt_cp	down	-0.275063	0.00432998	0.00927383	-0.871448	-0.981807	41	121	NA
BRD-K78559095	44492502	SKB	trt_cp	down	-0.274585	0.00432998	0.00927383	-0.869934	0.840984	41	121	NA
r(-)-propylnorapomorphine	NotFound	SKB	trt_cp	down	-0.274366	0.0046813	0.00995945	-0.869241	0.0206431	41	121	DRD1; DRD3
CGP-20712	2685	SKB	trt_cp	down	-0.274226	0.0046813	0.00995945	-0.868797	0.95747	41	121	ADRB1; ADRB3
GSK-3-inhibitor-IX	11405589	SKB	trt_cp	down	-0.274128	0.0046813	0.00995945	-0.868487	0	41	121	ALOX5; GSK3A; GSK3B
thenoyltrifluoroacetone	5601	SKB	trt_cp	down	-0.273681	0.0046813	0.00995945	-0.867069	-0.851747	41	121	CES1; PPARA; SDHA
clocortolone-pivalate	5282493	SKB	trt_cp	down	-0.273099	0.00506603	0.0107012	-0.865227	-1.13306	41	121	NA
BRD-K28774715	24980924	SKB	trt_cp	down	-0.273097	0.00506603	0.0107012	-0.865221	1.14171	41	121	NA
BRD-A04172077	23757203	SKB	trt_cp	down	-0.272662	0.00506603	0.0107012	-0.863842	-0.933998	41	121	NA
cuneatin	5385091	SKB	trt_cp	down	-0.272639	0.00506603	0.0107012	-0.86377	-0.900179	41	121	NA
LY-288513	2802894	SKB	trt_cp	down	-0.272525	0.00506603	0.0107012	-0.863407	-0.864218	41	121	CCKBR
phenoxybenzamine	5284441	SKB	trt_cp	down	-0.272295	0.00547216	0.0114773	-0.86268	-0.969783	41	121	ADRA1A; ADRA1B; ADRA1D; ADRA2B; ADRA2C; ADRB2; CALM1; CALM2; CALM3
BRD-K10609180	44487621	SKB	trt_cp	down	-0.272241	0.00547216	0.0114773	-0.862509	-0.859982	41	121	NA
icilin	161930	SKB	trt_cp	down	-0.272175	0.00547216	0.0114773	-0.8623	0.0168509	41	121	TRPA1; TRPM8
BRD-K33926001	2726279	SKB	trt_cp	down	-0.271741	0.00547216	0.0114773	-0.860925	-0.936349	41	121	NA
BRD-K95349679	854343	SKB	trt_cp	down	-0.270932	0.00591107	0.012313	-0.858362	-0.866872	41	121	NA
ODQ	1456	SKB	trt_cp	down	-0.270932	0.00591107	0.012313	-0.858361	-1.02013	41	121	GUCY1A2; GUCY1A3; GUCY1B3
UGISS-186	23777784	SKB	trt_cp	down	-0.270353	0.00637667	0.0131914	-0.856526	-0.705898	41	121	NA
clomipramine	2801	SKB	trt_cp	down	-0.26999	0.00637667	0.0131914	-0.855378	-0.788376	41	121	HTR2B; SLC6A2; SLC6A3; SLC6A4
MW-STK33-3A	2183264	SKB	trt_cp	down	-0.269881	0.00637667	0.0131914	-0.85503	0.917327	41	121	NA
XMD-1499	73265211	SKB	trt_cp	down	-0.269428	0.00688201	0.0141394	-0.853595	-0.886538	41	121	NA
ezetimibe	150311	SKB	trt_cp	down	-0.269397	0.00688201	0.0141394	-0.853499	1.23428	41	121	ANPEP; APOB; CRP; NPC1L1; SOAT1
lamotrigine	3878	SKB	trt_cp	down	-0.269274	0.00688201	0.0141394	-0.853107	-0.861169	41	121	ADORA1; ADORA2A; ADRB1; CACNA1E; CHRM4; CHRM5; DRD1; GABRA2; GABRA3; GABRA4; GABRA5; GABRA6; GABRB1; GABRB2; GABRB3; GABRD; GABRE; GABRG1; GABRG2; GABRG3; GABRP; GABRQ; HTR3A; OPRK1; SCN10A; SCN11A; SCN1A; SCN2A; SCN3A; SCN4A; SCN5A; SCN7A; SCN8A; SCN9A
BRD-K32896438	6729593	SKB	trt_cp	down	-0.269253	0.00688201	0.0141394	-0.853042	0.815536	41	121	NA
isoreserpine	5701996	SKB	trt_cp	down	-0.269072	0.00688201	0.0141394	-0.852468	-0.855337	41	121	SIAH1; SLC18A1; SLC18A2
prothionamide	666418	SKB	trt_cp	down	-0.268932	0.00688201	0.0141394	-0.852026	-0.0255608	41	121	NA
AG-957	2064	SKB	trt_cp	down	-0.268654	0.00688201	0.0141394	-0.851145	0.880629	41	121	ABL1; EGFR
BRD-K02701279	44616668	SKB	trt_cp	down	-0.26802	0.00741672	0.0151506	-0.849134	0.28243	41	121	NA
cortisone-acetate	5745	SKB	trt_cp	down	-0.267974	0.00741672	0.0151506	-0.848988	0.835478	41	121	NA
AR-A014418	448014	SKB	trt_cp	down	-0.267653	0.00741672	0.0151506	-0.847972	0.692835	41	121	GSK3B
quercetagetin	386331	SKB	trt_cp	down	-0.267432	0.00798516	0.016203	-0.847271	-0.789275	41	121	MAPK8; PIM1
enalapril	5362032	SKB	trt_cp	down	-0.267213	0.00798516	0.016203	-0.846578	-0.672359	41	121	ACE
Ro-19-4605	127382	SKB	trt_cp	down	-0.266747	0.00798516	0.016203	-0.845103	-0.964143	41	121	GABRA2; GABRA3; GABRA5
L-erythro-MAPP	6610217	SKB	trt_cp	down	-0.266658	0.00798516	0.016203	-0.844819	-1.02206	41	121	NA
AG-494	5328771	SKB	trt_cp	down	-0.26665	0.00798516	0.016203	-0.844794	-0.84499	41	121	EGFR
BRD-K37883585	5124753	SKB	trt_cp	down	-0.266489	0.00859738	0.017329	-0.844284	-0.0253285	41	121	NA
BRD-K94352392	44490907	SKB	trt_cp	down	-0.265943	0.00859738	0.017329	-0.842554	0.281415	41	121	NA
CGP-13501	3519541	SKB	trt_cp	down	-0.265882	0.00859738	0.017329	-0.842361	-0.844572	41	121	GABBR1
BRD-A07614565	2977478	SKB	trt_cp	down	-0.265875	0.00859738	0.017329	-0.842339	-0.861457	41	121	NA
donepezil	3152	SKB	trt_cp	down	-0.265602	0.00859738	0.017329	-0.841474	-0.735273	41	121	ACHE
MLN-8054	11712649	SKB	trt_cp	down	-0.265473	0.00925109	0.0185151	-0.841065	-0.863472	41	121	AURKA
BRD-A01960364	2826386	SKB	trt_cp	down	-0.265402	0.00925109	0.0185151	-0.840841	0.391512	41	121	NA
valyltryptophan	168182	SKB	trt_cp	down	-0.264996	0.00925109	0.0185151	-0.839555	-0.892803	41	121	NA
XE-991	656732	SKB	trt_cp	down	-0.264644	0.00925109	0.0185151	-0.83844	1.22172	41	121	KCNQ1; KCNQ2; KCNQ3; KCNQ4; KCNQ5
BRD-K72451865	24868588	SKB	trt_cp	down	-0.264439	0.00993997	0.0197912	-0.837788	-0.699975	41	121	NA
BRD-K69569876	1201976	SKB	trt_cp	down	-0.264041	0.00993997	0.0197912	-0.836528	0	41	121	NA
BRD-K29003210	16446678	SKB	trt_cp	down	-0.263783	0.00993997	0.0197912	-0.835712	-0.300856	41	121	NA
oxindole-I	5908088	SKB	trt_cp	down	-0.263731	0.00993997	0.0197912	-0.835546	1.08842	41	121	AKT1; KDR; RET
BRD-K12168891	1034641	SKB	trt_cp	down	-0.26372	0.00993997	0.0197912	-0.835513	0.295887	41	121	NA
deguelin	107935	SKB	trt_cp	down	-0.263551	0.00993997	0.0197912	-0.834976	0.0282391	41	121	AKT1
SCH-442416	10668061	SKB	trt_cp	down	-0.263404	0.0106731	0.0211464	-0.834512	0.963131	41	121	ADORA1; ADORA2A; ADORA2B; ADORA3
ziprasidone	60854	SKB	trt_cp	down	-0.263353	0.0106731	0.0211464	-0.834351	-0.300366	41	121	ADRA1A; ADRA1B; ADRA2B; ADRA2C; CHRM1; CHRM4; CHRM5; DRD1; DRD3; DRD4; HRH1; HTR1B; HTR1D; HTR1E; HTR3A; HTR6; HTR7; SLC6A4
BCI-hydrochloride	5475586	SKB	trt_cp	down	-0.263125	0.0106731	0.0211464	-0.833626	-0.989524	41	121	DUSP1; DUSP6
auraptene	1550607	SKB	trt_cp	down	-0.263057	0.0106731	0.0211464	-0.83341	-1.02204	41	121	MAOB
telmisartan	65999	SKB	trt_cp	down	-0.262758	0.0106731	0.0211464	-0.832463	-0.81107	41	121	AGTR1; CYP2J2; PPARA; PPARG
bemesetron	2861858	SKB	trt_cp	down	-0.262736	0.0106731	0.0211464	-0.832394	0.884969	41	121	HTR3A; HTR3B
diflunisal	3059	SKB	trt_cp	down	-0.262512	0.0106731	0.0211464	-0.831685	0.80043	41	121	TTR
bromocriptine	31101	SKB	trt_cp	down	-0.262478	0.0114617	0.0225602	-0.831576	0.823672	41	121	ADCY10; ADRA1A; ADRA1B; ADRA1D; ADRA2B; ADRA2C; DRD1; DRD3; DRD4; GH1; HTR1B; HTR1D; HTR2B; HTR6; HTR7; PRL; PRLR
IC-261	5288600	SKB	trt_cp	down	-0.262429	0.0114617	0.0225602	-0.831422	-0.832423	41	121	NA
BRD-K88964386	6621011	SKB	trt_cp	down	-0.262156	0.0114617	0.0225602	-0.830558	0.960932	41	121	NA
pioglitazone	4829	SKB	trt_cp	down	-0.262052	0.0114617	0.0225602	-0.830229	-0.807587	41	121	ADIPOQ; ANGPTL4; CARM1; CCL2; CCNC; CCND3; CD36; CDK19; CDK4; CDK8; CEBPA; CEBPB; CEBPD; CHD9; CREBBP; CRP; EBF1; EGR2; EP300; EPCAM; FABP4; HDAC3; HELZ2; INS; INSR; IRS1; KLF4; LEP; LPL; MAOB; MED1; MED10; MED11; MED12; MED13; MED13L; MED14; MED15; MED16; MED17; MED18; MED19; MED20; MED21; MED22; MED23; MED24; MED25; MED26; MED27; MED29; MED30; MED31; MED4; MED6; MED7; MED8; MED9; NCOA1; NCOA2; …
PNU-96415E	9909648	SKB	trt_cp	down	-0.261989	0.0114617	0.0225602	-0.830027	0	41	121	NA
imperatorin	10212	SKB	trt_cp	down	-0.261267	0.01229	0.0240484	-0.82774	-0.911648	41	121	ACHE; HTR7
oxybuprocaine	4633	SKB	trt_cp	down	-0.260461	0.0131762	0.0256297	-0.825187	1.04695	41	121	SCN10A
fludroxycortide	5702172	SKB	trt_cp	down	-0.259676	0.0131762	0.0256297	-0.8227	-0.979425	41	121	NR3C1; SERPINA6
ZM-323881	16759369	SKB	trt_cp	down	-0.259476	0.0141064	0.0272683	-0.822067	-0.770231	41	121	KDR
BRD-K88735704	1093221	SKB	trt_cp	down	-0.25903	0.0141064	0.0272683	-0.820652	-1.04029	41	121	NA
JAK3-inhibitor-V	3799	SKB	trt_cp	down	-0.259014	0.0141064	0.0272683	-0.820602	0.743447	41	121	NA
estriol	5756	SKB	trt_cp	down	-0.258738	0.0141064	0.0272683	-0.819729	-0.82092	41	121	ESR1; ESR2; HSD17B1; HSD17B12; HSD17B2; HSD17B6; HSD17B7; HSD17B8; NCOA5; SHBG; UGT1A1; UGT1A10; UGT1A3; UGT1A4; UGT1A5; UGT1A6; UGT1A7; UGT1A8; UGT1A9; UGT2A2; UGT2A3; UGT2B10; UGT2B11; UGT2B15; UGT2B17; UGT2B4; UGT2B7
RK-682	54678922	SKB	trt_cp	down	-0.257476	0.0161437	0.0308533	-0.815729	0.826137	41	121	HPSE; PTPN1
EMF-sumo1-2	2203170	SKB	trt_cp	down	-0.256596	0.0161437	0.0308533	-0.812942	-1.06284	41	121	NA
hyperforin	51348735	SKB	trt_cp	down	-0.256479	0.0172593	0.0328107	-0.81257	-0.920888	41	121	ALOX5; NR1I2; TRPC6
1,2-dichlorobenzene	7239	SKB	trt_cp	down	-0.256053	0.0172593	0.0328107	-0.811222	-0.815829	41	121	NA
epicatechin-gallate-(-)	NotFound	SKB	trt_cp	down	-0.255813	0.0172593	0.0328107	-0.810462	0.915982	41	121	NA
olvanil	5808649	SKB	trt_cp	down	-0.255764	0.0172593	0.0328107	-0.810306	1.05426	41	121	CNR1; GPR119; TRPV1
tyrphostin-51	5328807	SKB	trt_cp	down	-0.255267	0.0184416	0.0348809	-0.808732	-0.291143	41	121	NA
NK26-I-41-1	23786513	SKB	trt_cp	down	-0.254696	0.0184416	0.0348809	-0.806921	-0.800577	41	121	NA
dinoprostone	5280360	SKB	trt_cp	down	-0.25464	0.0184416	0.0348809	-0.806745	0.838573	41	121	CATSPER1; CATSPER2; CATSPER3; CATSPER4; PTGDR; PTGDR2; PTGER1; PTGER2; PTGER3; PTGER4; PTGFR; TBXA2R
moxonidine	4810	SKB	trt_cp	down	-0.254584	0.0184416	0.0348809	-0.806566	0.862311	41	121	ADRA2B; ADRA2C; NISCH
BRD-K85123403	44497793	SKB	trt_cp	down	-0.254237	0.0196884	0.0370319	-0.805468	0.909212	41	121	NA
saquinavir	441243	SKB	trt_cp	down	-0.25408	0.0196884	0.0370319	-0.804969	-0.0235532	41	121	CYP3A4; CYP3A5
BH3I-1	6090108	SKB	trt_cp	down	-0.254062	0.0196884	0.0370319	-0.804915	-0.893197	41	121	BCL2
methoprene-acid	5353760	SKB	trt_cp	down	-0.253424	0.0210094	0.039293	-0.802891	0.269169	41	121	NCOA2; NR1H3; RXRA; RXRB
ST-4029655	691928	SKB	trt_cp	down	-0.253332	0.0210094	0.039293	-0.8026	-0.833674	41	121	NA
bisoprolol	2405	SKB	trt_cp	down	-0.253321	0.0210094	0.039293	-0.802567	-0.704755	41	121	ADRB1; ADRB2
pivmecillinam	73707477	SKB	trt_cp	down	-0.252991	0.0210094	0.039293	-0.801521	0.888411	41	121	NA
BRD-A30395175	4014619	SKB	trt_cp	down	-0.252916	0.0210094	0.039293	-0.801282	0.850981	41	121	NA
embelin	44483355	SKB	trt_cp	down	-0.252894	0.0210094	0.039293	-0.801214	-0.999456	41	121	SERPINE1
BRD-K22630935	44497341	SKB	trt_cp	down	-0.252841	0.0210094	0.039293	-0.801044	-0.88242	41	121	NA
eicosatrienoic-acid	6506063	SKB	trt_cp	down	-0.252761	0.0210094	0.039293	-0.800791	-0.804813	41	121	NA
docosatrienoic-acid	5312557	SKB	trt_cp	down	-0.252571	0.0210094	0.039293	-0.800191	-0.800331	41	121	NA
BRD-K55715339	44507806	SKB	trt_cp	down	-0.252237	0.0223871	0.041624	-0.799131	-0.828015	41	121	NA
SB-221284	443389	SKB	trt_cp	down	-0.252105	0.0223871	0.041624	-0.798712	-0.711984	41	121	HTR2B
gabazine	107895	SKB	trt_cp	down	-0.251921	0.0223871	0.041624	-0.798131	0.830883	41	121	GABRA2; GABRA3; GABRA4; GABRA5; GABRA6; GABRG2
BRD-K67470788	14165	SKB	trt_cp	down	-0.251907	0.0223871	0.041624	-0.798085	0.565044	41	121	NA
AM-580	2126	SKB	trt_cp	down	-0.251872	0.0223871	0.041624	-0.797976	0.765033	41	121	RARA
BRD-K11883928	44492634	SKB	trt_cp	down	-0.251638	0.0223871	0.041624	-0.797234	0.308065	41	121	NA
GW-3965	447905	SKB	trt_cp	down	-0.25146	0.023839	0.0440545	-0.796668	-0.623166	41	121	ABCA1; NR1H2; NR1H3
fillalbin	933171	SKB	trt_cp	down	-0.251342	0.023839	0.0440545	-0.796297	-0.0238889	41	121	NA
BRD-K10484463	3685735	SKB	trt_cp	down	-0.251182	0.023839	0.0440545	-0.795789	0.62687	41	121	NA
PHA-665752	10461815	SKB	trt_cp	down	-0.250829	0.023839	0.0440545	-0.79467	-0.859378	41	121	BMP2K; CAMKK1; CAMKK2; DDR1; GRK7; HIPK1; HIPK3; MAP3K19; MAP4K5; MET; SRPK1; TAOK3
coumaric-acid	NotFound	SKB	trt_cp	down	-0.250387	0.025367	0.0466568	-0.793271	0.671904	41	121	NA
VX-745	3038525	SKB	trt_cp	down	-0.250005	0.025367	0.0466568	-0.792061	-0.944762	41	121	MAPK11; MAPK12; MAPK14
BRD-K81314178	23891566	SKB	trt_cp	down	-0.249368	0.0269838	0.0493364	-0.790043	-1.02467	41	121	NA
canrenoic-acid	656615	SKB	trt_cp	down	-0.249051	0.0269838	0.0493364	-0.789037	-0.0236711	41	121	NA
BRD-K06071925	44494986	SKB	trt_cp	down	-0.249025	0.0269838	0.0493364	-0.788956	0	41	121	NA
L-745870	5311200	SKB	trt_cp	down	-0.247825	0.0286771	0.0521646	-0.785153	-0.848851	41	121	DRD1; DRD3; DRD4; HTR6; HTR7
ponalrestat	5278	SKB	trt_cp	down	-0.247749	0.0286771	0.0521646	-0.784913	-1.13079	41	121	AKR1B1
BRD-K95976153	44619763	SKB	trt_cp	down	-0.247693	0.0286771	0.0521646	-0.784737	0.997066	41	121	NA
BRD-K24014699	44497383	SKB	trt_cp	down	-0.247539	0.0286771	0.0521646	-0.784246	-0.477797	41	121	NA
propoxycaine	6843	SKB	trt_cp	down	-0.247305	0.0304564	0.0551392	-0.783506	0	41	121	NA
BRD-K66224104	3477497	SKB	trt_cp	down	-0.245792	0.0323254	0.0582429	-0.778713	-0.782294	41	121	NA
carteolol	2583	SKB	trt_cp	down	-0.245655	0.0323254	0.0582429	-0.77828	0.793159	41	121	ADRB1; ADRB2
CGP-52432	132252	SKB	trt_cp	down	-0.245333	0.0342699	0.0614791	-0.777258	-0.637675	41	121	GABBR1; GABBR2
7-hydroxy-PIPAT	6305587	SKB	trt_cp	down	-0.244108	0.0363066	0.0648695	-0.773377	-0.88964	41	121	NA
ZD-7114	121877	SKB	trt_cp	down	-0.243592	0.0363066	0.0648695	-0.771744	0.828469	41	121	ADRB3
BRD-K01800709	24148563	SKB	trt_cp	down	-0.243177	0.0384309	0.0683831	-0.770429	-0.783301	41	121	NA
BRD-K93541117	610696	SKB	trt_cp	down	-0.242787	0.0384309	0.0683831	-0.769192	0.722785	41	121	NA
capsazepine	2733484	SKB	trt_cp	down	-0.242728	0.0384309	0.0683831	-0.769005	-0.0230701	41	121	TRPV1; TRPV4
hydrocortisone-valerate	45006145	SKB	trt_cp	down	-0.242654	0.0384309	0.0683831	-0.768772	-0.991273	41	121	NA
dexketoprofen	667550	SKB	trt_cp	down	-0.24253	0.0384309	0.0683831	-0.768377	-0.865308	41	121	CXCR1; SLC5A8
erythromycin-estolate	441371	SKB	trt_cp	down	-0.242237	0.0406627	0.0720059	-0.767449	-0.937295	41	121	NA
7,8-dihydro-L-biopterin	71684472	SKB	trt_cp	down	-0.240548	0.0429869	0.0757596	-0.7621	-0.838555	41	121	NOS2; PAH; PCBD1; SPR; TH; TPH1
IB-MECA	3668	SKB	trt_cp	down	-0.240518	0.0429869	0.0757596	-0.762004	-0.844919	41	121	ADORA1; ADORA2A; ADORA2B; ADORA3
testosterone	6013	SKB	trt_cp	down	-0.240517	0.0429869	0.0757596	-0.762001	0.461405	41	121	AC142381.1; AKR1C1; AKR1C2; AKR1C3; AKR1D1; AR; CGA; CYP19A1; CYP2A6; CYP2C8; CYP3A43; CYP3A5; HSD17B1; HSD17B11; HSD17B2; HSD17B3; HSD17B6; HSD17B7; HSD17B8; HSD3B1; HSD3B2; LHB; NR3C2; POMC; SRD5A1; SRD5A3; UGT1A1; UGT1A10; UGT1A3; UGT1A4; UGT1A5; UGT1A6; UGT1A7; UGT1A8; UGT1A9; UGT2A2; UGT2A3; UGT2B10; UGT2B11; UGT2B15; UGT2B17; UGT2B4; UGT2B7
beclomethasone-dipropionate	21700	SKB	trt_cp	down	-0.239984	0.0454073	0.0795644	-0.760311	-0.763727	41	121	NA
ungerine	23760135	SKB	trt_cp	down	-0.239607	0.0454073	0.0795644	-0.759118	-0.725152	41	121	NA
aminopentamide	22565	SKB	trt_cp	down	-0.238632	0.0479389	0.0836115	-0.756027	-0.801592	41	121	NA
BRD-K76882924	44486917	SKB	trt_cp	down	-0.237992	0.0505539	0.087786	-0.754	-0.842674	41	121	NA
I-212148	73707364	SKB	trt_cp	down	-0.237978	0.0505539	0.087786	-0.753955	-0.972233	41	121	NA
bisbenzimide	1464	SKB	trt_cp	down	-0.237887	0.0505539	0.087786	-0.753668	0.0165646	41	121	BCL2L1; TOP1
BRD-K93215584	23975579	SKB	trt_cp	down	-0.237636	0.0505539	0.087786	-0.752874	0.518264	41	121	NA
BRD-K08799950	23778527	SKB	trt_cp	down	-0.237462	0.0532625	0.0920789	-0.75232	-0.736863	41	121	NA
E-4031	3185	SKB	trt_cp	down	-0.236977	0.0532625	0.0920789	-0.750785	0.959417	41	121	KCNH1; KCNH2
BRD-A30455275	2976290	SKB	trt_cp	down	-0.236235	0.0560729	0.0965451	-0.748433	-0.269436	41	121	NA
NNC-711	4515	SKB	trt_cp	down	-0.235365	0.0589969	0.101118	-0.745678	-0.74929	41	121	SIGMAR1; SLC6A1
BRD-K75418381	1189620	SKB	trt_cp	down	-0.235012	0.0589969	0.101118	-0.744561	-0.784134	41	121	NA
BRD-K05562558	44507495	SKB	trt_cp	down	-0.234978	0.0589969	0.101118	-0.744453	-1.02456	41	121	NA
Ro-16-6941	4289	SKB	trt_cp	down	-0.233947	0.0620255	0.10587	-0.741185	0.813382	41	121	NA
ebelactone-b	73707410	SKB	trt_cp	down	-0.233488	0.0651636	0.110806	-0.739731	-0.937143	41	121	PNLIP
BRD-K52678950	5716861	SKB	trt_cp	down	-0.233119	0.0651636	0.110806	-0.738562	-0.509608	41	121	NA
ITE	4668801	SKB	trt_cp	down	-0.232412	0.0684082	0.115729	-0.736324	-0.738891	41	121	AHR
KM-04501	2820633	SKB	trt_cp	down	-0.231758	0.0684082	0.115729	-0.734251	-0.26433	41	121	NA
BRD-K71935468	6729245	SKB	trt_cp	down	-0.231343	0.071749	0.120891	-0.732937	0.857178	41	121	NA
rivaroxaban	9875401	SKB	trt_cp	down	-0.231266	0.071749	0.120891	-0.73269	-0.762588	41	121	CYP2J2; CYP3A5; F10
BRD-A66861218	NotFound	SKB	trt_cp	down	-0.231128	0.071749	0.120891	-0.732254	0.788163	41	121	NA
BRD-K54906270	NotFound	SKB	trt_cp	down	-0.230306	0.0751866	0.126262	-0.729652	0.742863	41	121	NA
meloxicam	54677470	SKB	trt_cp	down	-0.230303	0.0751866	0.126262	-0.729642	0.907827	41	121	CYP2C9
fraxetin	5273569	SKB	trt_cp	down	-0.230098	0.0751866	0.126262	-0.728992	-0.736378	41	121	NA
tetrahydropalmatine	72301	SKB	trt_cp	down	-0.22985	0.0751866	0.126262	-0.728205	0.817648	41	121	DRD1
tetradecylthioacetic-acid	114924	SKB	trt_cp	down	-0.229508	0.0751866	0.126262	-0.727122	-0.968908	41	121	NA
BRD-K29715937	1034643	SKB	trt_cp	down	-0.229347	0.078755	0.131768	-0.726612	-0.790706	41	121	NA
T-98475	9874838	SKB	trt_cp	down	-0.229284	0.078755	0.131768	-0.726413	-0.718141	41	121	GNRH1; GNRHR
GW-9508	11595431	SKB	trt_cp	down	-0.228466	0.0823825	0.137417	-0.723822	0.268617	41	121	FFAR1; FFAR4
DCEBIO	656765	SKB	trt_cp	down	-0.228221	0.0823825	0.137417	-0.723044	-0.728184	41	121	KCNN2; KCNN3; KCNN4
BRD-K37727696	302929	SKB	trt_cp	down	-0.228121	0.0823825	0.137417	-0.722727	-0.778413	41	121	NA
monastrol	2987927	SKB	trt_cp	down	-0.227704	0.0823825	0.137417	-0.721405	-0.725285	41	121	KIF11
W-9	4306	SKB	trt_cp	down	-0.227018	0.0861386	0.14323	-0.719235	-0.849184	41	121	CALM2
ST-4029010	691868	SKB	trt_cp	down	-0.225738	0.0899926	0.149104	-0.715179	-0.84888	41	121	NA
BRD-K88710727	44507381	SKB	trt_cp	down	-0.225349	0.0939448	0.155065	-0.713946	-0.85497	41	121	NA
pyrazolanthrone	8515	SKB	trt_cp	down	-0.22471	0.0939448	0.155065	-0.71192	0.851121	41	121	LRRK2; MAPK10; MAPK8; MAPK8IP1; MAPK9; TTK
terguride	11957722	SKB	trt_cp	down	-0.2241	0.0979693	0.161291	-0.709987	-0.712261	41	121	ADRA1A; ADRA2B; ADRA2C; DRD3; DRD4; HTR1B; HTR1D; HTR2B; PRL
BRD-K44494044	1182617	SKB	trt_cp	down	-0.224084	0.0979693	0.161291	-0.709939	-0.972716	41	121	NA
flunarizine	941361	SKB	trt_cp	down	-0.223745	0.0979693	0.161291	-0.708863	-0.931909	41	121	CACNA1G; CACNA1H; CACNA1I; CALM1; CALM2; CALM3; CYP2J2; HRH1
BRD-K47764688	23835472	SKB	trt_cp	down	-0.221709	0.106317	0.174056	-0.702414	0.970992	41	121	NA
BRD-A36059655	2928239	SKB	trt_cp	down	-0.221614	0.106317	0.174056	-0.702112	-0.842664	41	121	NA
ZD-7288	3938007	SKB	trt_cp	down	-0.221215	0.110622	0.180518	-0.700847	-0.704608	41	121	HCN1; HCN2; HCN3; HCN4
geldanamycin	3460	SKB	trt_cp	down	-0.220874	0.110622	0.180518	-0.699767	1.12623	41	121	HSP90AA1; HSP90AB1; HSP90B1
glycodeoxycholic-acid	3035026	SKB	trt_cp	down	-0.22073	0.110622	0.180518	-0.699312	-0.711298	41	121	NA
pizotifen	27400	SKB	trt_cp	down	-0.220442	0.115029	0.187178	-0.698398	0.0341475	41	121	ADRA1B; ADRA1D; ADRA2B; ADRA2C; HTR1B; HTR1D; HTR2B
zosuquidar	3036703	SKB	trt_cp	down	-0.220023	0.115029	0.187178	-0.697071	-0.948509	41	121	ABCB1; ABCB4
BRD-A41997916	23900084	SKB	trt_cp	down	-0.219333	0.119505	0.194001	-0.694885	-0.66388	41	121	NA
epitestosterone	10204	SKB	trt_cp	down	-0.219254	0.119505	0.194001	-0.694636	0.743408	41	121	AKR1C1; AKR1C2; AR
aminogenistein	125519	SKB	trt_cp	down	-0.217948	0.124057	0.200873	-0.690499	-0.877035	41	121	LCK
SR-59230A	5311452	SKB	trt_cp	down	-0.217721	0.124057	0.200873	-0.689777	-0.774883	41	121	ADRB1; ADRB2; ADRB3
SSR-69071	9872438	SKB	trt_cp	down	-0.217599	0.124057	0.200873	-0.689391	0.0267155	41	121	ELANE
cucurbitacin-i	73707401	SKB	trt_cp	down	-0.217397	0.128674	0.207864	-0.688752	1.20173	41	121	JAK2; STAT3
papaverine	6084	SKB	trt_cp	down	-0.21701	0.128674	0.207864	-0.687527	0.82807	41	121	PDE10A; PDE4B; PDE5A
CCT-018159	984170	SKB	trt_cp	down	-0.215954	0.133359	0.214851	-0.68418	1.03501	41	121	NA
relcovaptan	60943	SKB	trt_cp	down	-0.215432	0.138118	0.221936	-0.682528	0.91273	41	121	AVPR1A; AVPR1B; AVPR2; OXTR
IKK-2-inhibitor	2807869	SKB	trt_cp	down	-0.214975	0.138118	0.221936	-0.681079	-0.684731	41	121	IKBKB
protein-tyrosine-phosphatase-inhibitor-IV	6420094	SKB	trt_cp	down	-0.214955	0.138118	0.221936	-0.681016	-0.681364	41	121	PTPN1; PTPN11
cyclopenthiazide	2904	SKB	trt_cp	down	-0.213547	0.142911	0.229181	-0.676553	-0.987311	41	121	NA
metoprolol	5702086	SKB	trt_cp	down	-0.213	0.147754	0.236484	-0.674823	-0.93467	41	121	ADRB1; ADRB2; CASR; CX3CR1; GRM7; GRPR; HTR1E; HTR1F; HTR5A; NMBR; PTGIR; SSTR3
TER-14687	5400	SKB	trt_cp	down	-0.211779	0.152643	0.243724	-0.670954	-0.933634	41	121	NA
BRD-K73888531	44486204	SKB	trt_cp	down	-0.209839	0.16251	0.258295	-0.664807	-0.88651	41	121	NA
RS-102221	3693566	SKB	trt_cp	down	-0.209651	0.16251	0.258295	-0.664212	0.827886	41	121	HTR2B
mosapride	119584	SKB	trt_cp	down	-0.206613	0.17746	0.280465	-0.654588	-0.694785	41	121	HTR3A; HTR4
BRD-K30704475	44492451	SKB	trt_cp	down	-0.205468	0.187423	0.295287	-0.650959	-0.698127	41	121	NA
epigallocatechin-gallate-(-)	65064	SKB	trt_cp	down	-0.203973	0.192382	0.302592	-0.646222	-0.0193867	41	121	NA
fluvastatin	1548972	SKB	trt_cp	down	-0.203635	0.192382	0.302592	-0.645153	0.948076	41	121	APOA1; APOB; APOE; CYBA; CYP2C8; CYP2C9; F3; HMGCR; ICAM1; LDLR; RHOA; SELP; SERPINE1
K-858	2930014	SKB	trt_cp	down	-0.202428	0.202206	0.314451	-0.641329	0.320816	41	121	NA
GTP-14564	3385203	SKB	trt_cp	down	-0.201243	0.207063	0.314451	-0.637572	0.916595	41	121	CSF1R; FLT3; KIT; PDGFRB
LE-135	10410894	SKB	trt_cp	down	-0.199725	0.211858	0.314451	-0.632763	1.06937	41	121	RARB
MRS-1754	6603931	SKB	trt_cp	down	-0.197045	0.225908	0.314451	-0.624274	0.0262265	41	121	ADORA1; ADORA2A; ADORA2B; ADORA3
BRD-K44893543	44826047	SKB	trt_cp	down	-0.196521	0.225908	0.314451	-0.622614	-1.05997	41	121	NA
maackiain	91510	SKB	trt_cp	down	-0.194485	0.239194	0.314451	-0.616164	-0.762848	41	121	SLC5A2
BRD-K70960308	1817779	SKB	trt_cp	down	-0.194431	0.239194	0.314451	-0.615992	0.861818	41	121	NA
BRD-K32485462	44499001	SKB	trt_cp	down	-0.194397	0.239194	0.314451	-0.615885	-0.705825	41	121	NA
BRD-A98888159	14205635	SKB	trt_cp	down	-0.192826	0.243428	0.314451	-0.610908	0.334456	41	121	NA
XMD-892	46843772	SKB	trt_cp	down	-0.189657	0.255459	0.314451	-0.600866	-0.670856	41	121	DCLK2; LRRK2; MAPK7; PLK4; TNK1
BRD-K37852224	44486811	SKB	trt_cp	down	-0.187153	0.266346	0.314451	-0.592935	0.373946	41	121	NA
amsacrine	2179	SKB	trt_cp	down	-0.184795	0.272952	0.314451	-0.585464	0.9267	41	121	ALB; KCNH2; ORM1; TOP2A; TOP2B
desoxycortone	73707523	SKB	trt_cp	down	-0.177092	0.293479	0.314451	-0.561057	-0.679226	41	121	NR3C1; NR3C2
tosyl-phenylalanyl-chloromethyl-ketone	18609500	SKB	trt_cp	down	-0.175642	0.295425	0.314451	-0.556465	0.711653	41	121	NA
CCMQ	3337816	SKB	trt_cp	down	-0.174222	0.298898	0.314451	-0.551965	-1.01401	41	121	NA
FR-122047	196841	SKB	trt_cp	down	-0.17164	0.301875	0.314451	-0.543787	0.725108	41	121	NA
diflorasone	52897293	SKB	trt_cp	down	-0.164733	0.308992	0.314451	-0.521902	0.0211309	41	121	NR3C1; PLA2G1B
CP-55940	104895	SKB	trt_cp	down	-0.144574	0.314227	0.314451	-0.458037	-0.878171	41	121	CNR1; CNR2; CXCR4; GPR55
BRD-A06131576	5221400	SKB	trt_cp	down	0	0.314451	0.314451	0	-0.336732	41	121	NA
BRD-A13367427	23983744	SKB	trt_cp	down	0	0.314451	0.314451	0	-0.7855	41	121	NA
BRD-A16581344	2930928	SKB	trt_cp	down	0	0.314451	0.314451	0	-0.802664	41	121	NA
BRD-A22272113	24069148	SKB	trt_cp	down	0	0.314451	0.314451	0	-0.270018	41	121	NA
STK-674938	4423767	SKB	trt_cp	down	0	0.314451	0.314451	0	-1.12603	41	121	NA
SA-1447005	73707394	SKB	trt_cp	down	0	0.314451	0.314451	0	1.05256	41	121	NA
BRD-A67306036	2887234	SKB	trt_cp	down	0	0.314451	0.314451	0	-0.306033	41	121	NA
treprostinil	73707411	SKB	trt_cp	down	0	0.314451	0.314451	0	-0.728604	41	121	CYP2C8; P2RY12; PPARD; PTGDR; PTGER1; PTGER2; PTGER3; PTGER4; PTGIR
nikkomycin	24151277	SKB	trt_cp	down	0	0.314451	0.314451	0	-0.332362	41	121	NA
BRD-A76732176	590894	SKB	trt_cp	down	0	0.314451	0.314451	0	-1.11472	41	121	NA
EMF-sumo1-10	24761501	SKB	trt_cp	down	0	0.314451	0.314451	0	-0.339608	41	121	NA
MD-II-038	NotFound	SKB	trt_cp	down	0	0.314451	0.314451	0	0.958656	41	121	NA
BRD-K03857568	776319	SKB	trt_cp	down	0	0.314451	0.314451	0	-0.376289	41	121	NA
RAN-27	46238422	SKB	trt_cp	down	0	0.314451	0.314451	0	-0.749286	41	121	NA
15-delta-prostaglandin-j2	6375741	SKB	trt_cp	down	0	0.314451	0.314451	0	0.676668	41	121	NR1H4; PPARG
BRD-K05775306	2966632	SKB	trt_cp	down	0	0.314451	0.314451	0	-0.89447	41	121	NA
BRD-K06020002	1294885	SKB	trt_cp	down	0	0.314451	0.314451	0	0.382352	41	121	NA
BRD-K09661167	16014494	SKB	trt_cp	down	0	0.314451	0.314451	0	0.807409	41	121	NA
BRD-K09977233	24123440	SKB	trt_cp	down	0	0.314451	0.314451	0	-0.937123	41	121	NA
BRD-K10010115	44506989	SKB	trt_cp	down	0	0.314451	0.314451	0	0	41	121	NA
BRD-K11362964	789791	SKB	trt_cp	down	0	0.314451	0.314451	0	0.756941	41	121	NA
BRD-K11987803	6166563	SKB	trt_cp	down	0	0.314451	0.314451	0	-0.264563	41	121	NA
givinostat	9804992	SKB	trt_cp	down	0	0.314451	0.314451	0	0.755312	41	121	HDAC1; HDAC2; HDAC3; HDAC4; HDAC5; HDAC6; HDAC7; HDAC8; HDAC9; IL1B; IL1R2; IL6R; TNF
doxercalciferol	73707407	SKB	trt_cp	down	0	0.314451	0.314451	0	0.759329	41	121	CYP2R1; VDR
BRD-K15250199	662619	SKB	trt_cp	down	0	0.314451	0.314451	0	0.685961	41	121	NA
huperzine-a	1253	SKB	trt_cp	down	0	0.314451	0.314451	0	0.892689	41	121	ACHE
BRD-K16051505	16253428	SKB	trt_cp	down	0	0.314451	0.314451	0	0.731316	41	121	NA
BAS-00535043	9592990	SKB	trt_cp	down	0	0.314451	0.314451	0	1.16056	41	121	NA
varenicline	5310966	SKB	trt_cp	down	0	0.314451	0.314451	0	0.920235	41	121	CHRNA3; CHRNA4; CHRNA6; CHRNA7; CHRNB2
STK-661558	1505783	SKB	trt_cp	down	0	0.314451	0.314451	0	0.731984	41	121	NA
BRD-K21005091	17400499	SKB	trt_cp	down	0	0.314451	0.314451	0	-0.803775	41	121	NA
BRD-K21672423	1317598	SKB	trt_cp	down	0	0.314451	0.314451	0	0.352477	41	121	NA
OM-137	5932799	SKB	trt_cp	down	0	0.314451	0.314451	0	0.887076	41	121	NA
BRD-K22129929	17400500	SKB	trt_cp	down	0	0.314451	0.314451	0	-0.298958	41	121	NA
BRD-K22828860	44499516	SKB	trt_cp	down	0	0.314451	0.314451	0	0.591223	41	121	NA
BRD-K24031526	23863733	SKB	trt_cp	down	0	0.314451	0.314451	0	0.277606	41	121	NA
BRD-K25070860	44487526	SKB	trt_cp	down	0	0.314451	0.314451	0	-0.819119	41	121	NA
BIX-01294	25150857	SKB	trt_cp	down	0	0.314451	0.314451	0	1.01013	41	121	EHMT1; EHMT2
RAN-05	44229302	SKB	trt_cp	down	0	0.314451	0.314451	0	-0.339368	41	121	NA
BRD-K29345712	6729449	SKB	trt_cp	down	0	0.314451	0.314451	0	-0.850151	41	121	NA
BRD-K30640165	44487568	SKB	trt_cp	down	0	0.314451	0.314451	0	-0.999301	41	121	NA
SC-I-004	NotFound	SKB	trt_cp	down	0	0.314451	0.314451	0	0.729608	41	121	NA
ST-013960	2300880	SKB	trt_cp	down	0	0.314451	0.314451	0	-0.815795	41	121	NA
BRD-K33676730	44494622	SKB	trt_cp	down	0	0.314451	0.314451	0	0	41	121	NA
BRD-K35004659	44634719	SKB	trt_cp	down	0	0.314451	0.314451	0	-0.334695	41	121	NA
BAS-02859604	1140587	SKB	trt_cp	down	0	0.314451	0.314451	0	-0.941192	41	121	NA
BRD-K36767861	44499704	SKB	trt_cp	down	0	0.314451	0.314451	0	0	41	121	NA
RAN-14A	821257	SKB	trt_cp	down	0	0.314451	0.314451	0	-0.893849	41	121	NA
BRD-K37762845	742357	SKB	trt_cp	down	0	0.314451	0.314451	0	-0.976656	41	121	NA
BRD-K38205437	44494334	SKB	trt_cp	down	0	0.314451	0.314451	0	0.825161	41	121	NA
BRD-K39687892	710962	SKB	trt_cp	down	0	0.314451	0.314451	0	0.255139	41	121	NA
BRD-K41429297	44500411	SKB	trt_cp	down	0	0.314451	0.314451	0	-0.940345	41	121	NA
ST-056792	755405	SKB	trt_cp	down	0	0.314451	0.314451	0	0.223787	41	121	NA
BRD-K42568865	1634732	SKB	trt_cp	down	0	0.314451	0.314451	0	0.754985	41	121	NA
BRD-K43069600	2769158	SKB	trt_cp	down	0	0.314451	0.314451	0	0.297069	41	121	NA
BRD-K44890999	44488199	SKB	trt_cp	down	0	0.314451	0.314451	0	-0.843172	41	121	NA
BRD-K48924007	1086976	SKB	trt_cp	down	0	0.314451	0.314451	0	-0.719468	41	121	NA
epothilone	448013	SKB	trt_cp	down	0	0.314451	0.314451	0	1.03893	41	121	TUBA1A; TUBA1B; TUBA1C; TUBA3C; TUBA4A; TUBA8; TUBB; TUBB1; TUBB3; TUBB4A; TUBB4B
mofezolac	4237	SKB	trt_cp	down	0	0.314451	0.314451	0	-0.833994	41	121	NA
BRD-K49807497	6048135	SKB	trt_cp	down	0	0.314451	0.314451	0	0.224229	41	121	NA
RAN-02	22693263	SKB	trt_cp	down	0	0.314451	0.314451	0	-0.304545	41	121	NA
BRD-K51791390	44506865	SKB	trt_cp	down	0	0.314451	0.314451	0	0.254043	41	121	NA
BRD-K56196992	44507063	SKB	trt_cp	down	0	0.314451	0.314451	0	0.285106	41	121	NA
BRD-K58070753	44486400	SKB	trt_cp	down	0	0.314451	0.314451	0	0.700097	41	121	NA
BRD-K59488055	44487599	SKB	trt_cp	down	0	0.314451	0.314451	0	0.386522	41	121	NA
BRD-K61776140	44503649	SKB	trt_cp	down	0	0.314451	0.314451	0	0.223682	41	121	NA
BRD-K62169556	24868692	SKB	trt_cp	down	0	0.314451	0.314451	0	0.879592	41	121	NA
MW-STK33-4A	6173479	SKB	trt_cp	down	0	0.314451	0.314451	0	-0.726151	41	121	NA
BRD-K62748479	44486180	SKB	trt_cp	down	0	0.314451	0.314451	0	-0.87475	41	121	NA
BRD-K63220166	976690	SKB	trt_cp	down	0	0.314451	0.314451	0	-0.937557	41	121	NA
BRD-K63954456	2202512	SKB	trt_cp	down	0	0.314451	0.314451	0	-0.887475	41	121	NA
MW-STK33-3B	2953683	SKB	trt_cp	down	0	0.314451	0.314451	0	0.867954	41	121	NA
BRD-K66381707	15993715	SKB	trt_cp	down	0	0.314451	0.314451	0	-0.398989	41	121	NA
STK-222600	870371	SKB	trt_cp	down	0	0.314451	0.314451	0	0.265558	41	121	NA
BRD-K69406317	44617510	SKB	trt_cp	down	0	0.314451	0.314451	0	-0.526544	41	121	NA
BRD-K69501658	24031702	SKB	trt_cp	down	0	0.314451	0.314451	0	0.793499	41	121	NA
BRD-K69888333	44506582	SKB	trt_cp	down	0	0.314451	0.314451	0	0	41	121	NA
BRD-K70771662	1471787	SKB	trt_cp	down	0	0.314451	0.314451	0	0	41	121	NA
BRD-K71574320	706531	SKB	trt_cp	down	0	0.314451	0.314451	0	-0.348979	41	121	NA
fludarabine	57007282	SKB	trt_cp	down	0	0.314451	0.314451	0	0.955978	41	121	ADA; BAX; DCK; MCL1; POLA1; RRM1; RRM2; SLC29A1
BRD-K73418978	23806106	SKB	trt_cp	down	0	0.314451	0.314451	0	0.495248	41	121	NA
BRD-K75128590	44492456	SKB	trt_cp	down	0	0.314451	0.314451	0	0.793842	41	121	NA
BRD-K77014406	946943	SKB	trt_cp	down	0	0.314451	0.314451	0	-0.276633	41	121	NA
BRD-K81313552	573894	SKB	trt_cp	down	0	0.314451	0.314451	0	0	41	121	NA
BRD-K81813927	6729775	SKB	trt_cp	down	0	0.314451	0.314451	0	0	41	121	NA
BRD-K83355732	894165	SKB	trt_cp	down	0	0.314451	0.314451	0	-0.393786	41	121	NA
MD-II-051	72947410	SKB	trt_cp	down	0	0.314451	0.314451	0	0.415446	41	121	NA
BRD-K86693415	914635	SKB	trt_cp	down	0	0.314451	0.314451	0	-0.84466	41	121	NA
propylpyrazole	35027762	SKB	trt_cp	down	0	0.314451	0.314451	0	-0.799315	41	121	ESR1
BRD-K88556033	44499885	SKB	trt_cp	down	0	0.314451	0.314451	0	-0.808179	41	121	NA
BRD-K91671201	6274486	SKB	trt_cp	down	0	0.314451	0.314451	0	-0.374276	41	121	NA
BRD-K95253417	4050965	SKB	trt_cp	down	0	0.314451	0.314451	0	-0.808259	41	121	NA
BRD-K97631938	2219490	SKB	trt_cp	down	0	0.314451	0.314451	0	0.286176	41	121	NA
BRD-K97701319	5400439	SKB	trt_cp	down	0	0.314451	0.314451	0	-0.834555	41	121	NA
GSK-429286A	11373846	SKB	trt_cp	down	0	0.314451	0.314451	0	0.0322149	41	121	ROCK1
STK-064652	2878746	SKB	trt_cp	down	0	0.314451	0.314451	0	-0.331847	41	121	NA
HA-14-1	3549	SKB	trt_cp	down	0	0.314451	0.314451	0	-0.581072	41	121	BCL2
BRD-A20488704	24177547	SKB	trt_cp	down	0	0.314451	0.314451	0	0	41	121	NA
BRD-A32241587	2728652	SKB	trt_cp	down	0	0.314451	0.314451	0	0.56142	41	121	NA
ST-208960	5466054	SKB	trt_cp	down	0	0.314451	0.314451	0	0.79994	41	121	NA
BRD-A41114263	24150636	SKB	trt_cp	down	0	0.314451	0.314451	0	0.78321	41	121	NA
BRD-A43087975	2851120	SKB	trt_cp	down	0	0.314451	0.314451	0	-1.08387	41	121	NA
BRD-A43188678	23757164	SKB	trt_cp	down	0	0.314451	0.314451	0	-0.619172	41	121	NA
iloprost	5311181	SKB	trt_cp	down	0	0.314451	0.314451	0	0.639115	41	121	ADCY10; EDN1; GNAS; PDE4A; PDE4B; PDE4C; PDE4D; PF4; PLAT; PPBP; PTGDR; PTGDR2; PTGER1; PTGER2; PTGER3; PTGER4; PTGFR; PTGIR; TBXA2R
BRD-A49581300	5308776	SKB	trt_cp	down	0	0.314451	0.314451	0	1.02243	41	121	NA
BRD-A56800788	2729755	SKB	trt_cp	down	0	0.314451	0.314451	0	0.721462	41	121	NA
BRD-A57107094	2864482	SKB	trt_cp	down	0	0.314451	0.314451	0	-0.734546	41	121	NA
ST-019386	3780913	SKB	trt_cp	down	0	0.314451	0.314451	0	-0.546068	41	121	NA
NK42-I-109-1	23844163	SKB	trt_cp	down	0	0.314451	0.314451	0	-0.769608	41	121	NA
BRD-A70879086	6621039	SKB	trt_cp	down	0	0.314451	0.314451	0	0	41	121	NA
BRD-A82628254	3151270	SKB	trt_cp	down	0	0.314451	0.314451	0	0.707686	41	121	NA
BRD-A89333723	23863814	SKB	trt_cp	down	0	0.314451	0.314451	0	0.709669	41	121	NA
BRD-A93015352	3124281	SKB	trt_cp	down	0	0.314451	0.314451	0	-0.880325	41	121	NA
PD-184352	6918454	SKB	trt_cp	down	0	0.314451	0.314451	0	0	41	121	MAP2K1; MAP2K2; MAP3K1; MAP3K2
MW-STK33-22	42601363	SKB	trt_cp	down	0	0.314451	0.314451	0	0.535591	41	121	NA
BRD-K05452595	23747926	SKB	trt_cp	down	0	0.314451	0.314451	0	0.675521	41	121	NA
BRD-K05520923	23777600	SKB	trt_cp	down	0	0.314451	0.314451	0	0.997149	41	121	NA
raltegravir	54671008	SKB	trt_cp	down	0	0.314451	0.314451	0	-0.90352	41	121	NA
lenalidomide	216326	SKB	trt_cp	down	0	0.314451	0.314451	0	-0.968067	41	121	CDH5; CRBN; DDB1; TNF; TNFSF11
BRD-K06311439	44494668	SKB	trt_cp	down	0	0.314451	0.314451	0	-0.956425	41	121	NA
BRD-K06623064	44487206	SKB	trt_cp	down	0	0.314451	0.314451	0	-0.836062	41	121	NA
BRD-K07161233	3528206	SKB	trt_cp	down	0	0.314451	0.314451	0	-1.07704	41	121	NA
BRD-K07395346	44494352	SKB	trt_cp	down	0	0.314451	0.314451	0	0.683097	41	121	NA
danusertib	11442891	SKB	trt_cp	down	0	0.314451	0.314451	0	0	41	121	AURKA; AURKB; AURKC; BCR; NTRK1; RET; SLK
GANT-61	421610	SKB	trt_cp	down	0	0.314451	0.314451	0	0.826142	41	121	DHH; IHH
MD-II-008-P	60194076	SKB	trt_cp	down	0	0.314451	0.314451	0	1.02087	41	121	NA
EMF-BCA1-64	46907798	SKB	trt_cp	down	0	0.314451	0.314451	0	0.477432	41	121	CASP3
JNJ-7706621	5330790	SKB	trt_cp	down	0	0.314451	0.314451	0	0.831133	41	121	AURKA; AURKB; AURKC; CDK1; CDK2; CDK4; CDK5; CDK6; CDK9; GSK3A; LIMK1; MAP3K2; MAP3K3; MAP3K9; NUAK1; ROCK2; RPS6KA6; SLK; STK10; STK4; TAOK1; TAOK2; TYK2
BRD-K11795542	44498604	SKB	trt_cp	down	0	0.314451	0.314451	0	-0.370464	41	121	NA
AT-7519	11338033	SKB	trt_cp	down	0	0.314451	0.314451	0	0.621135	41	121	CDK1; CDK2; CDK4; CDK5; CDK6; CDK9
ST-4028268	658169	SKB	trt_cp	down	0	0.314451	0.314451	0	0	41	121	NA
BRD-K16057611	23778539	SKB	trt_cp	down	0	0.314451	0.314451	0	0	41	121	NA
BRD-K16180117	6729968	SKB	trt_cp	down	0	0.314451	0.314451	0	1.06148	41	121	NA
BRD-K16541732	23777756	SKB	trt_cp	down	0	0.314451	0.314451	0	1.02338	41	121	NA
BRD-K18163752	24030598	SKB	trt_cp	down	0	0.314451	0.314451	0	-0.515294	41	121	NA
ST-4049616	6602526	SKB	trt_cp	down	0	0.314451	0.314451	0	-0.622337	41	121	NA
BRD-K19181733	44498648	SKB	trt_cp	down	0	0.314451	0.314451	0	0.637372	41	121	NA
saracatinib	10302451	SKB	trt_cp	down	0	0.314451	0.314451	0	0.751136	41	121	ABL1; ABL2; LCK; SRC; YES1
BRD-K20032655	25668960	SKB	trt_cp	down	0	0.314451	0.314451	0	0	41	121	NA
ALW-II-49-7	24875320	SKB	trt_cp	down	0	0.314451	0.314451	0	-0.842961	41	121	DDR1; EPHA2; EPHA4; EPHA7; EPHB2; EPHB4; EPHB6
BRD-K23027438	25199538	SKB	trt_cp	down	0	0.314451	0.314451	0	0.847842	41	121	NA
BRD-K23657553	44500949	SKB	trt_cp	down	0	0.314451	0.314451	0	0.675094	41	121	NA
BRD-K24346336	3739601	SKB	trt_cp	down	0	0.314451	0.314451	0	-0.558165	41	121	NA
BRD-K27630390	23807536	SKB	trt_cp	down	0	0.314451	0.314451	0	1.02164	41	121	NA
BRD-K29622226	4220279	SKB	trt_cp	down	0	0.314451	0.314451	0	0	41	121	NA
axitinib	6450551	SKB	trt_cp	down	0	0.314451	0.314451	0	-0.75908	41	121	ABL2; AURKC; CSF1; CYP3A5; FLT1; FLT4; KDR; KIT; PDGFRA; PDGFRB; PLK4
BRD-K30715099	5741425	SKB	trt_cp	down	0	0.314451	0.314451	0	0.473747	41	121	NA
zibotentan	9910224	SKB	trt_cp	down	0	0.314451	0.314451	0	-0.937958	41	121	EDNRA
BRD-K32321439	2207955	SKB	trt_cp	down	0	0.314451	0.314451	0	0.923595	41	121	NA
BRD-K33164466	23919109	SKB	trt_cp	down	0	0.314451	0.314451	0	0	41	121	NA
ON-01910	73707390	SKB	trt_cp	down	0	0.314451	0.314451	0	0.551753	41	121	CDK1; FLT1; FYN; MCL1; PDGFRA; PLK1; PLK2; SRC
KM-03439	2820118	SKB	trt_cp	down	0	0.314451	0.314451	0	-0.620435	41	121	NA
ST-4075437	3455588	SKB	trt_cp	down	0	0.314451	0.314451	0	0	41	121	NA
BRD-K41303952	44498151	SKB	trt_cp	down	0	0.314451	0.314451	0	0	41	121	NA
BRD-K41931739	44486411	SKB	trt_cp	down	0	0.314451	0.314451	0	-0.878726	41	121	NA
docetaxel	73707494	SKB	trt_cp	down	0	0.314451	0.314451	0	0.526014	41	121	ABCB1; ABCG2; BCL2; GHRHR; KIF1A; KIF1B; KIF1C; KLK3; MAP2; MAP4; MAPT; NDC80; NR1I2; TUBA1A; TUBA1B; TUBA1C; TUBB; TUBB1; TYMP
BRD-K42687792	44487293	SKB	trt_cp	down	0	0.314451	0.314451	0	0.555296	41	121	NA
BRD-K43256821	44497409	SKB	trt_cp	down	0	0.314451	0.314451	0	-0.640968	41	121	NA
ST-4029487	6505020	SKB	trt_cp	down	0	0.314451	0.314451	0	0.735655	41	121	NA
BRD-K44540157	24167050	SKB	trt_cp	down	0	0.314451	0.314451	0	0.450484	41	121	NA
ST-4042556	1049140	SKB	trt_cp	down	0	0.314451	0.314451	0	0	41	121	NA
BRD-K47731572	1327854	SKB	trt_cp	down	0	0.314451	0.314451	0	0.638677	41	121	NA
BRD-K48016779	23863215	SKB	trt_cp	down	0	0.314451	0.314451	0	0.736869	41	121	NA
BRD-K48716658	3392161	SKB	trt_cp	down	0	0.314451	0.314451	0	-0.482494	41	121	NA
BRD-K48950795	44507118	SKB	trt_cp	down	0	0.314451	0.314451	0	0.70265	41	121	NA
BRD-K51696048	1349139	SKB	trt_cp	down	0	0.314451	0.314451	0	0	41	121	NA
BRD-K53214709	1345154	SKB	trt_cp	down	0	0.314451	0.314451	0	0.531313	41	121	NA
BRD-K53327986	44488204	SKB	trt_cp	down	0	0.314451	0.314451	0	0.584257	41	121	NA
BRD-K53331454	6620794	SKB	trt_cp	down	0	0.314451	0.314451	0	-0.818425	41	121	NA
BRD-K53592093	44497469	SKB	trt_cp	down	0	0.314451	0.314451	0	0	41	121	NA
BRD-K54331210	24178170	SKB	trt_cp	down	0	0.314451	0.314451	0	-0.769666	41	121	NA
BRD-K55071917	23806752	SKB	trt_cp	down	0	0.314451	0.314451	0	-0.788885	41	121	NA
BRD-K55536701	23836210	SKB	trt_cp	down	0	0.314451	0.314451	0	0	41	121	NA
BRD-K58347372	6730584	SKB	trt_cp	down	0	0.314451	0.314451	0	1.04685	41	121	NA
BRD-K59460069	45359153	SKB	trt_cp	down	0	0.314451	0.314451	0	-0.95601	41	121	NA
BRD-K59556282	3650962	SKB	trt_cp	down	0	0.314451	0.314451	0	1.09881	41	121	NA
BRD-K60379529	44497778	SKB	trt_cp	down	0	0.314451	0.314451	0	0.719315	41	121	NA
BRD-K61175124	44511206	SKB	trt_cp	down	0	0.314451	0.314451	0	0	41	121	NA
capecitabine	60953	SKB	trt_cp	down	0	0.314451	0.314451	0	-1.09582	41	121	CES2; CES5A; DPYD; TYMP; TYMS
cilomilast	151170	SKB	trt_cp	down	0	0.314451	0.314451	0	-0.634794	41	121	IL12A; IL12B; IL1B; PDE4A; PDE4B; PDE4C; PDE4D; TNF
BRD-K63425657	6476406	SKB	trt_cp	down	0	0.314451	0.314451	0	-0.545285	41	121	NA
BRD-K63549648	23863791	SKB	trt_cp	down	0	0.314451	0.314451	0	-0.619559	41	121	NA
SEW-05685	5703601	SKB	trt_cp	down	0	0.314451	0.314451	0	-0.660538	41	121	NA
ispinesib	6851740	SKB	trt_cp	down	0	0.314451	0.314451	0	1.18386	41	121	KIF11
BRD-K65342895	6731816	SKB	trt_cp	down	0	0.314451	0.314451	0	0.49791	41	121	NA
STOCK1S-03920	5286534	SKB	trt_cp	down	0	0.314451	0.314451	0	0	41	121	NA
linezolid	441401	SKB	trt_cp	down	0	0.314451	0.314451	0	-0.571471	41	121	MAOA
ALW-II-38-3	24880028	SKB	trt_cp	down	0	0.314451	0.314451	0	0.784364	41	121	DDR1; EPHA2; EPHA4; EPHB2; EPHB4; EPHB6
F-1566-0341	5056826	SKB	trt_cp	down	0	0.314451	0.314451	0	0.245036	41	121	NA
BRD-K70369221	2215989	SKB	trt_cp	down	0	0.314451	0.314451	0	0.776223	41	121	NA
BRD-K71427192	44176347	SKB	trt_cp	down	0	0.314451	0.314451	0	0.588814	41	121	NA
epothilone-a	448799	SKB	trt_cp	down	0	0.314451	0.314451	0	0.424181	41	121	NA
ZM-447439	9914412	SKB	trt_cp	down	0	0.314451	0.314451	0	0.737757	41	121	AURKA; AURKB
BRD-K74623475	44619327	SKB	trt_cp	down	0	0.314451	0.314451	0	1.10948	41	121	NA
BRD-K74931283	44494269	SKB	trt_cp	down	0	0.314451	0.314451	0	-0.993491	41	121	NA
BRD-K76938712	44506577	SKB	trt_cp	down	0	0.314451	0.314451	0	0	41	121	NA
entinostat	4261	SKB	trt_cp	down	0	0.314451	0.314451	0	0	41	121	HDAC1; HDAC2; HDAC3; HDAC9
CGP-60474	644215	SKB	trt_cp	down	0	0.314451	0.314451	0	0.541012	41	121	CDK1; CDK2
decitabine	451668	SKB	trt_cp	down	0	0.314451	0.314451	0	-0.946325	41	121	DNMT1
TH02453-036-P1	73707375	SKB	trt_cp	down	0	0.314451	0.314451	0	-0.257052	41	121	NA
BRD-K79779816	44493356	SKB	trt_cp	down	0	0.314451	0.314451	0	-0.878236	41	121	NA
BRD-K80786583	44616501	SKB	trt_cp	down	0	0.314451	0.314451	0	0	41	121	NA
BRD-K82492171	1265060	SKB	trt_cp	down	0	0.314451	0.314451	0	0	41	121	NA
BRD-K82685933	9583102	SKB	trt_cp	down	0	0.314451	0.314451	0	-0.0199232	41	121	NA
BRD-K84571636	94378	SKB	trt_cp	down	0	0.314451	0.314451	0	0	41	121	NA
BRD-K84677391	23863739	SKB	trt_cp	down	0	0.314451	0.314451	0	-0.530031	41	121	NA
BRD-K85694079	44485799	SKB	trt_cp	down	0	0.314451	0.314451	0	-0.789747	41	121	NA
BRD-K87426499	46907796	SKB	trt_cp	down	0	0.314451	0.314451	0	-0.588409	41	121	NA
raltitrexed	104758	SKB	trt_cp	down	0	0.314451	0.314451	0	0	41	121	FPGS; TYMS
imatinib	123596	SKB	trt_cp	down	0	0.314451	0.314451	0	0.712901	41	121	ABCG2; ABL1; ABL2; BCR; CRKL; CSF1R; CYP2C8; CYP3A5; DDR1; DDR2; ETV6; FIP1L1; FYN; KIT; LYN; MCL1; NQO2; NTRK1; NUP214; PDGFRA; PDGFRB; RET; STAT5A; YES1
BRD-K94493764	23928086	SKB	trt_cp	down	0	0.314451	0.314451	0	-0.643846	41	121	NA
BRD-K96167523	24869058	SKB	trt_cp	down	0	0.314451	0.314451	0	-0.615724	41	121	NA
BRD-K96704748	1182101	SKB	trt_cp	down	0	0.314451	0.314451	0	0	41	121	NA
BRD-K96787835	44499520	SKB	trt_cp	down	0	0.314451	0.314451	0	-1.08494	41	121	NA
PD-173074	1401	SKB	trt_cp	down	0	0.314451	0.314451	0	-0.570331	41	121	FGFR2; FGFR3; FGFR4; FLT1; FLT4; KDR; PDGFRA; PDGFRB
BRD-K98634983	73707342	SKB	trt_cp	down	0	0.314451	0.314451	0	0	41	121	NA
SA-103006	44501814	SKB	trt_cp	down	0	0.314451	0.314451	0	-0.265831	41	121	NA
HG-5-88-01	25226117	SKB	trt_cp	down	0	0.314451	0.314451	0	0.96139	41	121	ADCK4; EGFR
EMF-sumo1-9	4898145	SKB	trt_cp	down	0	0.314451	0.314451	0	0.252057	41	121	NA
BRD-A37656721	44629413	SKB	trt_cp	down	0	0.314451	0.314451	0	-1.00945	41	121	NA
EMF-sumo1-6	2951172	SKB	trt_cp	down	0	0.314451	0.314451	0	-0.833281	41	121	NA
terreic-acid-(-)	44483234	SKB	trt_cp	down	0	0.314451	0.314451	0	-0.0207869	41	121	NA
D-609	45479729	SKB	trt_cp	down	0	0.314451	0.314451	0	0.290998	41	121	NA
celastrol	73707365	SKB	trt_cp	down	0	0.314451	0.314451	0	0.993711	41	121	IL1B; TNF
BRD-A89067742	2815576	SKB	trt_cp	down	0	0.314451	0.314451	0	-0.907614	41	121	NA
BRD-A89907244	23777133	SKB	trt_cp	down	0	0.314451	0.314451	0	0.309552	41	121	NA
BRD-A95937159	24242928	SKB	trt_cp	down	0	0.314451	0.314451	0	-0.895833	41	121	NA
4-hydroxyretinoic-acid	6438629	SKB	trt_cp	down	0	0.314451	0.314451	0	1.11823	41	121	NA
BRD-A99518825	4207918	SKB	trt_cp	down	0	0.314451	0.314451	0	0.892872	41	121	NA
GR-206	1863	SKB	trt_cp	down	0	0.314451	0.314451	0	-0.0259089	41	121	NA
SB-590885	11316960	SKB	trt_cp	down	0	0.314451	0.314451	0	0.0407347	41	121	BRAF
SU-11274	9549297	SKB	trt_cp	down	0	0.314451	0.314451	0	-0.570506	41	121	MET
BRD-K05593511	777301	SKB	trt_cp	down	0	0.314451	0.314451	0	0.802669	41	121	NA
VX-702	10341154	SKB	trt_cp	down	0	0.314451	0.314451	0	1.05443	41	121	IL1B; IL6; MAPK11; MAPK12; MAPK14; NLK; TNF
entecavir	153941	SKB	trt_cp	down	0	0.314451	0.314451	0	0	41	121	NA
BRD-K09191212	1208412	SKB	trt_cp	down	0	0.314451	0.314451	0	-0.813921	41	121	NA
BRD-K11147885	2816422	SKB	trt_cp	down	0	0.314451	0.314451	0	0.244907	41	121	NA
CGP-52411	1697	SKB	trt_cp	down	0	0.314451	0.314451	0	0.868951	41	121	NA
BMS-345541	9813758	SKB	trt_cp	down	0	0.314451	0.314451	0	1.27272	41	121	CHUK; IKBKB
retinol	9904001	SKB	trt_cp	down	0	0.314451	0.314451	0	0.958009	41	121	ALDH1A1; ALDH1A2; ALDH1A3; DHRS3; DHRS4; LRAT; NR2C2; RBP1; RBP3; RDH11; RDH12; RDH13; RDH14; RDH5; RDH8; RETSAT; RHO; RLBP1; RXRA; RXRB; RXRG
BRD-K16331660	23891545	SKB	trt_cp	down	0	0.314451	0.314451	0	0.416148	41	121	NA
mocetinostat	9865515	SKB	trt_cp	down	0	0.314451	0.314451	0	0.998039	41	121	HDAC1; HDAC11; HDAC2; HDAC3
aprepitant	151165	SKB	trt_cp	down	0	0.314451	0.314451	0	-0.735957	41	121	CYP2C9; TACR1
danoprevir	46931004	SKB	trt_cp	down	0	0.314451	0.314451	0	-0.951958	41	121	NA
chenodeoxycholic-acid	10133	SKB	trt_cp	down	0	0.314451	0.314451	0	-1.10372	41	121	HSD11B1; NR1H4
BRD-K23841751	2815616	SKB	trt_cp	down	0	0.314451	0.314451	0	0.770975	41	121	NA
warfarin	54678486	SKB	trt_cp	down	0	0.314451	0.314451	0	-1.05486	41	121	ARSE; CYP2C8; CYP2C9; CYP4F2; F3; F7; NR1I2; PROS1; RP11-196G11.1; VKORC1; VKORC1L1
GR-235	6450278	SKB	trt_cp	down	0	0.314451	0.314451	0	-0.334477	41	121	ESR1; IKBKB; NR1H4; NR1I2; PGR
GW-441756	9943465	SKB	trt_cp	down	0	0.314451	0.314451	0	-0.532425	41	121	LRRK2; NTRK1
BRD-K31841256	295425	SKB	trt_cp	down	0	0.314451	0.314451	0	0	41	121	NA
EI-247	73707420	SKB	trt_cp	down	0	0.314451	0.314451	0	0.282417	41	121	INSR
BRD-K32927008	1329190	SKB	trt_cp	down	0	0.314451	0.314451	0	0.230294	41	121	NA
BRD-K34387287	44498225	SKB	trt_cp	down	0	0.314451	0.314451	0	0.375937	41	121	NA
2-aminopurine	160416	SKB	trt_cp	down	0	0.314451	0.314451	0	0	41	121	NA
GSK-1070916	46885626	SKB	trt_cp	down	0	0.314451	0.314451	0	0.620482	41	121	AURKA; AURKB; AURKC; CYP2D6; CYP3A4
BRD-K37160541	25181240	SKB	trt_cp	down	0	0.314451	0.314451	0	-1.11842	41	121	NA
BRD-K42419294	1242010	SKB	trt_cp	down	0	0.314451	0.314451	0	0	41	121	NA
BRD-K42541148	2243732	SKB	trt_cp	down	0	0.314451	0.314451	0	-0.97457	41	121	NA
EMF-sumo1-7	3550807	SKB	trt_cp	down	0	0.314451	0.314451	0	0.834518	41	121	NA
canertinib	156414	SKB	trt_cp	down	0	0.314451	0.314451	0	0.927009	41	121	AKT1; EGF; EGFR; ERBB2; ERBB4
flupirtine	25162978	SKB	trt_cp	down	0	0.314451	0.314451	0	-0.830603	41	121	KCNQ1; KCNQ2; KCNQ3
aurora-a-inhibitor-i	44139710	SKB	trt_cp	down	0	0.314451	0.314451	0	0.878104	41	121	NA
ruxolitinib	25126798	SKB	trt_cp	down	0	0.314451	0.314451	0	0	41	121	JAK2; TYK2
vemurafenib	42611257	SKB	trt_cp	down	0	0.314451	0.314451	0	0.910102	41	121	BRAF; CYP3A4; CYP3A5; RAF1
vecuronium	39764	SKB	trt_cp	down	0	0.314451	0.314451	0	0.861906	41	121	CHRNA2
AS-604850	5287855	SKB	trt_cp	down	0	0.314451	0.314451	0	-0.924365	41	121	PIK3CA; PIK3CG
gefitinib	123631	SKB	trt_cp	down	0	0.314451	0.314451	0	-0.993548	41	121	ABCG2; EGFR; EPHA6; ERBB3; ERBB4; GAK; IFI27L2; IRAK1; MAPK3; VEGFA
EMF-BCA1-57	44489675	SKB	trt_cp	down	0	0.314451	0.314451	0	0.391218	41	121	CASP3
retinyl-acetate	638034	SKB	trt_cp	down	0	0.314451	0.314451	0	-0.0315444	41	121	NA
BRD-K65411918	92859	SKB	trt_cp	down	0	0.314451	0.314451	0	-1.28545	41	121	NA
moxifloxacin	101526	SKB	trt_cp	down	0	0.314451	0.314451	0	0	41	121	TOP2A; TOP2B
oleoylethanolamide	5283454	SKB	trt_cp	down	0	0.314451	0.314451	0	0.781971	41	121	CNR1; GPR119; GPR55; KCND3; PPARA
HMN-214	9888590	SKB	trt_cp	down	0	0.314451	0.314451	0	-0.543992	41	121	PLK1
BRD-K74109131	23891544	SKB	trt_cp	down	0	0.314451	0.314451	0	-0.927221	41	121	NA
APHA-compound-8	10379137	SKB	trt_cp	down	0	0.314451	0.314451	0	0	41	121	HDAC8
acetyl-geranygeranyl-cysteine	11575713	SKB	trt_cp	down	0	0.314451	0.314451	0	-0.999836	41	121	NA
WYE-354	44219749	SKB	trt_cp	down	0	0.314451	0.314451	0	1.21465	41	121	MTOR
xanthohumol	639665	SKB	trt_cp	down	0	0.314451	0.314451	0	0.289206	41	121	CYP19A1; VCP
etomoxir	123823	SKB	trt_cp	down	0	0.314451	0.314451	0	0.30831	41	121	CPT1A; CPT1B
BRD-K78062244	6545175	SKB	trt_cp	down	0	0.314451	0.314451	0	0	41	121	NA
crizotinib	11626560	SKB	trt_cp	down	0	0.314451	0.314451	0	1.22209	41	121	ALK; AXL; CYP2B6; CYP3A5; EPHA2; EPHA6; EPHB6; IRAK1; IRAK3; LTK; MAP3K2; MAP4K1; MAP4K2; MAP4K3; MAP4K5; MERTK; MET; MST1R; NTRK2; NTRK3; NUDT1; PLK4; ROS1; SLK; STK10; TEK; TIE1
acetyl-farnesyl-cysteine	6438381	SKB	trt_cp	down	0	0.314451	0.314451	0	0.866328	41	121	PPARG
CG-930	57394468	SKB	trt_cp	down	0	0.314451	0.314451	0	-0.450973	41	121	MAPK8
ellipticine	3213	SKB	trt_cp	down	0	0.314451	0.314451	0	1.15209	41	121	TOP2A; TOP2B
BRD-K87730440	23749418	SKB	trt_cp	down	0	0.314451	0.314451	0	0	41	121	NA
CAY-10585	35028748	SKB	trt_cp	down	0	0.314451	0.314451	0	0.542396	41	121	HIF1A
quizartinib	24889392	SKB	trt_cp	down	0	0.314451	0.314451	0	0	41	121	CSF1R; DDR1; FLT3; FLT4; KIT; PDGFRA; PDGFRB; RET
EMF-sumo1-3	6867256	SKB	trt_cp	down	0	0.314451	0.314451	0	0.321272	41	121	NA
geranylgeraniol	5281365	SKB	trt_cp	down	0	0.314451	0.314451	0	-0.858675	41	121	NA
L-2167	6603901	SKB	trt_cp	down	0	0.314451	0.314451	0	-1.10081	41	121	NA
GSK-0660	46233311	SKB	trt_cp	down	0	0.314451	0.314451	0	1.18118	41	121	PPARD
linifanib	11485656	SKB	trt_cp	down	0	0.314451	0.314451	0	0.817717	41	121	AURKC; CDK13; CDK19; CDK8; CSF1; CSF1R; DDR1; EPHB6; FLT1; FLT3; FLT4; HIPK4; KDR; KIT; MUSK; PDGFRA; PDGFRB; RET; TEK
sunitinib	73707432	SKB	trt_cp	down	0	0.314451	0.314451	0	-0.723219	41	121	CSF1R; FLT1; FLT3; FLT4; KDR; KIT; PDGFRA; PDGFRB; RET
vicriviroc	73707391	SKB	trt_cp	down	0	0.314451	0.314451	0	0.471666	41	121	CCR5
EI-346-erlotinib-analog	NotFound	SKB	trt_cp	down	0	0.314451	0.314451	0	0.86484	41	121	EGFR
WZ-4-145	73707531	SKB	trt_cp	down	0	0.314451	0.314451	0	0.833382	41	121	CSF1R; DDR1; EGFR; PDGFRA; TIE1
WZ-7043	73265276	SKB	trt_cp	down	0	0.314451	0.314451	0	-0.903604	41	121	NA
WH-4023	11844351	SKB	trt_cp	down	0	0.314451	0.314451	0	0	41	121	ABL1; LCK; SRC
androstanol	449196	SKB	trt_cp	down	0	0.314451	0.314451	0	0.949077	41	121	NR1I3
QL-XI-92	73265214	SKB	trt_cp	down	0	0.314451	0.314451	0	0.625751	41	121	DDR1
XMD-132	68234129	SKB	trt_cp	down	0	0.314451	0.314451	0	0	41	121	NA
nifurtimox	6842999	SKB	trt_cp	down	0	0.314451	0.314451	0	-0.0296233	41	121	NA
salmeterol	5152	SKB	trt_cp	down	0	0.314451	0.314451	0	-0.0278289	41	121	ADRB1; ADRB2; ADRB3; IL5
chlormadinone-acetate	9324	SKB	trt_cp	down	0	0.314451	0.314451	0	0.0242411	41	121	NA
tubaic-acid	3919910	SKB	trt_cp	down	0	0.314451	0.314451	0	-0.787142	41	121	MT-ND1
meptazinol	41049	SKB	trt_cp	down	0	0.314451	0.314451	0	-0.996034	41	121	BCHE
betaxolol	2369	SKB	trt_cp	down	0	0.314451	0.314451	0	0.843391	41	121	ADRB1; ADRB2
norgestimate	5360970	SKB	trt_cp	down	0	0.314451	0.314451	0	-0.974462	41	121	AR; ESR1; PGR
hydroquinidine	45479756	SKB	trt_cp	down	0	0.314451	0.314451	0	-0.773875	41	121	KMT2A; PSIP1
labetalol	3869	SKB	trt_cp	down	0	0.314451	0.314451	0	-0.0284691	41	121	ADRA1A; ADRA1B; ADRA1D; ADRB1; ADRB2
racecadotril	107751	SKB	trt_cp	down	0	0.314451	0.314451	0	-0.0250632	41	121	MME
alfuzosin	2092	SKB	trt_cp	down	0	0.314451	0.314451	0	0.694157	41	121	ADRA1A; ADRA1B; ADRA1D; KCNH2
carvedilol	2585	SKB	trt_cp	down	0	0.314451	0.314451	0	0.7946	41	121	ADRA1A; ADRA1B; ADRA1D; ADRA2B; ADRA2C; ADRB1; ADRB2; ADRB3; CYP2E1; GJA1; HIF1A; KCNH2; KCNJ4; NDUFC2; NPPB; RYR2; SELE; VCAM1; VEGFA
modafinil	4236	SKB	trt_cp	down	0	0.314451	0.314451	0	0.571786	41	121	ADRA1B; CYP1A2; CYP2B6; CYP3A4; CYP3A5; SLC6A3
CPCCOEt	6278000	SKB	trt_cp	down	0	0.314451	0.314451	0	-0.803318	41	121	GRM1
pseudopelletierine	11096	SKB	trt_cp	down	0	0.314451	0.314451	0	0.0222664	41	121	NA
estropipate	5284555	SKB	trt_cp	down	0	0.314451	0.314451	0	-0.721601	41	121	ESR1; ESR2
estradiol	5757	SKB	trt_cp	down	0	0.314451	0.314451	0	-0.747943	41	121	ATP6; BECN1; BPNT1; CHRNA4; CYP2A6; CYP2B6; CYP2C8; CYP2E1; CYP3A5; CYP3A7; ESR1; ESR2; ESRRA; ESRRB; ESRRG; GPER1; HSD17B1; HSD17B11; HSD17B12; HSD17B2; HSD17B6; HSD17B7; HSD17B8; KCNMA1; NCOA2; NR1I2; SHBG; SULT1A1; SULT1E1; UGT1A1; UGT1A10; UGT1A3; UGT1A4; UGT1A5; UGT1A6; UGT1A7; UGT1A8; UGT1A9; UGT2A2; UGT2A3; UGT2B10; UGT2B11; UGT2B15; UGT2B17; UGT2B4; UGT2B7
securinine	6338099	SKB	trt_cp	down	0	0.314451	0.314451	0	0.955806	41	121	NA
propafenone	4932	SKB	trt_cp	down	0	0.314451	0.314451	0	-0.89323	41	121	ADRB1; ADRB2; KCNA5; KCNH2; KCNK2; KCNK3; SCN10A; SCN11A; SCN1A; SCN3A; SCN4A; SCN5A; SCN7A; SCN8A
paclitaxel	4666	SKB	trt_cp	down	0	0.314451	0.314451	0	0.968546	41	121	ABCB1; BCL2; CYP2C8; KIF11; KIF1A; KIF1B; KIF1C; KIF5B; MAP2; MAP4; MAPT; NDC80; NR1I2; NUF2; TLR4; TUBB; TUBB1
RWJ-21757	4684627	SKB	trt_cp	down	0	0.314451	0.314451	0	-0.864436	41	121	TLR7
MR-16728	378811	SKB	trt_cp	down	0	0.314451	0.314451	0	-0.729359	41	121	NA
mitotane	4211	SKB	trt_cp	down	0	0.314451	0.314451	0	0.0234329	41	121	AR; CYP11A1; CYP11B1; CYP3A4; ESR1; FDX1; PGR
suloctidil	5354	SKB	trt_cp	down	0	0.314451	0.314451	0	0.902669	41	121	NA
homosalate	8362	SKB	trt_cp	down	0	0.314451	0.314451	0	0	41	121	AR; PGR
L-803087	9805390	SKB	trt_cp	down	0	0.314451	0.314451	0	-0.0262802	41	121	SSTR4
amcinonide	2133	SKB	trt_cp	down	0	0.314451	0.314451	0	-0.774338	41	121	ANXA1; NR3C1
picrotoxin	73707459	SKB	trt_cp	down	0	0.314451	0.314451	0	0.0210472	41	121	GABRR1; GLRA1; GLRA2; GLRA3; GLRB; HTR3A; HTR3B
cyproterone	5284537	SKB	trt_cp	down	0	0.314451	0.314451	0	0.0255683	41	121	ADORA1; AR; ESR1
eplerenone	21865526	SKB	trt_cp	down	0	0.314451	0.314451	0	-0.0288267	41	121	CYP3A5; NR3C2
practolol	4883	SKB	trt_cp	down	0	0.314451	0.314451	0	0.0162944	41	121	ADRB1
vitexin	6713958	SKB	trt_cp	down	0	0.314451	0.314451	0	-0.735565	41	121	NA
cetirizine	2678	SKB	trt_cp	down	0	0.314451	0.314451	0	0.810287	41	121	HRH1; IL8
ornidazole	28061	SKB	trt_cp	down	0	0.314451	0.314451	0	0.0265178	41	121	NA
CGK-733	6605258	SKB	trt_cp	down	0	0.314451	0.314451	0	0.992934	41	121	ATM; ATR
etomidate	667484	SKB	trt_cp	down	0	0.314451	0.314451	0	0.505204	41	121	ADRA2B; CYP11B1; GABRA2; GABRA3; GABRA4; GABRA5; GABRA6; GABRB1; GABRB2; GABRB3; GABRD; GABRE; GABRG1; GABRG2; GABRG3; GABRP; GABRQ
colforsin	47936	SKB	trt_cp	down	0	0.314451	0.314451	0	0	41	121	ADCY2; ADCY5; CFTR; GNAS
primaquine	4908	SKB	trt_cp	down	0	0.314451	0.314451	0	1.11721	41	121	KRT7; NQO2
omeprazole	4594	SKB	trt_cp	down	0	0.314451	0.314451	0	0.581157	41	121	AHR; ATP12A; ATP1A1; ATP4A
piroxicam	54676228	SKB	trt_cp	down	0	0.314451	0.314451	0	0.374166	41	121	CYP2C9; MPO
ritodrine	31729	SKB	trt_cp	down	0	0.314451	0.314451	0	0.999601	41	121	ADRB2
scopolamine	2837667	SKB	trt_cp	down	0	0.314451	0.314451	0	0.537415	41	121	CHRM1; CHRM4; CHRM5; CHRNA4; CHRNB2; RELA; SI
diltiazem	39186	SKB	trt_cp	down	0	0.314451	0.314451	0	1.07116	41	121	CACNA1C; CACNA1S; CACNA2D1; CACNG1; CYP3A5; CYP3A7; EDN1; HTR3A; KCNA5
GW-6471	44634742	SKB	trt_cp	down	0	0.314451	0.314451	0	0	41	121	PPARA
kavain	5369129	SKB	trt_cp	down	0	0.314451	0.314451	0	0	41	121	MTOR
isoxicam	54677972	SKB	trt_cp	down	0	0.314451	0.314451	0	-1.09946	41	121	NA
brazilin	73384	SKB	trt_cp	down	0	0.314451	0.314451	0	1.05654	41	121	NA
nadolol	39147	SKB	trt_cp	down	0	0.314451	0.314451	0	-0.814141	41	121	ADRB1; ADRB2; ADRB3
alclometasone	73707510	SKB	trt_cp	down	0	0.314451	0.314451	0	0.02341	41	121	NR3C1; SERPINA6
fulvestrant	73707501	SKB	trt_cp	down	0	0.314451	0.314451	0	0	41	121	CCND1; EPHX2; ESR1; ESR2; ESRRA; GPER1; RB1
betamethasone-acetate	443967	SKB	trt_cp	down	0	0.314451	0.314451	0	-1.01108	41	121	NA
metaxalone	15459	SKB	trt_cp	down	0	0.314451	0.314451	0	0.910669	41	121	NA
androsta-1,4-dien-3,17-dione	13472	SKB	trt_cp	down	0	0.314451	0.314451	0	0.64608	41	121	CYP19A1
ketoprofen	3825	SKB	trt_cp	down	0	0.314451	0.314451	0	0.954904	41	121	CXCR1; SLC5A8
ticlopidine	5472	SKB	trt_cp	down	0	0.314451	0.314451	0	0.725832	41	121	ADAMTS13; CYP2B6; ITGA2B; P2RY1; P2RY12; PF4; PPBP; SERPINC1; VWF
fluconazole	3365	SKB	trt_cp	down	0	0.314451	0.314451	0	-0.791668	41	121	CYP2C9; CYP3A5; CYP3A7; CYP51A1
BRL-37344	9841972	SKB	trt_cp	down	0	0.314451	0.314451	0	-0.0205697	41	121	ADRB1; ADRB2; ADRB3
GW-5074	5924208	SKB	trt_cp	down	0	0.314451	0.314451	0	0.595854	41	121	LRRK1; LRRK2; NTRK1; RAF1
harpagoside	5281542	SKB	trt_cp	down	0	0.314451	0.314451	0	0.0267895	41	121	ACHE
lovastatin	3565209	SKB	trt_cp	down	0	0.314451	0.314451	0	0.782682	41	121	APOA1; APOB; CYP2C9; CYP3A5; HDAC2; HMGCR; ITGAL; LDLR; LMNA; NR1I2; RAF1; RASD1; RHOA; RHOB
thiotepa	5453	SKB	trt_cp	down	0	0.314451	0.314451	0	-0.981277	41	121	CYP2B6
diloxanide	11367	SKB	trt_cp	down	0	0.314451	0.314451	0	0.667982	41	121	NA
xanthoxyline	66654	SKB	trt_cp	down	0	0.314451	0.314451	0	-0.874708	41	121	NA
procarbazine	9703	SKB	trt_cp	down	0	0.314451	0.314451	0	-0.858076	41	121	MAOA; MAOB
vardenafil	23581791	SKB	trt_cp	down	0	0.314451	0.314451	0	-1.02639	41	121	CYP2C8; CYP3A5; PDE5A; PDE6G; PDE6H
ranitidine	6603542	SKB	trt_cp	down	0	0.314451	0.314451	0	-0.884303	41	121	ACHE; BCHE; HRH2; SLC22A2
lobendazole	22752	SKB	trt_cp	down	0	0.314451	0.314451	0	1.16728	41	121	NA
mephentermine	3677	SKB	trt_cp	down	0	0.314451	0.314451	0	0.929625	41	121	ADRA1A; ADRA1B; ADRA1D; ADRA2B; ADRA2C; ADRB1; ADRB2; ADRB3
rofecoxib	5090	SKB	trt_cp	down	0	0.314451	0.314451	0	-0.847091	41	121	CYP3A4; ELN; PTGER2
RG-14620	5926218	SKB	trt_cp	down	0	0.314451	0.314451	0	1.01947	41	121	EGFR
ketotifen	3827	SKB	trt_cp	down	0	0.314451	0.314451	0	0.566539	41	121	HRH1; PDE4A; PDE4B; PDE4C; PDE4D; PDE7A; PDE7B; PDE8A; PDE8B; PGD
CGP-71683	56668433	SKB	trt_cp	down	0	0.314451	0.314451	0	0.0257823	41	121	NPY5R
naproxol	3032818	SKB	trt_cp	down	0	0.314451	0.314451	0	-0.588107	41	121	NA
trimethobenzamide	5577	SKB	trt_cp	down	0	0.314451	0.314451	0	0	41	121	NA
glimepiride	3476	SKB	trt_cp	down	0	0.314451	0.314451	0	1.01074	41	121	ABCC8; CYP2C9; KCNJ1; KCNJ11; SERPINE1; SLC2A4
rhamnetin	5281691	SKB	trt_cp	down	0	0.314451	0.314451	0	1.0756	41	121	ALOX5; MAPK8
etamivan	9363	SKB	trt_cp	down	0	0.314451	0.314451	0	-0.959083	41	121	NA
domperidone	3151	SKB	trt_cp	down	0	0.314451	0.314451	0	-0.70484	41	121	ABCG2; CYP3A5; DRD3
L-161982	9961192	SKB	trt_cp	down	0	0.314451	0.314451	0	-0.0304505	41	121	PTGER4
ritanserin	5074	SKB	trt_cp	down	0	0.314451	0.314451	0	-0.675841	41	121	ADRA1A; ADRA1B; ADRA1D; CACNA1B; HTR1B; HTR1D; HTR2B; HTR5A; HTR6; HTR7
triclosan	NotFound	SKB	trt_cp	down	0	0.314451	0.314451	0	0	41	121	AR; DNMT1; NR1I2; NR1I3; PPARG; TPO
Ro-04-6790	5312145	SKB	trt_cp	down	0	0.314451	0.314451	0	0.835148	41	121	HTR6
famciclovir	3324	SKB	trt_cp	down	0	0.314451	0.314451	0	1.06124	41	121	NA
azaperone	15443	SKB	trt_cp	down	0	0.314451	0.314451	0	0.982342	41	121	DRD3
prednicarbate	6714002	SKB	trt_cp	down	0	0.314451	0.314451	0	0.921106	41	121	NR3C1; PLA2G1B
O-3M3FBS	770820	SKB	trt_cp	down	0	0.314451	0.314451	0	1.02775	41	121	NA
EMD-386088	10131112	SKB	trt_cp	down	0	0.314451	0.314451	0	-0.0231924	41	121	HTR6
NBQX	3272524	SKB	trt_cp	down	0	0.314451	0.314451	0	0.834298	41	121	GRIA1; GRIA3; GRIA4; GRIK1; GRIN1; GRIN2A; GRIN2B
podophyllotoxin	4865	SKB	trt_cp	down	0	0.314451	0.314451	0	0.241197	41	121	CASP3; IGF1R; STMN4; TOP2A; TUBA4A; TUBB
prazosin	68546	SKB	trt_cp	down	0	0.314451	0.314451	0	0.0270003	41	121	ADRA1A; ADRA1B; ADRA1D; ADRA2B; ADRA2C; CDK1; KCNH2; KCNH6; KCNH7; NQO2
immethridine	9989505	SKB	trt_cp	down	0	0.314451	0.314451	0	-1.02843	41	121	HRH3
tramadol	33741	SKB	trt_cp	down	0	0.314451	0.314451	0	0	41	121	CYP2B6; GRIN3A; OPRD1; OPRK1; OPRM1; SLC6A2; SLC6A4
toremifene	3005573	SKB	trt_cp	down	0	0.314451	0.314451	0	1.09368	41	121	CYP3A5; ESR1; SHBG
deoxyrhapontin	5316606	SKB	trt_cp	down	0	0.314451	0.314451	0	0.0209727	41	121	NA
oxibendazole	4622	SKB	trt_cp	down	0	0.314451	0.314451	0	-0.871109	41	121	TUBB; TUBB4B
amperozide	73333	SKB	trt_cp	down	0	0.314451	0.314451	0	-0.0230558	41	121	FAAH
amitriptyline	2160	SKB	trt_cp	down	0	0.314451	0.314451	0	0.378374	41	121	ADRA1A; ADRA1B; ADRA1D; ADRB1; ADRB2; ADRB3; CHRM1; CHRM4; CHRM5; CYP2C9; HRH1; HRH2; HRH4; HTR1B; HTR1D; HTR6; HTR7; KCNA1; KCND2; KCND3; KCNQ2; KCNQ3; NTRK1; NTRK2; OPRD1; OPRK1; OPRM1; ORM2; SIGMAR1; SLC6A2; SLC6A4
tripelennamine	9066	SKB	trt_cp	down	0	0.314451	0.314451	0	-0.830272	41	121	GSR; HRH1
crotamiton	688020	SKB	trt_cp	down	0	0.314451	0.314451	0	-1.09876	41	121	NA
PRE-084	126402	SKB	trt_cp	down	0	0.314451	0.314451	0	0.829667	41	121	SIGMAR1
pentoxifylline	4740	SKB	trt_cp	down	0	0.314451	0.314451	0	-0.718759	41	121	ACHE; ADORA1; ADORA2A; ADRA2B; CHIA; F3; ICAM1; IFNG; IL10; IL6; ITGAM; LTA; MPO; NT5E; PDE4A; PDE4B; PDE5A; TNF
quinidine	11068	SKB	trt_cp	down	0	0.314451	0.314451	0	-0.941545	41	121	ABCB1; ADRA1B; ADRA1D; CYP2D6; KCNA5; KCNA7; KCNH1; KCNH2; KCNH5; KCNK1; KCNK6; SCN5A; SLC29A4
raloxifene	5035	SKB	trt_cp	down	0	0.314451	0.314451	0	-0.0274693	41	121	ACVRL1; AOX1; BGLAP; EBP; ENG; ESR1; ESR2; PTGR1; RAC1; SERPINB9; SHBG; TFF1
oxantel	5281087	SKB	trt_cp	down	0	0.314451	0.314451	0	-0.982025	41	121	NA
pifithrin-alpha	4817	SKB	trt_cp	down	0	0.314451	0.314451	0	1.07452	41	121	TP53
cilostazol	2754	SKB	trt_cp	down	0	0.314451	0.314451	0	0.785415	41	121	CYP3A5; PDE3A; PDE3B
amantadine	2130	SKB	trt_cp	down	0	0.314451	0.314451	0	-1.03191	41	121	CHRNA3; CHRNA4; CHRNA7; GRIN1; GRIN2A; GRIN2B; GRIN2C; GRIN2D; GRIN3A
duloxetine	60835	SKB	trt_cp	down	0	0.314451	0.314451	0	0.820008	41	121	HTR6; SLC6A2; SLC6A3; SLC6A4
carbamazepine	2554	SKB	trt_cp	down	0	0.314451	0.314451	0	0.354611	41	121	ABCB1; CHRNA4; CHRNB2; CYP1A2; CYP2B6; CYP3A4; EPHX1; HDAC3; IMPA1; NR1I2; SCN10A; SCN11A; SCN1A; SCN3A; SCN4A; SCN5A; SCN7A; SCN8A; SHBG
SB-415286	4210951	SKB	trt_cp	down	0	0.314451	0.314451	0	-0.0264116	41	121	GSK3A; GSK3B; RPS6KB1
olmesartan-medoxomil	130881	SKB	trt_cp	down	0	0.314451	0.314451	0	-0.929838	41	121	NA
PSB-069	24868311	SKB	trt_cp	down	0	0.314451	0.314451	0	0.617801	41	121	ENTPD1; ENTPD2; ENTPD3
dicyclohexylurea	4277	SKB	trt_cp	down	0	0.314451	0.314451	0	0.696203	41	121	EPHX2
propofol	4943	SKB	trt_cp	down	0	0.314451	0.314451	0	-0.781501	41	121	CYP2B6; FAAH; GABRA2; GABRA3; GABRA4; GABRA5; GABRA6; GABRB1; GABRB2; GABRB3; GABRD; GABRE; GABRG1; GABRG2; GABRG3; GABRP; GABRQ; SCN2A; SCN4A; TRPV1
tolbutamide	5505	SKB	trt_cp	down	0	0.314451	0.314451	0	-0.0266268	41	121	ABCC8; CYP2B6; CYP2C8; CYP2C9; KCNJ1; KCNJ11; KCNJ8
pyrimethamine	4993	SKB	trt_cp	down	0	0.314451	0.314451	0	0.780201	41	121	DHFR; DHFRP1; HEXA; HEXB; PDF; SLC47A1; STAT3
pirenzepine	185248	SKB	trt_cp	down	0	0.314451	0.314451	0	-0.0255288	41	121	ADCY10; CHRM1; CHRM4; CHRM5
phentolamine	66148	SKB	trt_cp	down	0	0.314451	0.314451	0	0.0272287	41	121	ADCY10; ADRA1A; ADRA1B; ADRA1D; ADRA2B; ADRA2C
perindopril	58153637	SKB	trt_cp	down	0	0.314451	0.314451	0	-0.768255	41	121	ACE; SFRP4
thiothixene	6444849	SKB	trt_cp	down	0	0.314451	0.314451	0	0.0315413	41	121	DRD1; HRH1
alprenolol	2119	SKB	trt_cp	down	0	0.314451	0.314451	0	0.934393	41	121	ADCY10; ADRB1; ADRB2; ADRB3
BRD-A06276885	4257102	SKB	trt_cp	down	0	0.314451	0.314451	0	1.01974	41	121	NA
mebeverine	4031	SKB	trt_cp	down	0	0.314451	0.314451	0	0.0243025	41	121	CHRM1; CHRM4; IL13
brefeldin-a	5287620	SKB	trt_cp	down	0	0.314451	0.314451	0	0	41	121	ARF1; ARFGEF1; ARFGEF2; CYTH2; GBF1; SAR1A
trimipramine	5584	SKB	trt_cp	down	0	0.314451	0.314451	0	0.895946	41	121	ADRA1A; ADRA1B; ADRA2B; ADRB1; ADRB2; ADRB3; CHRM1; CHRM4; CHRM5; DRD1; HRH1; HTR1D; HTR3A; SLC6A2; SLC6A3; SLC6A4
camptothecin	2538	SKB	trt_cp	down	0	0.314451	0.314451	0	0.231002	41	121	HIF1A; TOP1
kynuramine	4990100	SKB	trt_cp	down	0	0.314451	0.314451	0	0.613242	41	121	NA
noscapine	12310313	SKB	trt_cp	down	0	0.314451	0.314451	0	-0.877155	41	121	BDKRB2; SIGMAR1
mirtazapine	4205	SKB	trt_cp	down	0	0.314451	0.314451	0	-0.788947	41	121	ADRA1A; ADRA1B; ADRA1D; ADRA2B; ADRA2C; ADRB1; ADRB2; DRD1; DRD3; HRH1; HRH3; HTR2B; HTR3A; HTR7; OPRK1; SLC6A2; SLC6A3; SLC6A4
hydralazine	71299681	SKB	trt_cp	down	0	0.314451	0.314451	0	0.628154	41	121	AOC3; P4HA1
CGS-21680	68337842	SKB	trt_cp	down	0	0.314451	0.314451	0	0	41	121	ADORA1; ADORA2A; ADORA2B; ADORA3
SDZ-NKT-343	44208964	SKB	trt_cp	down	0	0.314451	0.314451	0	0.789336	41	121	TACR1
cilastatin	6435415	SKB	trt_cp	down	0	0.314451	0.314451	0	0.701347	41	121	DPEP1
GR-89696	6442840	SKB	trt_cp	down	0	0.314451	0.314451	0	0.706232	41	121	OPRK1
NTNCB	9982218	SKB	trt_cp	down	0	0.314451	0.314451	0	0	41	121	NPY5R
FPL-55712	105007	SKB	trt_cp	down	0	0.314451	0.314451	0	1.10673	41	121	NA
L-732138	3563638	SKB	trt_cp	down	0	0.314451	0.314451	0	0.602398	41	121	TACR1; TACR2
fenoterol	3343	SKB	trt_cp	down	0	0.314451	0.314451	0	-0.746222	41	121	ADRB1; ADRB2; ADRB3; SLC5A7
piperidolate	4839	SKB	trt_cp	down	0	0.314451	0.314451	0	-0.875928	41	121	CHRM1
irinotecan	60838	SKB	trt_cp	down	0	0.314451	0.314451	0	0.791682	41	121	ABCB1; ABCC2; ABCG2; CES2; CES5A; CYP3A5; TOP1; TOP1MT
chloroxine	2722	SKB	trt_cp	down	0	0.314451	0.314451	0	0.024273	41	121	OPRK1
BAY-59-3074	10479060	SKB	trt_cp	down	0	0.314451	0.314451	0	0.797688	41	121	CNR1; CNR2
SR-95639A	195165	SKB	trt_cp	down	0	0.314451	0.314451	0	-0.672224	41	121	CHRM1
ergocornine	73453	SKB	trt_cp	down	0	0.314451	0.314451	0	-0.789087	41	121	NA
apafant	65889	SKB	trt_cp	down	0	0.314451	0.314451	0	0.0199385	41	121	PTAFR
cilostamide	2753	SKB	trt_cp	down	0	0.314451	0.314451	0	-0.0280909	41	121	PDE3A; PDE3B
DAU-5884	16759154	SKB	trt_cp	down	0	0.314451	0.314451	0	0.773933	41	121	CHRM1
rotenonic-acid	6708539	SKB	trt_cp	down	0	0.314451	0.314451	0	-0.810132	41	121	NA
alrestatin	2120	SKB	trt_cp	down	0	0.314451	0.314451	0	-0.863173	41	121	AKR1B1
puromycin	5702164	SKB	trt_cp	down	0	0.314451	0.314451	0	0.823361	41	121	NHP2L1; RPL10L; RPL11; RPL13A; RPL15; RPL19; RPL23; RPL23A; RPL26L1; RPL3; RPL37; RPL8; RSL24D1
zardaverine	5723	SKB	trt_cp	down	0	0.314451	0.314451	0	1.01831	41	121	PDE3A; PDE4A; PDE4B; PDE4C; PDE4D
LY-2183240	11507802	SKB	trt_cp	down	0	0.314451	0.314451	0	-0.888311	41	121	FAAH
loxapine	3964	SKB	trt_cp	down	0	0.314451	0.314451	0	-1.01262	41	121	ADRA1A; ADRA1B; ADRA2B; ADRA2C; ADRB1; CHRM1; CHRM4; CHRM5; DRD1; DRD3; DRD4; HRH1; HRH2; HRH4; HTR1B; HTR1D; HTR1E; HTR3A; HTR5A; HTR6; HTR7; SLC6A2; SLC6A3; SLC6A4
BP-554	134117	SKB	trt_cp	down	0	0.314451	0.314451	0	0.0250136	41	121	NA
tetramethylsilane	5354004	SKB	trt_cp	down	0	0.314451	0.314451	0	0.0239508	41	121	NA
GR-55562	128018	SKB	trt_cp	down	0	0.314451	0.314451	0	0	41	121	HTR1B; HTR1D
PP-1	1400	SKB	trt_cp	down	0	0.314451	0.314451	0	1.12993	41	121	HCK; RET; SRC
BRD-K49061529	105078	SKB	trt_cp	down	0	0.314451	0.314451	0	0.992714	41	121	NA
SB-408124	4331799	SKB	trt_cp	down	0	0.314451	0.314451	0	0.881677	41	121	HCRTR1; HCRTR2
remoxipride	54477	SKB	trt_cp	down	0	0.314451	0.314451	0	1.03007	41	121	DRD3; DRD4; SIGMAR1
SU-4312	6450842	SKB	trt_cp	down	0	0.314451	0.314451	0	0	41	121	KDR; PDGFRB
NBI-27914	176157	SKB	trt_cp	down	0	0.314451	0.314451	0	0	41	121	CRHR1
leoidin	3310692	SKB	trt_cp	down	0	0.314451	0.314451	0	1.00913	41	121	NA
norcyclobenzaprine	9918	SKB	trt_cp	down	0	0.314451	0.314451	0	-0.0243352	41	121	NA
T-0156	5368	SKB	trt_cp	down	0	0.314451	0.314451	0	-0.0234497	41	121	PDE5A
triflupromazine	5568	SKB	trt_cp	down	0	0.314451	0.314451	0	1.20382	41	121	CHRM1; CHRNA7; DRD1; HTR2B
flurofamide	51173	SKB	trt_cp	down	0	0.314451	0.314451	0	0	41	121	NA
GR-46611	6160690	SKB	trt_cp	down	0	0.314451	0.314451	0	-0.0277859	41	121	HTR1D
brimonidine	2435	SKB	trt_cp	down	0	0.314451	0.314451	0	-1.01413	41	121	ADCY10; ADRA2B; ADRA2C; AOX1
thiethylperazine	5440	SKB	trt_cp	down	0	0.314451	0.314451	0	0.972397	41	121	DRD1; DRD4
flupentixol	5281881	SKB	trt_cp	down	0	0.314451	0.314451	0	0.886954	41	121	ADRA1A; CHRM1; DRD1; DRD3
cefixime	6321411	SKB	trt_cp	down	0	0.314451	0.314451	0	1.00023	41	121	NA
tyrphostin-AG-555	5328770	SKB	trt_cp	down	0	0.314451	0.314451	0	0.935734	41	121	CDK2; EGFR
talipexole	5374	SKB	trt_cp	down	0	0.314451	0.314451	0	-0.886978	41	121	HTR3A
nimesulide	4495	SKB	trt_cp	down	0	0.314451	0.314451	0	0.0282208	41	121	EPX; LPO; LTF; MPO; PLA2G2E; TF; TNFRSF10A; TNFRSF10B
NNC-55-0396	9957280	SKB	trt_cp	down	0	0.314451	0.314451	0	0.767769	41	121	CATSPER1; CATSPER2; CATSPER3; CATSPER4
osthol	10228	SKB	trt_cp	down	0	0.314451	0.314451	0	-0.018196	41	121	NA
indolophenanthridine	58144	SKB	trt_cp	down	0	0.314451	0.314451	0	0.0281662	41	121	CALY; DRD1
RS-16566	6604794	SKB	trt_cp	down	0	0.314451	0.314451	0	0.0220842	41	121	NA
carmoxirole	57364	SKB	trt_cp	down	0	0.314451	0.314451	0	-0.761717	41	121	NA
FK-888	107967	SKB	trt_cp	down	0	0.314451	0.314451	0	0.864082	41	121	TACR1; TACR2
beta-CCP	123662	SKB	trt_cp	down	0	0.314451	0.314451	0	-0.0199531	41	121	GABRG2; IDO1
SC-68376	5174	SKB	trt_cp	down	0	0.314451	0.314451	0	0.0191238	41	121	MAPK14
terconazole	441383	SKB	trt_cp	down	0	0.314451	0.314451	0	0.726635	41	121	CYP51A1
RS-504393	9953769	SKB	trt_cp	down	0	0.314451	0.314451	0	0.869804	41	121	CCL2; CCR2
LY-456236	9926999	SKB	trt_cp	down	0	0.314451	0.314451	0	0	41	121	GRM1
anandamide	5281969	SKB	trt_cp	down	0	0.314451	0.314451	0	-0.337865	41	121	CACNA1G; CACNA1H; CACNA1I; CNR1; CNR2; FAAH2; GLRA1; GPR119; GPR18; GPR55; KCNA2; KCND3; KCNK3; KCNK9; PLD1; PLD2; PLD3; TRPM8; TRPV1
piretanide	4849	SKB	trt_cp	down	0	0.314451	0.314451	0	1.18088	41	121	SLC12A1; SLC12A2
umbelliferone	5281426	SKB	trt_cp	down	0	0.314451	0.314451	0	-0.986802	41	121	CA12; CA9; CCND1; CYP2A6
PD-198306	9956637	SKB	trt_cp	down	0	0.314451	0.314451	0	0.513595	41	121	MAP2K1; MAP2K2; MAPK3
EMD-66684	56972165	SKB	trt_cp	down	0	0.314451	0.314451	0	0.931607	41	121	AGTR1
ciclacillin	19003	SKB	trt_cp	down	0	0.314451	0.314451	0	-0.0314542	41	121	NA
AG-592	NotFound	SKB	trt_cp	down	0	0.314451	0.314451	0	0.0239047	41	121	NA
spironolactone	11869580	SKB	trt_cp	down	0	0.314451	0.314451	0	-0.936735	41	121	AR; CACNA1A; CACNA1B; CACNA1C; CACNA1D; CACNA1F; CACNA1G; CACNA1H; CACNA1I; CACNA1S; CACNA2D1; CACNA2D2; CACNA2D3; CACNB1; CACNB2; CACNB3; CACNB4; CACNG1; CYP11B2; GPER1; KCNA5; KCND3; NR1I2; NR3C1; NR3C2; PGR; SCNN1A; SHBG; SRD5A1; SRD5A2; SRD5A3
nefazodone	54911	SKB	trt_cp	down	0	0.314451	0.314451	0	0.025295	41	121	ADRA1A; ADRA1B; CYP3A4; CYP3A5; CYP3A7; KCNH2; SLC6A2; SLC6A3; SLC6A4
GBR-12783	5788723	SKB	trt_cp	down	0	0.314451	0.314451	0	0.719299	41	121	NA
norethisterone	5702093	SKB	trt_cp	down	0	0.314451	0.314451	0	0	41	121	PGR
graveoline	353825	SKB	trt_cp	down	0	0.314451	0.314451	0	-0.741297	41	121	NA
melperone	15387	SKB	trt_cp	down	0	0.314451	0.314451	0	-0.814672	41	121	NA
GW-9662	644213	SKB	trt_cp	down	0	0.314451	0.314451	0	0	41	121	NCOA2; PPARG; RXRA
buspirone	2477	SKB	trt_cp	down	0	0.314451	0.314451	0	-0.0222782	41	121	NA
ecopipam	107930	SKB	trt_cp	down	0	0.314451	0.314451	0	0.0353511	41	121	DRD1
mevastatin	29922189	SKB	trt_cp	down	0	0.314451	0.314451	0	0.899309	41	121	HMGCR
pinocembrin	68071	SKB	trt_cp	down	0	0.314451	0.314451	0	-0.720259	41	121	AR; CYP1B1; SRD5A1; SRD5A2
Y-134	11784736	SKB	trt_cp	down	0	0.314451	0.314451	0	0	41	121	ESR1; ESR2
DR-2313	135522417	SKB	trt_cp	down	0	0.314451	0.314451	0	0.732096	41	121	PARP1; PARP3
ML-3163	23748533	SKB	trt_cp	down	0	0.314451	0.314451	0	0.791825	41	121	CYP2D6; CYP3A4; MAPK11; MAPK12; MAPK14
BMS-191011	10474339	SKB	trt_cp	down	0	0.314451	0.314451	0	-0.734036	41	121	KCNMA1
cyclo-[Arg-Gly-Asp-D-Phe-Val]	NotFound	SKB	trt_cp	down	0	0.314451	0.314451	0	0.0217263	41	121	ITGAV; ITGB3
farnesylthiotriazole	5353633	SKB	trt_cp	down	0	0.314451	0.314451	0	1.07327	41	121	NA
lonidamine	39562	SKB	trt_cp	down	0	0.314451	0.314451	0	-0.0256633	41	121	CFTR; GCK; HK1
SKF-86002	5228	SKB	trt_cp	down	0	0.314451	0.314451	0	-0.851967	41	121	ALOX5; MAPK14
pirfenidone	40632	SKB	trt_cp	down	0	0.314451	0.314451	0	-0.962171	41	121	FURIN; MAPK14; TNF; TNFRSF1A
SRC-kinase-inhibitor-II	1172104	SKB	trt_cp	down	0	0.314451	0.314451	0	-0.955703	41	121	NA
coumestrol	5281707	SKB	trt_cp	down	0	0.314451	0.314451	0	0	41	121	ESR1; ESR2
tubocurarine	6713947	SKB	trt_cp	down	0	0.314451	0.314451	0	0.767445	41	121	ACHE; CHRNA2; CHRNA7; HTR3A; HTR3B; KCNN1; KCNN2; KCNN3; ZACN
ICI-89406	123686	SKB	trt_cp	down	0	0.314451	0.314451	0	-0.0238782	41	121	ADRB1; ADRB2
SKF-81297	11957706	SKB	trt_cp	down	0	0.314451	0.314451	0	0.982602	41	121	DRD1
SB-205607	3277599	SKB	trt_cp	down	0	0.314451	0.314451	0	0.913048	41	121	OPRD1; OPRK1; OPRM1
BMY-14802	108046	SKB	trt_cp	down	0	0.314451	0.314451	0	0.0213785	41	121	SIGMAR1
MDL-72832	182585	SKB	trt_cp	down	0	0.314451	0.314451	0	0.709194	41	121	NA
chlorthalidone	2732	SKB	trt_cp	down	0	0.314451	0.314451	0	-0.9539	41	121	CA5B; CA7; SLC12A1
diarylpropionitrile	102614	SKB	trt_cp	down	0	0.314451	0.314451	0	0.734184	41	121	NA
aminomethyltransferase	NotFound	SKB	trt_cp	down	0	0.314451	0.314451	0	-0.895484	41	121	NOS2
CGP-12177	2687	SKB	trt_cp	down	0	0.314451	0.314451	0	-0.0265163	41	121	ADRB1; ADRB2; ADRB3
GW-311616	44483335	SKB	trt_cp	down	0	0.314451	0.314451	0	0	41	121	ELANE
OMDM-2	6376692	SKB	trt_cp	down	0	0.314451	0.314451	0	-0.0282888	41	121	GPR119
estradiol-valerate	163332	SKB	trt_cp	down	0	0.314451	0.314451	0	1.06832	41	121	ESR1
reboxetine	3022645	SKB	trt_cp	down	0	0.314451	0.314451	0	-0.92003	41	121	SLC6A2
meclocycline	54682932	SKB	trt_cp	down	0	0.314451	0.314451	0	0.840211	41	121	NA
deoxyandirobin	6708516	SKB	trt_cp	down	0	0.314451	0.314451	0	-0.692615	41	121	NA
lobelanidine	96946	SKB	trt_cp	down	0	0.314451	0.314451	0	0.70152	41	121	CHRNA10; CHRNA4; CHRNA9; CHRNB2; OPRM1; SLC18A2
cycloheximide	6197	SKB	trt_cp	down	0	0.314451	0.314451	0	0	41	121	GSK3B; RPL3
asiatic-acid	119034	SKB	trt_cp	down	0	0.314451	0.314451	0	0.974684	41	121	PYGM
mocimycin	24069689	SKB	trt_cp	down	0	0.314451	0.314451	0	-0.0216088	41	121	NA
naproxen	1302	SKB	trt_cp	down	0	0.314451	0.314451	0	-0.0253922	41	121	AKR1C2; AKR1C3; CYP2C9; LTF; PNLIP; TF
delcorine	441724	SKB	trt_cp	down	0	0.314451	0.314451	0	0.662905	41	121	NA
digitoxin	441207	SKB	trt_cp	down	0	0.314451	0.314451	0	1.19157	41	121	ATP1A1
dexamethasone-acetate	236702	SKB	trt_cp	down	0	0.314451	0.314451	0	-0.918671	41	121	NA
talniflumate	48229	SKB	trt_cp	down	0	0.314451	0.314451	0	0.512526	41	121	CLCA1; CLCNKA
Ro-08-2750	17756791	SKB	trt_cp	down	0	0.314451	0.314451	0	0.977229	41	121	NGF; NGFR
amoxapine	2170	SKB	trt_cp	down	0	0.314451	0.314451	0	-0.0354692	41	121	ADRA1A; ADRA1B; ADRA1D; ADRA2B; ADRA2C; CHRM1; CHRM4; CHRM5; DRD1; DRD3; DRD4; GABRA2; GABRA3; GABRA4; GABRA5; GABRA6; GABRB1; GABRB2; GABRB3; GABRD; GABRE; GABRG1; GABRG2; GABRG3; GABRP; GABRQ; HRH1; HRH4; HTR1B; HTR2B; HTR3A; HTR6; HTR7; SLC6A2; SLC6A3; SLC6A4
SB-222200	6604009	SKB	trt_cp	down	0	0.314451	0.314451	0	-0.761955	41	121	TACR3
ZK-164015	9806489	SKB	trt_cp	down	0	0.314451	0.314451	0	-0.0199898	41	121	ESR1; ESR2
limonin	179651	SKB	trt_cp	down	0	0.314451	0.314451	0	-0.790691	41	121	NA
ryuvidine	481747	SKB	trt_cp	down	0	0.314451	0.314451	0	1.18574	41	121	CDK2; CDK4
hispidin	5353671	SKB	trt_cp	down	0	0.314451	0.314451	0	0.680822	41	121	PREP; PRKCB
angiogenesis-inhibitor	2812173	SKB	trt_cp	down	0	0.314451	0.314451	0	0	41	121	EGFR
BU-239	4520732	SKB	trt_cp	down	0	0.314451	0.314451	0	0.667294	41	121	NA
ER-27319	9799509	SKB	trt_cp	down	0	0.314451	0.314451	0	1.00316	41	121	NA
zaprinast	5722	SKB	trt_cp	down	0	0.314451	0.314451	0	-0.7914	41	121	GPR35; PDE1A; PDE4D; PDE5A; PDE9A
LY-165163	121930	SKB	trt_cp	down	0	0.314451	0.314451	0	0.343094	41	121	HTR1D
tyrphostin-AG-556	2059	SKB	trt_cp	down	0	0.314451	0.314451	0	0.834059	41	121	EGFR
FCCP	3330	SKB	trt_cp	down	0	0.314451	0.314451	0	0.368759	41	121	NA
BD-1008	126388	SKB	trt_cp	down	0	0.314451	0.314451	0	-0.910467	41	121	NA
FIT	84008	SKB	trt_cp	down	0	0.314451	0.314451	0	0.820925	41	121	OPRD1
dioxybenzone	8569	SKB	trt_cp	down	0	0.314451	0.314451	0	0.802933	41	121	SHBG
T-0901317	447912	SKB	trt_cp	down	0	0.314451	0.314451	0	0.0213045	41	121	ABCA1; NCOA1; NCOA2; NR1H2; NR1H3; NR1I2; RORA; RORC; RXRB
SB-269970	11957684	SKB	trt_cp	down	0	0.314451	0.314451	0	0.946356	41	121	HTR7
DMAB-anabaseine	NotFound	SKB	trt_cp	down	0	0.314451	0.314451	0	-0.024459	41	121	CHRNA7
D-64406	5330535	SKB	trt_cp	down	0	0.314451	0.314451	0	0.948683	41	121	FLT3; PDGFRA; PDGFRB
biochanin-a	5280373	SKB	trt_cp	down	0	0.314451	0.314451	0	-1.14356	41	121	NA
isoflupredone-acetate	224246	SKB	trt_cp	down	0	0.314451	0.314451	0	0.967522	41	121	NA
bis-tyrphostin	5329255	SKB	trt_cp	down	0	0.314451	0.314451	0	-1.00353	41	121	DNM1; EGFR
levomepromazine	45479743	SKB	trt_cp	down	0	0.314451	0.314451	0	-0.0228029	41	121	ADRA1A; ADRA1B; ADRA1D; ADRA2B; ADRA2C; CHRM1; CHRM4; CHRM5; DRD1; DRD3; DRD4; HRH1
diethylstilbestrol	448537	SKB	trt_cp	down	0	0.314451	0.314451	0	-0.739799	41	121	AR; ESR1; ESR2; ESRRA; ESRRB; ESRRG; NCOA2; NR1I2; SHBG
RS-67333	183782	SKB	trt_cp	down	0	0.314451	0.314451	0	-0.775259	41	121	HTR4
evoxine	673465	SKB	trt_cp	down	0	0.314451	0.314451	0	-0.728026	41	121	NA
OBAA	5353842	SKB	trt_cp	down	0	0.314451	0.314451	0	0.844314	41	121	PLA2G1B
gavestinel	6450546	SKB	trt_cp	down	0	0.314451	0.314451	0	0.874461	41	121	GLRB; GRIN1; GRIN2A; GRIN2B; GRIN2C; GRIN2D; GRIN3A; GRIN3B
UCL-2077	24868317	SKB	trt_cp	down	0	0.314451	0.314451	0	0	41	121	NA
iodophenpropit	3035746	SKB	trt_cp	down	0	0.314451	0.314451	0	0.950655	41	121	GRIN2B; HRH3; HRH4
PCO-400	129348	SKB	trt_cp	down	0	0.314451	0.314451	0	0.677443	41	121	ABCC9; KCNJ8
WHI-P154	23863723	SKB	trt_cp	down	0	0.314451	0.314451	0	1.0334	41	121	ALK; ERBB4; LTK; MAP4K5; MKNK2; PTK6; RET; STK10; TNK2
rescinnamine	5280954	SKB	trt_cp	down	0	0.314451	0.314451	0	-1.037	41	121	ACE
carbofuran	2566	SKB	trt_cp	down	0	0.314451	0.314451	0	-1.10573	41	121	NA
endecaphyllin-x	6710740	SKB	trt_cp	down	0	0.314451	0.314451	0	0.0197287	41	121	NA
metergoline	28693	SKB	trt_cp	down	0	0.314451	0.314451	0	1.12464	41	121	HTR1B; HTR1D; HTR1E; HTR1F; HTR2B; HTR5A; HTR6; HTR7; SCN2A
tyrphostin-AG-879	135419190	SKB	trt_cp	down	0	0.314451	0.314451	0	0.296821	41	121	NA
ubenimex	72172	SKB	trt_cp	down	0	0.314451	0.314451	0	-1.03925	41	121	ANPEP; LTA4H; RNPEP
YM-298198	9819432	SKB	trt_cp	down	0	0.314451	0.314451	0	-0.930714	41	121	GRM1
calycanthine	264115	SKB	trt_cp	down	0	0.314451	0.314451	0	-0.748442	41	121	NA
N-methyllidocaine-iodide	168868	SKB	trt_cp	down	0	0.314451	0.314451	0	-0.943398	41	121	NA
tyrphostin-AG-99	5328768	SKB	trt_cp	down	0	0.314451	0.314451	0	0.77161	41	121	NA
desipramine	2995	SKB	trt_cp	down	0	0.314451	0.314451	0	0.874211	41	121	ADRA1A; ADRA1B; ADRA1D; ADRA2B; ADRA2C; ADRB1; ADRB2; CHRM1; CHRM4; CHRM5; HRH1; SLC22A3; SLC6A2; SLC6A4; SMPD1; TH
SB-218795	6604858	SKB	trt_cp	down	0	0.314451	0.314451	0	-0.73451	41	121	TACR3
scoulerine	439654	SKB	trt_cp	down	0	0.314451	0.314451	0	-0.878311	41	121	ADRA1D
JTE-907	9867770	SKB	trt_cp	down	0	0.314451	0.314451	0	-0.750617	41	121	CNR2
thioperamide	6713984	SKB	trt_cp	down	0	0.314451	0.314451	0	-0.930047	41	121	CYP46A1; HRH3; HRH4
ZD-2079	158794	SKB	trt_cp	down	0	0.314451	0.314451	0	0.945049	41	121	ADRB3
austricine	6419904	SKB	trt_cp	down	0	0.314451	0.314451	0	0.589327	41	121	NA
icariin	5318997	SKB	trt_cp	down	0	0.314451	0.314451	0	0.0274853	41	121	NMUR2; PDE5A; SORD
diphenyleneiodonium	3101	SKB	trt_cp	down	0	0.314451	0.314451	0	0.920399	41	121	ALDH1A2; ALDH2; ALDH5A1; ALDH7A1; NOX3
luzindole	122162	SKB	trt_cp	down	0	0.314451	0.314451	0	0.582606	41	121	MTNR1A; MTNR1B
milrinone	4197	SKB	trt_cp	down	0	0.314451	0.314451	0	-1.12693	41	121	PDE2A; PDE3A; PDE3B; PDE5A; TTR
dicycloverine	3042	SKB	trt_cp	down	0	0.314451	0.314451	0	-0.885618	41	121	CHRM1
dydrogesterone	11875278	SKB	trt_cp	down	0	0.314451	0.314451	0	0	41	121	PGR
clobenpropit	2790	SKB	trt_cp	down	0	0.314451	0.314451	0	-1.0493	41	121	HRH1; HRH2; HRH3; HRH4
BRD-K71726959	6610355	SKB	trt_cp	down	0	0.314451	0.314451	0	0.82413	41	121	NA
purmorphamine	5284329	SKB	trt_cp	down	0	0.314451	0.314451	0	0.848168	41	121	DHH; IHH; PTCH1; SMO
naftifine	47641	SKB	trt_cp	down	0	0.314451	0.314451	0	-0.855276	41	121	SQLE
tyrphostin-AG-1296	2049	SKB	trt_cp	down	0	0.314451	0.314451	0	0.617829	41	121	FLT3
benzydamine	12555	SKB	trt_cp	down	0	0.314451	0.314451	0	0.639644	41	121	FMO1; FMO3; FMO4; FMO5; PRSS2
RS-17053	3894573	SKB	trt_cp	down	0	0.314451	0.314451	0	0.851511	41	121	ADRA1A; ADRA1D
ganglioside	4673190	SKB	trt_cp	down	0	0.314451	0.314451	0	-0.0227417	41	121	NA
leflunomide	3899	SKB	trt_cp	down	0	0.314451	0.314451	0	0.962554	41	121	AHR; DHODH; PTK2B; STAT6
SCH-58261	176408	SKB	trt_cp	down	0	0.314451	0.314451	0	0.779314	41	121	ADORA1; ADORA2A; ADORA2B; ADORA3
PD-407824	4369491	SKB	trt_cp	down	0	0.314451	0.314451	0	0	41	121	NA
MDM2-inhibitor	10022508	SKB	trt_cp	down	0	0.314451	0.314451	0	-0.974275	41	121	MDM2
dipyridamole	3108	SKB	trt_cp	down	0	0.314451	0.314451	0	0.771088	41	121	ADA; ORM1; PDE10A; PDE4A; PDE5A; PDE7B; PDE8A; PDE8B; RCAN1; SLC29A1; SLC29A2
TWS-119	9549289	SKB	trt_cp	down	0	0.314451	0.314451	0	0	41	121	GSK3B; JUN; MYC
PP-2	4878	SKB	trt_cp	down	0	0.314451	0.314451	0	0.912442	41	121	ABL1; LCK; LYN; RIPK2; SRC
flumazenil	3373	SKB	trt_cp	down	0	0.314451	0.314451	0	-0.0208926	41	121	GABRA2; GABRA3; GABRA4; GABRA5; GABRA6; GABRB1; GABRB2; GABRB3; GABRD; GABRE; GABRG1; GABRG2; GABRG3; GABRP; GABRQ
felbamate	3331	SKB	trt_cp	down	0	0.314451	0.314451	0	0	41	121	CYP2E1; GRIN2A; GRIN2B; GRIN3A
nitrendipine	4507	SKB	trt_cp	down	0	0.314451	0.314451	0	0.729164	41	121	CACNA1C; CACNA1D; CACNA1H; CACNA1S; CACNA2D1; CACNA2D2; CACNB2; CACNG1; KCNN4
bicuculline	6710622	SKB	trt_cp	down	0	0.314451	0.314451	0	0.832724	41	121	GABRA2; GABRA3; GABRA4; GABRA5; GABRA6; KCNN1
verapamil	62969	SKB	trt_cp	down	0	0.314451	0.314451	0	-0.629345	41	121	ABCB1; ABCB4; ABCG2; ADCY10; ADRA1B; ADRA1D; CACNA1A; CACNA1B; CACNA1C; CACNA1D; CACNA1F; CACNA1G; CACNA1I; CACNA1S; CACNB1; CACNB2; CACNB3; CACNB4; CYP2C8; CYP2E1; CYP3A4; CYP3A5; CYP3A7; KCNA10; KCNA7; KCNH2; KCNJ11; NALCN; SCN5A; SEC23IP; SLC29A4; SLC6A4
pheniramine	4761	SKB	trt_cp	down	0	0.314451	0.314451	0	-0.0214426	41	121	HRH1; NR1I3
bulleyaconitine-a	44634652	SKB	trt_cp	down	0	0.314451	0.314451	0	0.0248145	41	121	NA
gitoxigenin	348482	SKB	trt_cp	down	0	0.314451	0.314451	0	0.954944	41	121	ATP1A1
PK-11195	1345	SKB	trt_cp	down	0	0.314451	0.314451	0	0.801273	41	121	NR1I2; NR1I3; TSPO
meclizine	92303	SKB	trt_cp	down	0	0.314451	0.314451	0	-0.825229	41	121	NR1I3
fenoldopam	3341	SKB	trt_cp	down	0	0.314451	0.314451	0	-0.0252936	41	121	ADRA1A; ADRA1B; ADRA1D; ADRA2B; ADRA2C; DRD1; DRD4
BRD-A52771319	1913	SKB	trt_cp	down	0	0.314451	0.314451	0	0.28995	41	121	NA
6-hydroxytropinone	16211224	SKB	trt_cp	down	0	0.314451	0.314451	0	0.298505	41	121	NA
NCS-382	5875451	SKB	trt_cp	down	0	0.314451	0.314451	0	0.847241	41	121	GABBR1; GABBR2; SLC52A2
SKF-96365	104955	SKB	trt_cp	down	0	0.314451	0.314451	0	0.698718	41	121	CYP3A4; PKD2; TRPC1; TRPC3; TRPC4; TRPC5; TRPV2
1-monopalmitin	14900	SKB	trt_cp	down	0	0.314451	0.314451	0	0	41	121	ABCB1
nalbuphine	23581814	SKB	trt_cp	down	0	0.314451	0.314451	0	-0.652527	41	121	OPRD1; OPRK1; OPRM1
rosiglitazone	77999	SKB	trt_cp	down	0	0.314451	0.314451	0	0.26716	41	121	ACSL4; CYP2C8; FFAR1; INS; PPARA; PPARD; PPARG; RXRA; RXRB; RXRG; TRPC5; TRPM3
P-1075	43345	SKB	trt_cp	down	0	0.314451	0.314451	0	0.917379	41	121	KCNJ8
pimozide	16362	SKB	trt_cp	down	0	0.314451	0.314451	0	0	41	121	CACNA1I; CALM1; CALM2; CALM3; DRD3; HRH1; KCNA10; KCNH2
LE-300	4350931	SKB	trt_cp	down	0	0.314451	0.314451	0	-0.0260563	41	121	DRD1
diphenidol	3055	SKB	trt_cp	down	0	0.314451	0.314451	0	0	41	121	CHRM1; CHRM4
forskolin	3413	SKB	trt_cp	down	0	0.314451	0.314451	0	0	41	121	ADCY1; ADCY2; ADCY4; ADCY5; ADCY6; ADCY7; GNAL; GNAS
roquinimex	55197	SKB	trt_cp	down	0	0.314451	0.314451	0	-0.952616	41	121	NA
boldine	10154	SKB	trt_cp	down	0	0.314451	0.314451	0	0.793102	41	121	CHRNA4; CHRNB2; DRD1
rottlerin	5281847	SKB	trt_cp	down	0	0.314451	0.314451	0	0	41	121	KCNH2; TGM2
penitrem-a	4732	SKB	trt_cp	down	0	0.314451	0.314451	0	0	41	121	KCNMA1
SC-10	5175	SKB	trt_cp	down	0	0.314451	0.314451	0	0.0206164	41	121	NA
HA-1004	3546	SKB	trt_cp	down	0	0.314451	0.314451	0	0.874415	41	121	NA
1,2,3,4,5,6-hexabromocyclohexane	74603	SKB	trt_cp	down	0	0.314451	0.314451	0	0.221566	41	121	NA
BRD-K08438429	9893924	SKB	trt_cp	down	0	0.314451	0.314451	0	1.1433	41	121	NA
RS-100329	3567002	SKB	trt_cp	down	0	0.314451	0.314451	0	-0.764086	41	121	ADRA1A; ADRA1D
zolantidine	23640915	SKB	trt_cp	down	0	0.314451	0.314451	0	-0.0189163	41	121	NA
fananserin	60785	SKB	trt_cp	down	0	0.314451	0.314451	0	0.0177619	41	121	DRD4
D-4476	6419753	SKB	trt_cp	down	0	0.314451	0.314451	0	0.806259	41	121	CSNK1A1; CSNK1D; TGFB1
lasalocid	5360807	SKB	trt_cp	down	0	0.314451	0.314451	0	0	41	121	NA
GW-405833	9911463	SKB	trt_cp	down	0	0.314451	0.314451	0	0.903364	41	121	CNR2
tyrphostin-B44	23919058	SKB	trt_cp	down	0	0.314451	0.314451	0	-0.0289663	41	121	NA
phenanthridone	1853	SKB	trt_cp	down	0	0.314451	0.314451	0	-0.0239147	41	121	PARP1; PARP14; TNKS2
SC-560	4306515	SKB	trt_cp	down	0	0.314451	0.314451	0	-0.684001	41	121	NA
BRD-K14844937	104999	SKB	trt_cp	down	0	0.314451	0.314451	0	1.04527	41	121	NA
ibuprofen-(S)	39912	SKB	trt_cp	down	0	0.314451	0.314451	0	0	41	121	NA
bemegride	2310	SKB	trt_cp	down	0	0.314451	0.314451	0	-0.0232155	41	121	NA
IBC-293	2736690	SKB	trt_cp	down	0	0.314451	0.314451	0	-1.08707	41	121	HCAR3
R-96544	10668211	SKB	trt_cp	down	0	0.314451	0.314451	0	0.859703	41	121	NA
aristolochic-acid	2236	SKB	trt_cp	down	0	0.314451	0.314451	0	-0.666776	41	121	NA
BP-897	3038495	SKB	trt_cp	down	0	0.314451	0.314451	0	0.635464	41	121	NA
L-694247	132059	SKB	trt_cp	down	0	0.314451	0.314451	0	0.0238416	41	121	HTR1B; HTR1D
ST-91	20864	SKB	trt_cp	down	0	0.314451	0.314451	0	-0.788466	41	121	NA
ZM-241385	176407	SKB	trt_cp	down	0	0.314451	0.314451	0	-0.0218659	41	121	ADORA1; ADORA2A; ADORA2B; ADORA3
mefexamide	4045	SKB	trt_cp	down	0	0.314451	0.314451	0	0.763377	41	121	NA
LY-303511	3971	SKB	trt_cp	down	0	0.314451	0.314451	0	0.780257	41	121	CSNK2A1; CSNK2A2; CSNK2B; MTOR
lavendustin-a	3894	SKB	trt_cp	down	0	0.314451	0.314451	0	-0.844473	41	121	EGFR; LCK
GYKI-52466	10042240	SKB	trt_cp	down	0	0.314451	0.314451	0	-0.850287	41	121	GRIA1; GRIA3; GRIA4
buddleoflavonoloside	6708769	SKB	trt_cp	down	0	0.314451	0.314451	0	0.832968	41	121	NA
J-104129	9821459	SKB	trt_cp	down	0	0.314451	0.314451	0	0.62761	41	121	NA
D-64131	3921152	SKB	trt_cp	down	0	0.314451	0.314451	0	0	41	121	NA
nomegestrol-acetate	91668	SKB	trt_cp	down	0	0.314451	0.314451	0	-0.902233	41	121	NA
carbacyclin	5311242	SKB	trt_cp	down	0	0.314451	0.314451	0	-0.823013	41	121	PPARD; PTGDR; PTGER1; PTGER2; PTGER3; PTGER4; PTGFR; PTGIR; TBXA2R
BRD-K28680267	107704	SKB	trt_cp	down	0	0.314451	0.314451	0	-0.778876	41	121	NA
pifithrin	443278	SKB	trt_cp	down	0	0.314451	0.314451	0	0.80938	41	121	NA
CGP-53353	6711154	SKB	trt_cp	down	0	0.314451	0.314451	0	0.233273	41	121	EGFR; PRKCB
3,6-dimethoxyflavone	676292	SKB	trt_cp	down	0	0.314451	0.314451	0	0.844438	41	121	NA
AG-370	5328748	SKB	trt_cp	down	0	0.314451	0.314451	0	1.02197	41	121	PDGFRB
INCA-6	230748	SKB	trt_cp	down	0	0.314451	0.314451	0	0.699597	41	121	NFATC1
LY-225910	4355450	SKB	trt_cp	down	0	0.314451	0.314451	0	0	41	121	CCKBR
ZK-93423	121926	SKB	trt_cp	down	0	0.314451	0.314451	0	1.0387	41	121	GABRA2; GABRA3; GABRA5; GABRB2; GABRG2
GP-2a	16094766	SKB	trt_cp	down	0	0.314451	0.314451	0	0.935381	41	121	NA
niclosamide	4477	SKB	trt_cp	down	0	0.314451	0.314451	0	1.13505	41	121	STAT3
AZ-10417808	135665263	SKB	trt_cp	down	0	0.314451	0.314451	0	1.10285	41	121	CASP3
m-chlorophenylbiguanide	2730228	SKB	trt_cp	down	0	0.314451	0.314451	0	-0.813226	41	121	HTR3A; HTR3B
epirizole	3242	SKB	trt_cp	down	0	0.314451	0.314451	0	-0.364734	41	121	NA
BRD-K41557448	676288	SKB	trt_cp	down	0	0.314451	0.314451	0	0.973385	41	121	NA
iobenguane	2759362	SKB	trt_cp	down	0	0.314451	0.314451	0	0.760186	41	121	NA
BRD-K46836114	182362	SKB	trt_cp	down	0	0.314451	0.314451	0	0.894622	41	121	NA
NU-1025	63306	SKB	trt_cp	down	0	0.314451	0.314451	0	-0.973877	41	121	PARP1
dorsomorphin	11524144	SKB	trt_cp	down	0	0.314451	0.314451	0	1.33938	41	121	ACVR1; BMPR1A; BMPR1B; EPHA2; FKBP1A; FLT1; FLT3; KDR; LCK; MKNK1; PRKAA1; RPS6KA1; SRC
NSC-94258	5281894	SKB	trt_cp	down	0	0.314451	0.314451	0	0.31614	41	121	AKR1B1; CYP19A1; HSD17B1
BRD-K58223721	3082629	SKB	trt_cp	down	0	0.314451	0.314451	0	0.144345	41	121	NA
BRD-K59633395	5391149	SKB	trt_cp	down	0	0.314451	0.314451	0	0	41	121	NA
MPEP	9794588	SKB	trt_cp	down	0	0.314451	0.314451	0	0.571422	41	121	GRM1; GRM4; GRM5
PD-98059	4713	SKB	trt_cp	down	0	0.314451	0.314451	0	0.706133	41	121	AKT1; CHEK1; GSK3B; LCK; MAP2K1; MAP2K2; MAPK11; MAPK12; MAPK14; MAPK3; MAPK8; PRKCA; RAF1; ROCK1; RPS6KB1; SGK1
10-hydroxycamptothecin	97226	SKB	trt_cp	down	0	0.314451	0.314451	0	-0.883107	41	121	NA
SIB-1893	5311432	SKB	trt_cp	down	0	0.314451	0.314451	0	0	41	121	GRM4; GRM5
guanabenz	3517	SKB	trt_cp	down	0	0.314451	0.314451	0	0.252231	41	121	ADRA2B; ADRA2C
L-692585	9872740	SKB	trt_cp	down	0	0.314451	0.314451	0	0	41	121	GH1; GHSR
BRD-K70821460	37463	SKB	trt_cp	down	0	0.314451	0.314451	0	0	41	121	NA
solanine	9549171	SKB	trt_cp	down	0	0.314451	0.314451	0	-0.0288234	41	121	NA
skatole	6736	SKB	trt_cp	down	0	0.314451	0.314451	0	0.0373532	41	121	F2
metoclopramide	4168	SKB	trt_cp	down	0	0.314451	0.314451	0	0.653723	41	121	ACHE; CHRM1; HTR3A; HTR3B; HTR4
proxyfan	6421522	SKB	trt_cp	down	0	0.314451	0.314451	0	-0.911349	41	121	HRH3
naphazoline	11079	SKB	trt_cp	down	0	0.314451	0.314451	0	0.711135	41	121	ADRA1A
fluspirilene	3396	SKB	trt_cp	down	0	0.314451	0.314451	0	0.833838	41	121	CACNG1; HRH1; HTR1D; HTR1E
mebendazole	4030	SKB	trt_cp	down	0	0.314451	0.314451	0	-0.555414	41	121	TUBA1A; TUBB; TUBB4B
nortriptyline	441358	SKB	trt_cp	down	0	0.314451	0.314451	0	0.0329156	41	121	ADRA1A; ADRA1B; ADRA1D; ADRA2B; ADRA2C; ADRB1; ADRB2; ADRB3; CHRM1; CHRM4; CHRM5; HRH1; HTR6; KCNJ10; PGRMC1; PIK3CD; SIGMAR1; SLC6A2; SLC6A4
BRD-K91781484	68296	SKB	trt_cp	down	0	0.314451	0.314451	0	-0.503089	41	121	NA
diethyltoluamide	4284	SKB	trt_cp	down	0	0.314451	0.314451	0	0.773402	41	121	NA
dihydrorobustic-acid	54686939	SKB	trt_cp	down	0	0.314451	0.314451	0	0	41	121	NA
acamprosate	73707392	SKB	trt_cp	down	0	0.314451	0.314451	0	0	41	121	GABRA2; GABRA3; GABRA4; GABRA5; GABRA6; GABRB1; GABRB2; GABRB3; GABRD; GABRE; GABRG1; GABRG2; GABRG3; GABRP; GABRQ; GRIN1; GRIN2A; GRIN2B; GRIN2C; GRIN2D; GRIN3A; GRIN3B; GRM5
esculin	15558439	SKB	trt_cp	up	0.158507	0.312076	0.314451	0.469926	0.954801	41	121	AR
CP-93129	124007	SKB	trt_cp	up	0.179782	0.286861	0.314451	0.532999	0.934494	41	121	HTR1B
nicergoline	34040	SKB	trt_cp	up	0.180481	0.286861	0.314451	0.535073	0.542499	41	121	ADRA1A
butyl-paraben	7184	SKB	trt_cp	up	0.18327	0.278941	0.314451	0.543342	-0.799902	41	121	NA
alvocidib	5287969	SKB	trt_cp	up	0.185808	0.269716	0.314451	0.550866	0.680106	41	121	BCL2; BIRC5; CCNT1; CDK1; CDK2; CDK4; CDK5; CDK6; CDK7; CDK8; CDK9; EGFR; MCL1; PYGB; PYGL; PYGM
Ro-10-5824	16759175	SKB	trt_cp	up	0.186722	0.266346	0.314451	0.553576	0.561827	41	121	DRD4
celecoxib	2662	SKB	trt_cp	up	0.190005	0.255459	0.314451	0.563308	0.735998	41	121	ABCB1; ABCB5; ABCG2; CA12; CA3; CASP3; CASP9; CYP2C9; LTF; PCNA; TF; VEGFA
BRD-K41925105	6729590	SKB	trt_cp	up	0.190136	0.255459	0.314451	0.563696	0.38895	41	121	NA
LY-320135	5311257	SKB	trt_cp	up	0.192975	0.243428	0.314451	0.572114	-0.725531	41	121	CNR1
PNU-120596	311434	SKB	trt_cp	up	0.193535	0.239194	0.314451	0.573773	-0.829778	41	121	CHRNA7
hydrastine-(1r,-9s)	197834	SKB	trt_cp	up	0.196057	0.230418	0.314451	0.581249	0.591741	41	121	NA
fenretinide	5353342	SKB	trt_cp	up	0.196681	0.225908	0.314451	0.583102	0.92022	41	121	CYP2C8; CYP3A5; RARA; RARG; RBP4
ZM-306416	5329006	SKB	trt_cp	up	0.197732	0.2213	0.314451	0.586217	0.883206	41	121	EGFR; FLT1; FLT4; KDR
arcyriaflavin-a	5327723	SKB	trt_cp	up	0.200246	0.211858	0.314451	0.593671	0.60345	41	121	CCND1; CCNE1; CDK2; CDK4
SA-425500	44498587	SKB	trt_cp	up	0.200845	0.207063	0.314451	0.595445	-0.245872	41	121	NA
nitrocaramiphen	25102587	SKB	trt_cp	up	0.202719	0.197309	0.309916	0.601002	-0.952159	41	121	NA
BRD-A60386802	4879425	SKB	trt_cp	up	0.206003	0.182444	0.287886	0.610737	0.663684	41	121	NA
probucol	4912	SKB	trt_cp	up	0.208875	0.167478	0.265695	0.619252	-0.0252033	41	121	ABCA1; ABCB11; APOA1; APOA2; APOB; APOE; CES1; CETP; SCARB1; SELE; VCAM1
zatebradine	65637	SKB	trt_cp	up	0.209155	0.167478	0.265695	0.620083	-0.0237302	41	121	HCN1; HCN2; HCN3; HCN4
nilotinib	644241	SKB	trt_cp	up	0.209205	0.167478	0.265695	0.62023	0.873555	41	121	ABL1; ABL2; BCR; CYP2B6; CYP2C8; DDR1; DDR2; EPHA2; EPHA4; EPHA5; EPHA8; EPHB1; EPHB2; EPHB3; EPHB4; KIT; MAPK11; MLTK; PDGFRA
PCI-24781	11749858	SKB	trt_cp	up	0.2111	0.15756	0.250982	0.625849	0.922317	41	121	NA
sulpiride	4018928	SKB	trt_cp	up	0.214179	0.142911	0.229181	0.634977	0.839989	41	121	CA1; CA12; CA3; CA6; CA7; DRD3
BRD-K68313733	2449454	SKB	trt_cp	up	0.216409	0.133359	0.214851	0.641587	-0.884257	41	121	NA
bisindolylmaleimide-ix	5083	SKB	trt_cp	up	0.216471	0.133359	0.214851	0.641772	0.70212	41	121	AKT1; GSK3B; LCK; LRRK2; MAPK11; MAPK12; MAPK14; MAPK8; PRKCA; ROCK1; RPS6KB1; SIRT1; SIRT2
flufenamic-acid	3371	SKB	trt_cp	up	0.216838	0.128674	0.207864	0.642861	0.986082	41	121	AKR1C3; ANO1; AR; GJA1; GJA10; GJA3; GJA4; GJA5; GJA8; GJA9; GJB1; GJB2; GJB3; GJB4; GJB5; GJB6; GJB7; GJC1; GJC2; GJC3; GJD2; GJD3; GJD4; GJE1; PANX1; PANX2; PANX3; PKD2L1; TRPC5; TRPM2; TRPM5
potassium-canrenoate	23671691	SKB	trt_cp	up	0.217009	0.128674	0.207864	0.643366	1.08135	41	121	NA
methyl-2,5-dihydroxycinnamate	5353609	SKB	trt_cp	up	0.21735	0.128674	0.207864	0.644379	-1.0483	41	121	EGFR
salsolinol	54456	SKB	trt_cp	up	0.21737	0.128674	0.207864	0.644436	0.238441	41	121	NA
ICI-162846	134778	SKB	trt_cp	up	0.217971	0.124057	0.200873	0.646219	1.15186	41	121	NA
m-3M3FBS	761523	SKB	trt_cp	up	0.217998	0.124057	0.200873	0.646299	0.832676	41	121	PLCB2; PLCB3; PLCD1; PLCG1; PLCG2
glibenclamide	3488	SKB	trt_cp	up	0.218179	0.124057	0.200873	0.646837	0.721642	41	121	ABCA1; ABCB11; ABCC8; ABCC9; CFTR; CPT1A; CYP2C9; IRS1; KCNJ1; KCNJ11; KCNJ5; KCNJ8; SLCO2B1; TRPA1
BRD-K65258912	2345373	SKB	trt_cp	up	0.219965	0.115029	0.187178	0.652131	0.732713	41	121	NA
RAN-07	1993104	SKB	trt_cp	up	0.220112	0.115029	0.187178	0.652565	-0.281962	41	121	NA
3,3'-diindolylmethane	3071	SKB	trt_cp	up	0.220267	0.115029	0.187178	0.653027	-0.990865	41	121	AHR; AR; CYP1A2; GUSB; IDO1
lidocaine	3676	SKB	trt_cp	up	0.220339	0.115029	0.187178	0.65324	-0.925245	41	121	CES2; CES5A; EGFR; LTF; ORM1; ORM2; SCN10A; SCN4A; SCN5A; SCN9A; TF
farnesylthioacetic-acid	5353623	SKB	trt_cp	up	0.222125	0.106317	0.174056	0.658534	0.757092	41	121	NA
sertraline	6093397	SKB	trt_cp	up	0.223417	0.102095	0.167609	0.662364	1.07704	41	121	CYP2C9; PGRMC1; SIGMAR1; SLC6A3; SLC6A4
HO-013	6443013	SKB	trt_cp	up	0.223576	0.0979693	0.161291	0.662835	0.0198851	41	121	PPARG
lylamine	62034	SKB	trt_cp	up	0.223894	0.0979693	0.161291	0.66378	0.81272	41	121	CNR1
JFD02227	2817908	SKB	trt_cp	up	0.224373	0.0979693	0.161291	0.6652	-0.391853	41	121	NA
ICI-63197	62824	SKB	trt_cp	up	0.225286	0.0939448	0.155065	0.667905	0.678322	41	121	NA
BRD-K93760529	9551594	SKB	trt_cp	up	0.225454	0.0939448	0.155065	0.668404	-0.778631	41	121	NA
BRD-K07079548	11957524	SKB	trt_cp	up	0.2261	0.0899926	0.149104	0.670319	0.908153	41	121	NA
carbenoxolone	636403	SKB	trt_cp	up	0.226715	0.0861386	0.14323	0.672143	-0.0233358	41	121	GJA1; GJA10; GJA3; GJA4; GJA5; GJA8; GJA9; GJB1; GJB2; GJB3; GJB4; GJB5; GJB6; GJB7; GJC1; GJC2; GJC3; GJD2; GJD3; GJD4; GJE1; HSD11B1; PANX1; PANX2; PANX3
butoconazole	47472	SKB	trt_cp	up	0.226867	0.0861386	0.14323	0.672593	0	41	121	CYP51A1
quinelorane	57242	SKB	trt_cp	up	0.226981	0.0861386	0.14323	0.672931	1.06101	41	121	NA
prednisolone-acetate	5834	SKB	trt_cp	up	0.227326	0.0861386	0.14323	0.673955	0.85367	41	121	NA
PCA-4248	4698	SKB	trt_cp	up	0.227478	0.0861386	0.14323	0.674405	-0.646386	41	121	PTAFR
febuxostat	134018	SKB	trt_cp	up	0.227492	0.0861386	0.14323	0.674445	-0.779054	41	121	AOX1
aminoglutethimide	2145	SKB	trt_cp	up	0.229714	0.0751866	0.126262	0.681034	0.020431	41	121	CYP11A1; CYP19A1; NR3C1
BRD-K45842176	44511205	SKB	trt_cp	up	0.230217	0.0751866	0.126262	0.682526	0.747521	41	121	NA
BRD-K27170250	1302558	SKB	trt_cp	up	0.230345	0.0751866	0.126262	0.682905	1.0273	41	121	NA
mianserin	4184	SKB	trt_cp	up	0.231083	0.071749	0.120891	0.685091	-1.03299	41	121	ADCY10; ADRA1A; ADRA1B; ADRA1D; ADRA2B; ADRA2C; DRD1; DRD3; HRH1; HRH2; HRH4; HTR1F; HTR2B; HTR6; HTR7; OPRK1; SLC6A2; SLC6A3; SLC6A4
BRD-K60932973	10452020	SKB	trt_cp	up	0.231894	0.0684082	0.115729	0.687498	0.90141	41	121	NA
fenobam	162834	SKB	trt_cp	up	0.232387	0.0684082	0.115729	0.68896	0.777021	41	121	GRM5
GS-39783	6604928	SKB	trt_cp	up	0.233271	0.0651636	0.110806	0.69158	0	41	121	GABBR1
anabasine	2181	SKB	trt_cp	up	0.234336	0.0620255	0.10587	0.694737	0.0208421	41	121	NA
RG-13022	5468216	SKB	trt_cp	up	0.234337	0.0620255	0.10587	0.69474	0.857449	41	121	EGFR; PDGFRA; PDGFRB
pentylenetetrazol	5917	SKB	trt_cp	up	0.234698	0.0589969	0.101118	0.69581	1.06351	41	121	FOS
levocabastine	54385	SKB	trt_cp	up	0.235454	0.0589969	0.101118	0.698052	-0.835419	41	121	HRH1; NTSR2
BRD-K27881911	1287820	SKB	trt_cp	up	0.235495	0.0589969	0.101118	0.698174	-0.27976	41	121	NA
BD-1047	188914	SKB	trt_cp	up	0.235575	0.0560729	0.0965451	0.698409	1.10501	41	121	SIGMAR1
temefos	5392	SKB	trt_cp	up	0.235952	0.0560729	0.0965451	0.699528	0.0190021	41	121	NA
SEW-00445	2739070	SKB	trt_cp	up	0.236471	0.0560729	0.0965451	0.701066	-0.544644	41	121	NA
tyrphostin-AG-126	2046	SKB	trt_cp	up	0.236776	0.0532625	0.0920789	0.70197	0.83823	41	121	NA
daunorubicin	2958	SKB	trt_cp	up	0.236778	0.0532625	0.0920789	0.701976	0.720849	41	121	ABCB1; ABCG2; DCXR; TOP2A; TOP2B
BMY-7378	2419	SKB	trt_cp	up	0.236819	0.0532625	0.0920789	0.702096	-0.0213125	41	121	ADRA1A; ADRA1B; ADRA1D
tebuthiuron	5383	SKB	trt_cp	up	0.236872	0.0532625	0.0920789	0.702255	1.0625	41	121	NA
risperidone	5073	SKB	trt_cp	up	0.237251	0.0532625	0.0920789	0.703378	0.20343	41	121	ADRA1A; ADRA1B; ADRA1D; ADRA2B; ADRA2C; CYP3A5; DRD1; DRD3; DRD4; HRH1; HTR1B; HTR1D; HTR1E; HTR1F; HTR6; HTR7
BRD-K48823327	1289024	SKB	trt_cp	up	0.237317	0.0532625	0.0920789	0.703575	0.741056	41	121	NA
BRD-K13794505	1091784	SKB	trt_cp	up	0.237958	0.0505539	0.087786	0.705474	0.775692	41	121	NA
doxylamine	3162	SKB	trt_cp	up	0.23811	0.0505539	0.087786	0.705924	0.724283	41	121	CHRM1; HRH1; NR1I3
BRD-K38455110	44486809	SKB	trt_cp	up	0.239296	0.0479389	0.0836115	0.709441	0.70634	41	121	NA
BRD-K61192129	24086889	SKB	trt_cp	up	0.239304	0.0479389	0.0836115	0.709464	0.801039	41	121	NA
BRD-K36087356	2769230	SKB	trt_cp	up	0.23947	0.0479389	0.0836115	0.709958	-0.263103	41	121	NA
NPK76-II-72-1	46843648	SKB	trt_cp	up	0.239655	0.0454073	0.0795644	0.710506	0.749255	41	121	NA
BD-1063	574780	SKB	trt_cp	up	0.239794	0.0454073	0.0795644	0.710918	1.00973	41	121	SIGMAR1
MW-A1-14	46926575	SKB	trt_cp	up	0.239933	0.0454073	0.0795644	0.711331	0.0213399	41	121	NA
somatostatin	16129706	SKB	trt_cp	up	0.240458	0.0454073	0.0795644	0.712887	0.947374	41	121	GH1; GHR; OPRD1; OPRM1; SSTR1; SSTR2; SSTR3; SSTR4; SSTR5
amlodipine	2162	SKB	trt_cp	up	0.241726	0.0406627	0.0720059	0.716646	0.86783	41	121	ABCG2; CA1; CACNA1B; CACNA1C; CACNA1D; CACNA1S; CACNA2D1; CACNA2D3; CACNB1; CACNB2; CYP2B6; SMPD1
nafadotride	3408722	SKB	trt_cp	up	0.24268	0.0384309	0.0683831	0.719473	1.05695	41	121	DRD3
dactinomycin	457193	SKB	trt_cp	up	0.243288	0.0384309	0.0683831	0.721277	0.983483	41	121	POLR2A; TOP2A; TOP2B
doxepin	3158	SKB	trt_cp	up	0.243347	0.0384309	0.0683831	0.721451	-0.761822	41	121	ADRA1A; ADRA1B; ADRA1D; ADRA2B; ADRA2C; CHRM1; CHRM4; CHRM5; HRH1; HRH2; HRH4; HTR2B; HTR6; KCNH2; SLC6A2; SLC6A3; SLC6A4
ZK-93426	115210	SKB	trt_cp	up	0.243983	0.0363066	0.0648695	0.723336	-0.0210799	41	121	GABRA2; GABRA3; GABRA5
SB-205384	197690	SKB	trt_cp	up	0.244373	0.0363066	0.0648695	0.724492	-0.0240148	41	121	GABRA3; GABRA5; GABRA6
thalidomide	5426	SKB	trt_cp	up	0.244453	0.0363066	0.0648695	0.72473	-1.06792	41	121	CRBN; CYP1A2; CYP2B6; CYP3A5; DDB1; FGF2; FGFR2; IL10; NFKB1; ORM1; ORM2; TNF; VEGFA
BRD-K83620635	16273006	SKB	trt_cp	up	0.244775	0.0342699	0.0614791	0.725683	-1.07659	41	121	NA
alfadolone-acetate	24733	SKB	trt_cp	up	0.244975	0.0342699	0.0614791	0.726278	-0.894247	41	121	NA
CFM-1571	9844347	SKB	trt_cp	up	0.246529	0.0304564	0.0551392	0.730885	-0.867797	41	121	NA
GR-79236	9884817	SKB	trt_cp	up	0.246821	0.0304564	0.0551392	0.731751	0.701153	41	121	ADORA1; ADORA2A
MD-049	72947407	SKB	trt_cp	up	0.247018	0.0304564	0.0551392	0.732334	0.971033	41	121	NA
3-methyl-GABA	3539719	SKB	trt_cp	up	0.247507	0.0286771	0.0521646	0.733786	0.799575	41	121	NA
BRD-A75471153	23815265	SKB	trt_cp	up	0.247719	0.0286771	0.0521646	0.734414	0	41	121	NA
tetramethyl-haematoxylone	4309557	SKB	trt_cp	up	0.247901	0.0286771	0.0521646	0.734951	0.738083	41	121	NA
ST-4062971	49835860	SKB	trt_cp	up	0.247924	0.0286771	0.0521646	0.735021	0.974663	41	121	NA
isamoltane	127404	SKB	trt_cp	up	0.247994	0.0286771	0.0521646	0.735227	-0.890909	41	121	NA
SCH-23390	11957535	SKB	trt_cp	up	0.2487	0.0269838	0.0493364	0.73732	0	41	121	DRD1; KCNJ4; KCNJ6
barasertib-HQPA	16007391	SKB	trt_cp	up	0.2489	0.0269838	0.0493364	0.737913	-0.0446157	41	121	NA
SB-200646	126769	SKB	trt_cp	up	0.249072	0.0269838	0.0493364	0.738424	1.05343	41	121	HTR2B
tolmetin	5509	SKB	trt_cp	up	0.249153	0.0269838	0.0493364	0.738665	0.02216	41	121	NA
skimmianine	6760	SKB	trt_cp	up	0.250028	0.025367	0.0466568	0.741258	0.743279	41	121	NA
scopolamine-n-oxide	3000667	SKB	trt_cp	up	0.250176	0.025367	0.0466568	0.741697	-0.830694	41	121	NA
ricinine	10666	SKB	trt_cp	up	0.250247	0.025367	0.0466568	0.741907	0.906212	41	121	NA
zuclopenthixol	5311507	SKB	trt_cp	up	0.250428	0.025367	0.0466568	0.742443	0.743837	41	121	ADRA1A; DRD1; HRH1
U-18666A	415541	SKB	trt_cp	up	0.250456	0.025367	0.0466568	0.742528	0.750668	41	121	NA
BRD-K00944562	23777636	SKB	trt_cp	up	0.250747	0.023839	0.0440545	0.743391	0.726927	41	121	NA
flavokavain-b	5356121	SKB	trt_cp	up	0.250887	0.023839	0.0440545	0.743806	1.00364	41	121	HIF1A
KU-14R	4302964	SKB	trt_cp	up	0.251459	0.023839	0.0440545	0.745499	-0.739259	41	121	NA
farnesol	445070	SKB	trt_cp	up	0.251789	0.0223871	0.041624	0.746479	0.747176	41	121	MAOB; MVK; NR1H4
immepip	3035842	SKB	trt_cp	up	0.252134	0.0223871	0.041624	0.747502	0.688519	41	121	HRH3; HRH4
taurocholic-acid	23687511	SKB	trt_cp	up	0.252464	0.0223871	0.041624	0.748479	0.651744	41	121	CEL; FABP6; FXR; NR1H4; SLCO1C1
BRD-A73847809	44510770	SKB	trt_cp	up	0.2533	0.0210094	0.039293	0.75096	-0.329788	41	121	NA
BRD-K30958640	23958168	SKB	trt_cp	up	0.254215	0.0196884	0.0370319	0.753673	0.855231	41	121	NA
siguazodan	72124	SKB	trt_cp	up	0.25438	0.0196884	0.0370319	0.754161	0.78865	41	121	PDE3A
L-733060	132846	SKB	trt_cp	up	0.254534	0.0184416	0.0348809	0.754617	1.06618	41	121	TACR1
semaxanib	5329098	SKB	trt_cp	up	0.254946	0.0184416	0.0348809	0.755838	0.862469	41	121	FLT1; FLT3; KDR; KIT; MET; PDGFRA; PDGFRB; RET
BRD-K00859168	895450	SKB	trt_cp	up	0.254978	0.0184416	0.0348809	0.755935	0.744507	41	121	NA
BRD-K73155123	24869094	SKB	trt_cp	up	0.255493	0.0184416	0.0348809	0.757461	0.272686	41	121	NA
tyrphostin	91827739	SKB	trt_cp	up	0.25645	0.0172593	0.0328107	0.760298	-1.07512	41	121	ERBB2
ciprofibrate	2763	SKB	trt_cp	up	0.256818	0.0161437	0.0308533	0.76139	0.766229	41	121	ACOX1; APOA1; APOB; CAT; CRAT; EHHADH; LPL; PPARA
menadione	4055	SKB	trt_cp	up	0.257367	0.0161437	0.0308533	0.763017	0.848893	41	121	AOX1; BGLAP; CDC25A; F10; F2; F7; F9; GGCX; NQO1; NQO2; PKM; PROC; PROS1; PROZ; RP11-196G11.1; VKORC1; VKORC1L1
betamethasone	9782	SKB	trt_cp	up	0.25737	0.0161437	0.0308533	0.763025	-0.940745	41	121	NR3C1
BRD-K46171503	44498621	SKB	trt_cp	up	0.257449	0.0161437	0.0308533	0.763261	0.772361	41	121	NA
EMF-sumo1-12	2630179	SKB	trt_cp	up	0.257677	0.0150962	0.0290227	0.763934	-0.921755	41	121	NA
BRD-K90697054	23748550	SKB	trt_cp	up	0.257703	0.0150962	0.0290227	0.764013	0.835895	41	121	NA
XMD-885	46844147	SKB	trt_cp	up	0.258494	0.0150962	0.0290227	0.766356	0.841888	41	121	LRRK2; MAPK7
fluperlapine	49381	SKB	trt_cp	up	0.259271	0.0141064	0.0272683	0.76866	0.0230231	41	121	HTR6; HTR7
heraclenol	328236	SKB	trt_cp	up	0.259304	0.0141064	0.0272683	0.768758	0.793067	41	121	NA
CI-966	198692	SKB	trt_cp	up	0.259419	0.0141064	0.0272683	0.769101	0.770054	41	121	SLC6A1
LY-364947	447966	SKB	trt_cp	up	0.259507	0.0131762	0.0256297	0.769361	-1.14879	41	121	TGFBR1
losartan	73707547	SKB	trt_cp	up	0.259655	0.0131762	0.0256297	0.769801	-0.94917	41	121	ACE2; AGTR1; CYP2C9; EDN1; FOS; SERPINE1
TUL-XVIII076	73707370	SKB	trt_cp	up	0.259902	0.0131762	0.0256297	0.770531	0.277391	41	121	NA
amthamine	126688	SKB	trt_cp	up	0.26068	0.01229	0.0240484	0.77284	-1.04234	41	121	HRH2
BRD-K32111336	1135867	SKB	trt_cp	up	0.26175	0.0114617	0.0225602	0.776011	0.728842	41	121	NA
L-368899	9893887	SKB	trt_cp	up	0.261956	0.0114617	0.0225602	0.776623	-1.03148	41	121	AVPR1A; AVPR2; OXT; OXTR
tyrphostin-AG-538	5328760	SKB	trt_cp	up	0.26196	0.0114617	0.0225602	0.776632	-0.765431	41	121	EGFR
verteporfin	11980942	SKB	trt_cp	up	0.262949	0.0106731	0.0211464	0.779565	0.7843	41	121	NA
decafluorobutane	9638	SKB	trt_cp	up	0.262999	0.0106731	0.0211464	0.779713	-0.0236284	41	121	GRM5
T-0070907	2777391	SKB	trt_cp	up	0.263239	0.0106731	0.0211464	0.780424	0.0224264	41	121	PPARG
cilnidipine	5282138	SKB	trt_cp	up	0.263503	0.00993997	0.0197912	0.781209	0	41	121	CACNA1B; CACNA1C; CACNA1D; CACNA1F; CACNA1S; CACNB1; CACNB2; CACNB3; CACNB4
erythromycin-ethylsuccinate	443953	SKB	trt_cp	up	0.264575	0.00925109	0.0185151	0.784385	0.788521	41	121	NA
epirubicin	32875	SKB	trt_cp	up	0.265629	0.00859738	0.017329	0.78751	0.872411	41	121	CHD1; TOP2A
BRD-A68274214	23955883	SKB	trt_cp	up	0.266289	0.00859738	0.017329	0.789467	0.774401	41	121	NA
mammea-a	5748555	SKB	trt_cp	up	0.266379	0.00859738	0.017329	0.789733	0.791448	41	121	NA
altrenogest	10041070	SKB	trt_cp	up	0.266393	0.00859738	0.017329	0.789777	-1.0398	41	121	PGR
progesterone	5994	SKB	trt_cp	up	0.266561	0.00798516	0.016203	0.790274	0.796626	41	121	AKR1C1; AKR1C2; AKR1D1; APOD; AR; CATSPER1; CATSPER2; CATSPER3; CATSPER4; CATSPERB; CATSPERD; CATSPERG; CGA; CYP11B1; CYP17A1; CYP21A2; ESR1; GNAI1; GNAS; GNGT1; HRAS; HSD3B1; HSD3B2; HVCN1; KCNU1; LHB; NR1I2; NR3C1; NR3C2; OPRK1; ORM1; PAQR5; PGR; SERPINA6; SHBG; SRD5A1; SRD5A3; TRPC5
fluticasone-propionate	444036	SKB	trt_cp	up	0.266783	0.00798516	0.016203	0.790933	-1.10101	41	121	NA
linoleamide	6435901	SKB	trt_cp	up	0.266796	0.00798516	0.016203	0.790971	0.792046	41	121	SOAT1; SOAT2
BRD-K81609421	989617	SKB	trt_cp	up	0.266844	0.00798516	0.016203	0.791112	0.988355	41	121	NA
ST-4066738	1043828	SKB	trt_cp	up	0.26728	0.00798516	0.016203	0.792404	0.960197	41	121	NA
trioxsalen	5585	SKB	trt_cp	up	0.267975	0.00741672	0.0151506	0.794467	-0.795224	41	121	NA
midodrine	4195	SKB	trt_cp	up	0.269158	0.00688201	0.0141394	0.797973	-0.909797	41	121	ADRA1A; ADRA1B; ADRA1D
ST-012015	720272	SKB	trt_cp	up	0.269162	0.00688201	0.0141394	0.797986	-0.960076	41	121	NA
phenazone	2206	SKB	trt_cp	up	0.269259	0.00688201	0.0141394	0.798272	0.780697	41	121	NA
nonoxynol-9	72385	SKB	trt_cp	up	0.269397	0.00688201	0.0141394	0.798681	0.806357	41	121	NA
lysergol	14987	SKB	trt_cp	up	0.269669	0.00637667	0.0131914	0.799487	-0.695714	41	121	HTR1B; HTR1D; HTR1E
naftidrofuryl	4417	SKB	trt_cp	up	0.269745	0.00637667	0.0131914	0.799714	-1.09236	41	121	NA
BRD-K83998179	23836178	SKB	trt_cp	up	0.269798	0.00637667	0.0131914	0.799871	-0.961614	41	121	NA
PD-160170	9820766	SKB	trt_cp	up	0.270293	0.00637667	0.0131914	0.801339	0.808673	41	121	NPY1R
brinzolamide	68844	SKB	trt_cp	up	0.271082	0.00591107	0.012313	0.803676	-0.0275464	41	121	CA1; CA12; CA13; CA14; CA3; CA4; CA5A; CA5B; CA6; CA7; CYP2B6; CYP2C8
tamibarotene	108143	SKB	trt_cp	up	0.271282	0.00591107	0.012313	0.804271	1.00072	41	121	CRABP1; CRABP2; RARA; RARB
BRD-K11778372	44202572	SKB	trt_cp	up	0.27164	0.00547216	0.0114773	0.805332	0.924628	41	121	NA
BRD-K33392208	5341934	SKB	trt_cp	up	0.271658	0.00547216	0.0114773	0.805385	-0.867908	41	121	NA
cinchonine	90454	SKB	trt_cp	up	0.272351	0.00547216	0.0114773	0.807438	-0.775563	41	121	CYP2D6
antimycin-a	16218979	SKB	trt_cp	up	0.272656	0.00506603	0.0107012	0.808343	0.987622	41	121	CYCS
triciribine	16759157	SKB	trt_cp	up	0.272838	0.00506603	0.0107012	0.808884	0.640016	41	121	AKT1; AKT2; AKT3
bongkrek-acid	16760034	SKB	trt_cp	up	0.273053	0.00506603	0.0107012	0.80952	0.816767	41	121	SLC25A4
BRD-A09164687	16193984	SKB	trt_cp	up	0.273054	0.00506603	0.0107012	0.809524	0.518285	41	121	NA
estradiol-cypionate	9403	SKB	trt_cp	up	0.273083	0.00506603	0.0107012	0.80961	-0.877893	41	121	ESR1
flutamide	3397	SKB	trt_cp	up	0.273687	0.0046813	0.00995945	0.811401	-1.17043	41	121	AHR; AR; NR1I2
GW-501516	9803963	SKB	trt_cp	up	0.27386	0.0046813	0.00995945	0.811914	0.825112	41	121	INS; PPARA; PPARD
NU-7026	9860529	SKB	trt_cp	up	0.274223	0.0046813	0.00995945	0.812989	1.04662	41	121	PRKDC
BRD-K17693482	134230	SKB	trt_cp	up	0.274445	0.0046813	0.00995945	0.813647	-1.26834	41	121	NA
caffeine	2519	SKB	trt_cp	up	0.274804	0.00432998	0.00927383	0.814712	0.814452	41	121	ADORA1; ADORA2A; ADORA2B; ADORA3; ATM; ATR; ITPR1; ITPR2; ITPR3; PDE10A; PDE11A; PDE1A; PDE1B; PDE1C; PDE2A; PDE3A; PDE3B; PDE4A; PDE4B; PDE4C; PDE4D; PDE5A; PDE6A; PDE6B; PDE6C; PDE7A; PDE7B; PDE8A; PDE8B; PDE9A; PIK3CA; PIK3CB; PIK3CD; PRKDC; RYR1; RYR2; RYR3
ARG-CSC2-23	51003702	SKB	trt_cp	up	0.274892	0.00432998	0.00927383	0.814972	-0.306908	41	121	NA
NNC-05-2090	9888030	SKB	trt_cp	up	0.275216	0.00432998	0.00927383	0.815935	0.980784	41	121	SLC6A11; SLC6A12; SLC6A13
BRD-K67258146	1510389	SKB	trt_cp	up	0.275729	0.00400061	0.00864169	0.817455	-1.02575	41	121	NA
BRD-A10330754	2956728	SKB	trt_cp	up	0.27597	0.00400061	0.00864169	0.818167	0.874	41	121	NA
CAY-10470	35026803	SKB	trt_cp	up	0.276172	0.00400061	0.00864169	0.818768	0.840142	41	121	NFKB1; TNF
JNK-9L	59588070	SKB	trt_cp	up	0.276209	0.00400061	0.00864169	0.818877	0.919667	41	121	MAPK8
acepromazine	20832455	SKB	trt_cp	up	0.276213	0.00400061	0.00864169	0.818889	-0.771585	41	121	ADRA1A; ADRA1B; DRD1
phenformin	13266	SKB	trt_cp	up	0.276331	0.00400061	0.00864169	0.819238	1.03979	41	121	KCNJ8; PRKAA1
GR-159897	3570748	SKB	trt_cp	up	0.276621	0.00369261	0.00803454	0.820098	0.820786	41	121	TAC1; TACR2
DY-44	23919667	SKB	trt_cp	up	0.276759	0.00369261	0.00803454	0.820509	0.846524	41	121	NA
BRD-K85266146	5716606	SKB	trt_cp	up	0.277129	0.00369261	0.00803454	0.821605	0.813611	41	121	NA
trazodone	5533	SKB	trt_cp	up	0.277199	0.00369261	0.00803454	0.821811	0.8505	41	121	ADRA1A; HRH1; HTR2B; SLC6A4
telenzepine	5387	SKB	trt_cp	up	0.277337	0.00369261	0.00803454	0.82222	0.733689	41	121	CHRM1
betulinic-acid	64971	SKB	trt_cp	up	0.277614	0.00340556	0.0074651	0.823042	0.778663	41	121	CASP3; CASP8; GPBAR1; TOP1
GW-843682X	9826308	SKB	trt_cp	up	0.278462	0.00340556	0.0074651	0.825558	0	41	121	PLK1; PLK3
mefenamic-acid	4044	SKB	trt_cp	up	0.278827	0.00313814	0.00693048	0.826639	0.790521	41	121	KCNQ1; TRPM3
BRD-K23644387	688666	SKB	trt_cp	up	0.279448	0.00313814	0.00693048	0.828479	-0.976573	41	121	NA
MG-132	462382	SKB	trt_cp	up	0.279707	0.00289317	0.00642996	0.829248	0.861839	41	121	PSMB1
TUL-XXI039	53245473	SKB	trt_cp	up	0.2798	0.00289317	0.00642996	0.829523	-0.817896	41	121	NA
enobosarm	25226380	SKB	trt_cp	up	0.279819	0.00289317	0.00642996	0.829579	-0.618067	41	121	AR
mibefradil	5230270	SKB	trt_cp	up	0.280275	0.00289317	0.00642996	0.830931	0.0249279	41	121	ANO1; CACNA1C; CACNA1D; CACNA1F; CACNA1G; CACNA1H; CACNA1I; CACNA1S; CACNB1; CACNB2; CACNB3; CACNB4; CATSPER1; CATSPER2; CATSPER3; CATSPER4; CYP3A5; CYP3A7; SCN2A; SCN4A; SCN5A; SCN9A
trap-101	11494970	SKB	trt_cp	up	0.280319	0.00289317	0.00642996	0.831062	0.831175	41	121	OPRL1
CGP-37157	2688	SKB	trt_cp	up	0.280635	0.0026642	0.00596783	0.831998	0.871985	41	121	SLC8A1
tangeritin	68077	SKB	trt_cp	up	0.280792	0.0026642	0.00596783	0.832465	0.772079	41	121	NA
mead-ethanolamide	16061185	SKB	trt_cp	up	0.280871	0.0026642	0.00596783	0.832699	0.835356	41	121	NA
ranolazine	56959	SKB	trt_cp	up	0.281115	0.0026642	0.00596783	0.833422	0.835549	41	121	SCN10A; SCN5A; SCN9A; SLC22A2
SKF-89976A	92409	SKB	trt_cp	up	0.281277	0.0026642	0.00596783	0.833902	0.836715	41	121	SLC6A1
ST-4034917	1201964	SKB	trt_cp	up	0.281407	0.0026642	0.00596783	0.834289	0	41	121	NA
LM-1685	10068193	SKB	trt_cp	up	0.281598	0.00244839	0.00552454	0.834853	-0.885738	41	121	NA
foliosidine	2837663	SKB	trt_cp	up	0.281649	0.00244839	0.00552454	0.835006	0.842637	41	121	NA
BRD-K72462751	NotFound	SKB	trt_cp	up	0.281663	0.00244839	0.00552454	0.835048	0.84123	41	121	NA
BRD-K04534322	44511132	SKB	trt_cp	up	0.281784	0.00244839	0.00552454	0.835406	0.845862	41	121	NA
hydrocortisone	3640	SKB	trt_cp	up	0.281883	0.00244839	0.00552454	0.835699	-0.0312939	41	121	ANXA1; HSD11B2; HSD3B1; NOS2; NR3C1; NR3C2
BRD-K06652922	3190055	SKB	trt_cp	up	0.281965	0.00244839	0.00552454	0.835943	-0.984412	41	121	NA
MD-920	6466	SKB	trt_cp	up	0.282137	0.00244839	0.00552454	0.836452	-0.871827	41	121	NA
SNS-314	24995524	SKB	trt_cp	up	0.282333	0.00244839	0.00552454	0.837034	0.870861	41	121	AURKA; AURKB; AURKC
finasteride	10970751	SKB	trt_cp	up	0.28295	0.00225215	0.00512273	0.838861	0.0242573	41	121	AKR1D1; AR; KLK3; SRD5A1; SRD5A2
bupropion	444	SKB	trt_cp	up	0.283249	0.00225215	0.00512273	0.839749	-0.0306941	41	121	CHRNA3; CYP2A6; CYP2B6; CYP2U1; SLC6A2; SLC6A3
pirinixic-acid	5694	SKB	trt_cp	up	0.283619	0.00207102	0.00474551	0.840846	0.80957	41	121	PPARA
cabergoline	54746	SKB	trt_cp	up	0.284278	0.00207102	0.00474551	0.8428	0.782331	41	121	ADRA1A; ADRA1B; ADRA1D; ADRA2B; ADRA2C; ADRB1; ADRB2; DRD1; DRD3; DRD4; HTR1B; HTR1D; HTR2B; HTR7; PRL
disopyramide	3114	SKB	trt_cp	up	0.284375	0.00207102	0.00474551	0.843086	0.0252926	41	121	CHRM1; KCND2; KCND3; KCNH2; ORM2; SCN5A
UBP-302	11674376	SKB	trt_cp	up	0.284841	0.00190315	0.00439547	0.84447	-0.940229	41	121	GRIK1
CL-218872	107950	SKB	trt_cp	up	0.284902	0.00190315	0.00439547	0.844648	-0.859628	41	121	GABRA2; GABRA3; GABRA5; GABRB2; GABRG2
AZ-628	11676786	SKB	trt_cp	up	0.285128	0.00190315	0.00439547	0.84532	0.816742	41	121	BRAF; RAF1
benzopurpurin-4b	13816	SKB	trt_cp	up	0.285442	0.00190315	0.00439547	0.846249	0.997153	41	121	NA
triamcinolone	31307	SKB	trt_cp	up	0.285447	0.00190315	0.00439547	0.846264	-0.937859	41	121	BGLAP; CYP3A5; CYP3A7; NR3C1; SERPINA6
olomoucine	4592	SKB	trt_cp	up	0.285538	0.00174605	0.00406532	0.846536	0.862109	41	121	CDK1; CDK2; CDK5; MAPK3
cholic-acid	221493	SKB	trt_cp	up	0.286376	0.00174605	0.00406532	0.849018	-1.02942	41	121	ADH1C; CES1; COX4I1; COX5A; COX5B; COX6A2; COX6B1; COX6C; COX7A1; COX7B; COX7C; COX8A; ESRRG; FABP6; FECH; GPBAR1; MT-CO1; MT-CO2; MT-CO3; PLA2G1B
sitagliptin	4369359	SKB	trt_cp	up	0.286509	0.00159863	0.00374677	0.849413	-0.502169	41	121	CYP2C8; DPP4; FASLG; HMGCR; SLC22A8
BRD-K48204702	1288922	SKB	trt_cp	up	0.286991	0.00159863	0.00374677	0.850841	-0.76817	41	121	NA
BRD-K18739469	3464963	SKB	trt_cp	up	0.287425	0.00159863	0.00374677	0.85213	-0.786398	41	121	NA
lawsone	10125107	SKB	trt_cp	up	0.288234	0.00146546	0.00346256	0.854528	-0.889643	41	121	NA
BADGE	6994089	SKB	trt_cp	up	0.288303	0.00146546	0.00346256	0.854733	0.873011	41	121	NA
BRD-K42091312	44487436	SKB	trt_cp	up	0.288468	0.00146546	0.00346256	0.855222	0.861463	41	121	NA
JWH-015	4273754	SKB	trt_cp	up	0.288835	0.00134209	0.00319968	0.856309	-0.0225998	41	121	CNR2; GPR55
BRD-K87432599	4758734	SKB	trt_cp	up	0.289588	0.0012294	0.00295276	0.858542	0.91019	41	121	NA
BRD-K00551481	1257352	SKB	trt_cp	up	0.29	0.0012294	0.00295276	0.859764	-0.569226	41	121	NA
RS-I-002-6	60188101	SKB	trt_cp	up	0.290603	0.00112815	0.00273316	0.861551	1.28147	41	121	NA
BRD-K72381041	44490380	SKB	trt_cp	up	0.290662	0.00112815	0.00273316	0.861726	-0.834861	41	121	NA
nizatidine	5353831	SKB	trt_cp	up	0.291195	0.00112815	0.00273316	0.863308	0.87449	41	121	HRH2
I-303059	24094067	SKB	trt_cp	up	0.291952	0.00103167	0.00252189	0.865551	0.909484	41	121	NA
BRD-K95760042	5310466	SKB	trt_cp	up	0.292039	0.00103167	0.00252189	0.865808	0	41	121	NA
trimetozine	12478	SKB	trt_cp	up	0.292137	0.00103167	0.00252189	0.866099	-0.797257	41	121	NA
acitretin	5284513	SKB	trt_cp	up	0.292139	0.00103167	0.00252189	0.866106	0	41	121	CRABP1; RARA; RARB; RARG; RBP1; RXRA; RXRB; RXRG; STAT3
motesanib	11667893	SKB	trt_cp	up	0.292254	0.00103167	0.00252189	0.866445	-1.01093	41	121	FLT1; FLT4; KDR; KIT; MLTK; PDGFRA; RET
TC-2559	9823180	SKB	trt_cp	up	0.292489	0.00103167	0.00252189	0.867142	1.08301	41	121	CHRNA4
phenacetin	4754	SKB	trt_cp	up	0.292672	0.000944242	0.00232923	0.867685	-0.0232666	41	121	CYP2A6
XMD-16144	73707533	SKB	trt_cp	up	0.292973	0.000944242	0.00232923	0.868578	1.19658	41	121	NA
fipronil	3352	SKB	trt_cp	up	0.293017	0.000944242	0.00232923	0.868709	0.977331	41	121	GABRB3
z-prolyl-prolinal	122623	SKB	trt_cp	up	0.293024	0.000944242	0.00232923	0.868728	0.91629	41	121	PREP
KIN001-242	56965963	SKB	trt_cp	up	0.293537	0.000864712	0.00215433	0.870249	0.883447	41	121	RPS6KA3
BRD-K45114207	877183	SKB	trt_cp	up	0.293772	0.000864712	0.00215433	0.870945	0.903962	41	121	NA
BRD-K58698715	1612038	SKB	trt_cp	up	0.293915	0.000864712	0.00215433	0.871371	0.72558	41	121	NA
proadifen	4910	SKB	trt_cp	up	0.293981	0.000864712	0.00215433	0.871565	-0.764416	41	121	NOS1
hyoscyamine	154417	SKB	trt_cp	up	0.293988	0.000864712	0.00215433	0.871585	0.740198	41	121	CHRM1; CHRM4
SKI-II	753704	SKB	trt_cp	up	0.294089	0.000864712	0.00215433	0.871887	1.02695	41	121	SPHK1
PIK-75	10275789	SKB	trt_cp	up	0.294282	0.000864712	0.00215433	0.872458	0.784087	41	121	PIK3C2B; PIK3CA; PIK3CB; PIK3CD; PIK3CG; PRKDC
BRD-K50360938	2802190	SKB	trt_cp	up	0.29444	0.000864712	0.00215433	0.872927	-0.776445	41	121	NA
dovitinib	9886808	SKB	trt_cp	up	0.294484	0.000864712	0.00215433	0.873057	0.981153	41	121	ABL2; ANKK1; BLK; BMP2K; BTK; CSF1R; EGFR; FGFR2; FGFR3; FGR; FLT1; FLT3; FLT4; FYN; HCK; INSR; IRAK4; KDR; KIT; LRRK2; MAP2K5; MAP3K11; MAP3K19; MAP3K2; MAP3K7; MAP4K1; MAP4K4; MAP4K5; MARK4; MAST1; MELK; MINK1; MYLK2; MYLK3; MYLK4; NR1I2; NTRK1; NTRK2; NTRK3; NUAK1; PDGFRA; PDGFRB; PHKG1; PKN1; RET; RPS6KA1; RPS6KA2; RPS6KA6; SIK2; STK4; TNIK; TYK2; TYRO3; ULK1; ULK2; YES1
fusaric-acid	3442	SKB	trt_cp	up	0.294788	0.000789512	0.0019844	0.873957	0.87524	41	121	DBH
BRD-K81807412	102175	SKB	trt_cp	up	0.295269	0.000789512	0.0019844	0.875383	-0.756276	41	121	NA
PD-123319	4701	SKB	trt_cp	up	0.295556	0.000722254	0.00183249	0.876236	-0.973898	41	121	AGTR2
trapidil	5531	SKB	trt_cp	up	0.295696	0.000722254	0.00183249	0.87665	0.845129	41	121	FGFR3; PDE10A; PDE11A; PDE1A; PDE1B; PDE1C; PDE2A; PDE3A; PDE3B; PDE4A; PDE4B; PDE4C; PDE4D; PDE5A; PDE6A; PDE6B; PDE6C; PDE7A; PDE7B; PDE8A; PDE8B; PDE9A; PDGFRA
pirarubicin	11296583	SKB	trt_cp	up	0.295956	0.000722254	0.00183249	0.877421	0.827224	41	121	ABCB1; TOP2A
tyrphostin-AG-835	5328769	SKB	trt_cp	up	0.296287	0.000722254	0.00183249	0.878402	-0.83296	41	121	EGFR
BRD-K67808578	768699	SKB	trt_cp	up	0.296313	0.000722254	0.00183249	0.878478	-0.923827	41	121	NA
SB-334867	6604926	SKB	trt_cp	up	0.296322	0.000722254	0.00183249	0.878505	1.0864	41	121	HCRTR1; HCRTR2
herniarin	10748	SKB	trt_cp	up	0.296388	0.000722254	0.00183249	0.878701	0.952262	41	121	ACHE; CA1; CA12; CA14; CA4; CA6; CA9
dichlorobenzamil	114771	SKB	trt_cp	up	0.296425	0.000722254	0.00183249	0.878813	1.16174	41	121	NA
CGS-12066B	9915956	SKB	trt_cp	up	0.296476	0.000722254	0.00183249	0.878964	0.882455	41	121	HTR1B; HTR1D; HTR2B
adipiodone	3739	SKB	trt_cp	up	0.296744	0.000660088	0.00168978	0.879757	0.806903	41	121	ALB
floxuridine	3363	SKB	trt_cp	up	0.297258	0.000660088	0.00168978	0.881282	0.491415	41	121	TYMS
hexylcaine	10770	SKB	trt_cp	up	0.297402	0.000660088	0.00168978	0.881708	1.02597	41	121	SCN10A; SCN5A
BRD-K59980915	5346359	SKB	trt_cp	up	0.297445	0.000660088	0.00168978	0.881835	0.89512	41	121	NA
BRD-K30381304	16014341	SKB	trt_cp	up	0.297624	0.000602317	0.00155585	0.882365	-0.293638	41	121	NA
fluticasone	44483336	SKB	trt_cp	up	0.297627	0.000602317	0.00155585	0.882375	0.676995	41	121	CYP3A5; CYP3A7; NR3C1; NR3C2; PGR; PLA2G4A
BRD-K75458636	1304563	SKB	trt_cp	up	0.29773	0.000602317	0.00155585	0.882681	0.940942	41	121	NA
nocodazole	4122	SKB	trt_cp	up	0.297966	0.000602317	0.00155585	0.883381	-0.924266	41	121	HPGDS
GBR-13069	5974189	SKB	trt_cp	up	0.297966	0.000602317	0.00155585	0.883381	-0.0229464	41	121	SLC6A3
metolazone	4170	SKB	trt_cp	up	0.298068	0.000602317	0.00155585	0.883684	-0.869032	41	121	CA7; SLC12A3
desoxypeganine	442894	SKB	trt_cp	up	0.298216	0.000602317	0.00155585	0.884123	-0.727622	41	121	ACHE; MAOA
benperidol	16363	SKB	trt_cp	up	0.298224	0.000602317	0.00155585	0.884144	-0.865096	41	121	NA
BRD-K76425827	3823393	SKB	trt_cp	up	0.29834	0.000602317	0.00155585	0.884489	-0.370916	41	121	NA
SDZ-205-557	5191	SKB	trt_cp	up	0.298374	0.000602317	0.00155585	0.88459	-1.08373	41	121	HTR3A; HTR3B; HTR4
ketorolac	3826	SKB	trt_cp	up	0.298619	0.000548572	0.00142947	0.885316	-0.0269019	41	121	LTF; TF
fasudil	3547	SKB	trt_cp	up	0.298763	0.000548572	0.00142947	0.885743	0.913097	41	121	CDC42BPB; MYLK3; PKIA; PRKACA; PRKG1; PRKX; ROCK1; ROCK2
etodolac	73707528	SKB	trt_cp	up	0.299014	0.000548572	0.00142947	0.886488	0.884121	41	121	RXRA; TRPV1
BRD-K61627029	1248117	SKB	trt_cp	up	0.299106	0.000548572	0.00142947	0.886759	0	41	121	NA
probenecid	4911	SKB	trt_cp	up	0.299121	0.000548572	0.00142947	0.886805	-0.842753	41	121	ABCC1; ABCC4; CYP2C9; OAT; PANX1; SLC22A11; SLC22A12; SLC22A6; SLC22A8; SLCO1C1; TAS2R16; TRPV2
THZ-2-98-01	73707613	SKB	trt_cp	up	0.29973	0.000502138	0.00131902	0.888611	0.506627	41	121	NA
mifepristone	4196	SKB	trt_cp	up	0.299776	0.000502138	0.00131902	0.888747	0.98655	41	121	ANXA1; AR; CYP2B6; CYP2C8; CYP3A5; CYP3A7; IGFBP1; KLK3; NR1I2; NR3C1; PAEP; PGR; TAT
GDC-0879	11717001	SKB	trt_cp	up	0.300352	0.000502138	0.00131902	0.890453	0.892813	41	121	BRAF; RAF1
piceatannol	4813	SKB	trt_cp	up	0.300705	0.000457096	0.00121235	0.891501	0.632966	41	121	ATP5A1; ATP5B; ATP5C1; ATP5F1A; ATP5F1B; ATP5F1C; IRF3; SIRT1; SIRT3; TYR
fraxidin	3083928	SKB	trt_cp	up	0.300992	0.000457096	0.00121235	0.89235	-0.0247827	41	121	CA1
BRD-K19499941	1637653	SKB	trt_cp	up	0.301514	0.000416711	0.00111586	0.893899	0.026817	41	121	NA
erythrosine	12961638	SKB	trt_cp	up	0.301763	0.000416711	0.00111586	0.894636	1.11921	41	121	NA
nateglinide	5311309	SKB	trt_cp	up	0.301878	0.000416711	0.00111586	0.894979	-0.985982	41	121	ABCC8; CYP2C9; CYP3A4; INS; KCNJ10; KCNJ11; PPARG
AT-SUMO-1	24747642	SKB	trt_cp	up	0.302682	0.000381069	0.00103026	0.897361	1.04712	41	121	NA
TGX-221	9907093	SKB	trt_cp	up	0.302944	0.000381069	0.00103026	0.89814	0.984262	41	121	PIK3CB; PIK3CD
protriptyline	4976	SKB	trt_cp	up	0.303256	0.000381069	0.00103026	0.899064	0.895634	41	121	SLC6A2; SLC6A4
rilmenidine	5388964	SKB	trt_cp	up	0.30368	0.000347691	0.000949574	0.900321	-0.834086	41	121	NISCH
tadalafil	110635	SKB	trt_cp	up	0.303836	0.000347691	0.000949574	0.900783	0.0270235	41	121	PDE11A; PDE5A
SB-218078	3387354	SKB	trt_cp	up	0.304161	0.000347691	0.000949574	0.901746	0.901957	41	121	CHEK1
WAY-170523	9830392	SKB	trt_cp	up	0.304199	0.000347691	0.000949574	0.901859	1.19707	41	121	MMP13
BRD-K89156937	24031043	SKB	trt_cp	up	0.304347	0.000347691	0.000949574	0.902298	0.938608	41	121	NA
BRD-K63587518	362743	SKB	trt_cp	up	0.304566	0.000316771	0.000874904	0.902949	0.924542	41	121	NA
betahistine	2366	SKB	trt_cp	up	0.304874	0.000316771	0.000874904	0.903862	0.0184601	41	121	HRH1; HRH3
rosuvastatin	446157	SKB	trt_cp	up	0.304883	0.000316771	0.000874904	0.903888	0.887002	41	121	APOB; CRP; HMGCR; SLCO1B1
clobetasol	5311051	SKB	trt_cp	up	0.305439	0.000316771	0.000874904	0.905535	0.820169	41	121	NR3C1; PLA2G1B
AZD-7762	67077825	SKB	trt_cp	up	0.305504	0.000288462	0.000804843	0.905728	1.20565	41	121	CHEK1; CHEK2
EBPC	54677973	SKB	trt_cp	up	0.305634	0.000288462	0.000804843	0.906114	0.962839	41	121	AKR1A1; AKR1B1
cediranib	9933475	SKB	trt_cp	up	0.305924	0.000288462	0.000804843	0.906973	0.94685	41	121	CSF1R; DDR1; DDR2; EPHA6; FGFR2; FGFR3; FLT1; FLT3; FLT4; KDR; KIT; PDGFRA; PDGFRB; RET; SLK; STK10; STK35
BRD-K94991378	6731789	SKB	trt_cp	up	0.306455	0.000288462	0.000804843	0.908548	0.913121	41	121	NA
BRD-K69496360	2211279	SKB	trt_cp	up	0.306476	0.000288462	0.000804843	0.90861	0	41	121	NA
BG-FA-0953	6446335	SKB	trt_cp	up	0.306725	0.00026259	0.000739845	0.909348	0.899542	41	121	NA
sappanone-a	9817274	SKB	trt_cp	up	0.306791	0.00026259	0.000739845	0.909543	-0.0276295	41	121	NA
BAY-11-7082	5353431	SKB	trt_cp	up	0.307024	0.00026259	0.000739845	0.910234	0.884902	41	121	NA
proguanil	6178111	SKB	trt_cp	up	0.307083	0.00026259	0.000739845	0.91041	0.870624	41	121	DHFR; PDF
BRD-K38519699	44494043	SKB	trt_cp	up	0.307185	0.00026259	0.000739845	0.910711	0.847187	41	121	NA
clofibrate	2796	SKB	trt_cp	up	0.30761	0.000240222	0.000683188	0.911973	-0.697408	41	121	ACOX1; APOA1; APOB; CAT; CRAT; CYP2E1; CYP4A11; EPHX1; GNPAT; LPL; PPARA
lumicolchicine	244898	SKB	trt_cp	up	0.307678	0.000240222	0.000683188	0.912174	-0.839436	41	121	NA
CGS-20625	163844	SKB	trt_cp	up	0.307775	0.000240222	0.000683188	0.912462	0.886301	41	121	GABRA2; GABRA3; GABRA5
promazine	4926	SKB	trt_cp	up	0.308114	0.000240222	0.000683188	0.913466	0.931266	41	121	ADRA1A; ADRA1B; ADRA1D; CHRM1; CHRM4; CHRM5; DRD1; DRD3; DRD4; HRH1; PRNP
AMN-082	1894361	SKB	trt_cp	up	0.308133	0.000240222	0.000683188	0.913523	0.916194	41	121	GRM7
Broad-Sai-071	NotFound	SKB	trt_cp	up	0.308762	0.000219747	0.00063093	0.915386	0.631616	41	121	NA
mestranol	12598376	SKB	trt_cp	up	0.308783	0.000219747	0.00063093	0.91545	0.918688	41	121	ESR1
BRD-K90446118	44501122	SKB	trt_cp	up	0.308922	0.000219747	0.00063093	0.915862	0.32971	41	121	NA
ZG-10	57340680	SKB	trt_cp	up	0.30894	0.000219747	0.00063093	0.915916	0.854836	41	121	MAPK8
iloperidone	71360	SKB	trt_cp	up	0.309004	0.000219747	0.00063093	0.916104	-0.984657	41	121	ADRA1A; ADRA2C; DRD1; DRD3; DRD4; HRH1; HTR6; HTR7
mepyramine	20057109	SKB	trt_cp	up	0.309192	0.000219747	0.00063093	0.916662	0.89459	41	121	HRH1
BRD-K66902379	2090194	SKB	trt_cp	up	0.30939	0.000219747	0.00063093	0.91725	0.236393	41	121	NA
sinensetin	145659	SKB	trt_cp	up	0.309642	0.000200207	0.000580816	0.917995	-0.924679	41	121	NA
parthenolide-(alternate-stereo)	7251185	SKB	trt_cp	up	0.310373	0.000200207	0.000580816	0.920164	-0.865515	41	121	NA
BRD-A96272097	2986153	SKB	trt_cp	up	0.310494	0.000200207	0.000580816	0.920521	-0.57376	41	121	NA
EHNA	359137	SKB	trt_cp	up	0.310707	0.000182865	0.000536191	0.921153	0.503606	41	121	ADA; ADORA2A; PDE2A
pargyline	9373	SKB	trt_cp	up	0.31074	0.000182865	0.000536191	0.92125	0.820227	41	121	MAOA; MAOB; TH
bosutinib	5328940	SKB	trt_cp	up	0.310909	0.000182865	0.000536191	0.921753	0.926236	41	121	ABL1; ABL2; AXL; BCR; BLK; BMX; BTK; CAMK1D; CAMK2A; CAMK2G; CDK2; CHEK2; CSK; CSNK1D; CSNK1E; DMPK; EPHA2; EPHA3; EPHA4; EPHA5; EPHA6; EPHA8; EPHB1; EPHB2; EPHB4; ERBB3; ERBB4; FGR; FRK; FYN; GAK; HCK; IKBKE; INSRR; LRRK2; LYN; MAP2K1; MAP2K2; MAP2K5; MAP3K10; MAP3K11; MAP3K19; MAP3K2; MAP3K3; MAP3K7; MAP3K9; MAP4K1; MAP4K2; MAP4K3; MAP4K4; MAP4K5; MELK; MERTK; MINK1; MLTK; MST4; NEK1; NEK2; NTR…
vesamicol	6603219	SKB	trt_cp	up	0.310947	0.000182865	0.000536191	0.921864	0.977289	41	121	SLC18A3
NS-1619	4552	SKB	trt_cp	up	0.311043	0.000182865	0.000536191	0.92215	0.769428	41	121	KCNMA1; KCNT1; KCNT2; KCNU1
BRD-K64885524	936254	SKB	trt_cp	up	0.311937	0.000167807	0.000498078	0.924801	0.932034	41	121	NA
BRD-K17628612	3913840	SKB	trt_cp	up	0.311973	0.000167807	0.000498078	0.924908	0.835323	41	121	NA
BRD-K88569143	23975571	SKB	trt_cp	up	0.31198	0.000167807	0.000498078	0.924927	0.892239	41	121	NA
chromomycin-a3	73707419	SKB	trt_cp	up	0.312986	0.000155448	0.000466242	0.92791	0.94234	41	121	NA
tyrphostin-47	5485187	SKB	trt_cp	up	0.313021	0.000155448	0.000466242	0.928013	0.931772	41	121	EGFR
benzonatate	7699	SKB	trt_cp	up	0.313028	0.000155448	0.000466242	0.928034	0.881152	41	121	SCN5A
KB188-III-56	7972413	SKB	trt_cp	up	0.313155	0.000155448	0.000466242	0.92841	-0.915942	41	121	NA
radicicol	5311380	SKB	trt_cp	up	0.31363	0.000142915	0.000433231	0.929818	1.01758	41	121	ACLY; DLAT; HSP90AB1; HSP90B1; MAP3K7; OPRM1; PDK3
lidoflazine	3926	SKB	trt_cp	up	0.313677	0.000142915	0.000433231	0.92996	0.779743	41	121	SCN1A; SCN3A; SLC29A1
BRD-K72429558	44487546	SKB	trt_cp	up	0.313701	0.000142915	0.000433231	0.930029	-0.351735	41	121	NA
BRD-K90430314	23807495	SKB	trt_cp	up	0.313771	0.000142915	0.000433231	0.930238	1.0377	41	121	NA
salicin	439503	SKB	trt_cp	up	0.313869	0.000142915	0.000433231	0.930529	0.882367	41	121	NA
ST-024029	5918561	SKB	trt_cp	up	0.314673	0.000131709	0.000404059	0.932913	-0.349473	41	121	NA
U-99194	11957713	SKB	trt_cp	up	0.314915	0.000131709	0.000404059	0.93363	-0.800553	41	121	DRD3
resveratrol	445154	SKB	trt_cp	up	0.315132	0.000131709	0.000404059	0.934273	-0.872548	41	121	AHR; AKT1; ALOX15; ALOX5; APOA1; APP; ATP5A1; ATP5B; ATP5C1; BACE1; CBR1; CLEC14A; CSNK2A1; ITGA5; ITGB3; KHSRP; MAOA; MAT2B; MTNR1A; MTNR1B; NQO2; NR1I2; NR1I3; PI4K2B; PPARA; PPARG; SCN5A; SIRT1; SIRT5; SLC2A1; SNCA; SULT1B1; TXNRD1; TXNRD2; YARS
CAY-10415	10429242	SKB	trt_cp	up	0.31521	0.000131709	0.000404059	0.934504	-1.11396	41	121	INS
erlotinib	176871	SKB	trt_cp	up	0.315435	0.000131709	0.000404059	0.935171	-0.527882	41	121	EGF; EGFR; GAK; MAP3K19; NR1I2; SLK; STK10
BRD-K12238169	12425537	SKB	trt_cp	up	0.315852	0.000121808	0.000377644	0.936408	0.978357	41	121	NA
BL-050	151819	SKB	trt_cp	up	0.315917	0.000121808	0.000377644	0.9366	-1.00939	41	121	NA
AS-601245	10109823	SKB	trt_cp	up	0.316126	0.000121808	0.000377644	0.937219	0.82132	41	121	GSK3B; MAPK10; MAPK8; MAPK9; PIM1
DY-131	5410903	SKB	trt_cp	up	0.316339	0.000121808	0.000377644	0.93785	0.942789	41	121	ESR2; ESRRB; ESRRG
NSC-3852	19103	SKB	trt_cp	up	0.31664	0.000111842	0.000350483	0.938743	1.11327	41	121	HDAC1
W-7	124887	SKB	trt_cp	up	0.316909	0.000111842	0.000350483	0.93954	0.865336	41	121	CALM1; CALM2; KCNA5; KCNH2; TNNC1; TNNI3
tyrphostin-AG-18	NotFound	SKB	trt_cp	up	0.317108	0.000111842	0.000350483	0.94013	0.941955	41	121	EGFR
BRD-K97019106	4392675	SKB	trt_cp	up	0.31714	0.000111842	0.000350483	0.940225	0.329079	41	121	NA
PP-3	4879	SKB	trt_cp	up	0.317143	0.000111842	0.000350483	0.940235	0.943011	41	121	NA
BRD-K41924482	2946881	SKB	trt_cp	up	0.317915	0.000103269	0.000327232	0.942524	0.293646	41	121	NA
BRD-K95080859	23892245	SKB	trt_cp	up	0.3182	0.000103269	0.000327232	0.943369	0.942072	41	121	NA
BRD-K99303177	44492509	SKB	trt_cp	up	0.318631	9.60453e-05	0.000307393	0.944646	-0.627286	41	121	NA
methylergometrine	4140	SKB	trt_cp	up	0.318849	9.60453e-05	0.000307393	0.945291	-0.818389	41	121	DRD1; HTR1E; HTR1F; HTR2B
BRD-K07023879	24869062	SKB	trt_cp	up	0.318892	9.60453e-05	0.000307393	0.945419	0.92712	41	121	NA
7,4'-dihydroxyflavone	5282073	SKB	trt_cp	up	0.319099	9.60453e-05	0.000307393	0.946034	0.331112	41	121	CYP19A1
3-matida	10398360	SKB	trt_cp	up	0.319106	9.60453e-05	0.000307393	0.946054	0.331119	41	121	GRM1
alvespimycin	73707383	SKB	trt_cp	up	0.319175	9.60453e-05	0.000307393	0.946258	1.04819	41	121	HSP90AA1
econazole	3198	SKB	trt_cp	up	0.319229	9.60453e-05	0.000307393	0.946419	-0.0246238	41	121	CYP51A1; NPY1R; NPY2R; NR1I2; TRPM2; TRPV5
BRD-K74711637	44503361	SKB	trt_cp	up	0.319719	8.91911e-05	0.000288307	0.947872	0.972791	41	121	NA
BRD-K82837433	5386755	SKB	trt_cp	up	0.319747	8.91911e-05	0.000288307	0.947954	0	41	121	NA
phenazopyridine	8691	SKB	trt_cp	up	0.319863	8.91911e-05	0.000288307	0.948298	0.962468	41	121	SCN1A
STO-609	3467590	SKB	trt_cp	up	0.32004	8.91911e-05	0.000288307	0.948823	0.868518	41	121	CAMKK1; CAMKK2
ozagrel	5282440	SKB	trt_cp	up	0.320082	8.91911e-05	0.000288307	0.948947	0	41	121	TBXAS1
ibudilast	3671	SKB	trt_cp	up	0.320409	8.91911e-05	0.000288307	0.949918	0.929462	41	121	CYSLTR1; IL1B; IL6; MIF; PDE10A; PDE11A; PDE3A; PDE4A; PDE4B; PDE4C; PDE4D; PDE5A; TLR4
XMD-1150	46843906	SKB	trt_cp	up	0.320517	8.28592e-05	0.000270542	0.950236	0.91009	41	121	LRRK2
DNQX	3899541	SKB	trt_cp	up	0.320568	8.28592e-05	0.000270542	0.950388	0.950591	41	121	GRIA1; GRIK1; GRIN1; GRIN2A; GRIN2B
BRD-K36031023	16195819	SKB	trt_cp	up	0.320723	8.28592e-05	0.000270542	0.950847	-0.271483	41	121	NA
riboflavin	493570	SKB	trt_cp	up	0.320766	8.28592e-05	0.000270542	0.950977	-0.910755	41	121	ACP1; ACP5; ACP6; ACPP; ACPT; BLVRB; ENPP1; FLAD1; RFK; SLC52A3
thioproperazine	9429	SKB	trt_cp	up	0.320776	8.28592e-05	0.000270542	0.951006	1.1467	41	121	ADRA1A; ADRA1B; DRD1
MAPP-D-erythro	124735	SKB	trt_cp	up	0.320912	8.28592e-05	0.000270542	0.95141	0.93598	41	121	NA
U-74389F	6610303	SKB	trt_cp	up	0.320964	8.28592e-05	0.000270542	0.951561	0.746619	41	121	NA
BRD-K81795824	45099945	SKB	trt_cp	up	0.321098	8.28592e-05	0.000270542	0.95196	0.342706	41	121	NA
BRD-K37618507	44496991	SKB	trt_cp	up	0.321165	8.28592e-05	0.000270542	0.952158	-0.359918	41	121	NA
EI-273	3568	SKB	trt_cp	up	0.321654	7.74194e-05	0.000255724	0.953608	0.700982	41	121	PRKCA; PRKCG
penfluridol	33630	SKB	trt_cp	up	0.321716	7.74194e-05	0.000255724	0.953792	0.91613	41	121	CACNA1G; DRD1
diethylcarbamazine	3052	SKB	trt_cp	up	0.321921	7.74194e-05	0.000255724	0.954399	0.850659	41	121	ALOX5
GBR-12935	3456	SKB	trt_cp	up	0.321971	7.74194e-05	0.000255724	0.954549	0.954636	41	121	AGTR1; SLC6A3
yohimbine	2866	SKB	trt_cp	up	0.322443	7.74194e-05	0.000255724	0.955946	0.820501	41	121	ADRA2B; ADRA2C; DRD3; HTR1B; HTR1D; HTR1E; HTR1F; HTR2B; HTR5A; HTR7; KCNJ1; KCNJ10; KCNJ11; KCNJ12; KCNJ14; KCNJ15; KCNJ8
iopanoic-acid	3735	SKB	trt_cp	up	0.322693	7.19578e-05	0.000240396	0.956687	0	41	121	NA
isoxsuprine	3783	SKB	trt_cp	up	0.323517	6.71055e-05	0.000226807	0.959131	0	41	121	ADRB2
cimetidine	2756	SKB	trt_cp	up	0.323931	6.71055e-05	0.000226807	0.960359	0.932022	41	121	ABCG2; ADCY10; HDC; HRH2; SLC22A2; SLC22A6; SLC22A7; SLC22A8; SLC29A4; SLC47A1; SLC47A2
tandutinib	3038522	SKB	trt_cp	up	0.32431	6.71055e-05	0.000226807	0.961482	-0.590489	41	121	CSF1R; FLT3; KIT; PDGFD; PDGFRA; PDGFRB
SA-792709	NotFound	SKB	trt_cp	up	0.324881	6.28842e-05	0.000214975	0.963176	0.963737	41	121	RARA; RARB
vincamine	15376	SKB	trt_cp	up	0.325024	6.28842e-05	0.000214975	0.963599	0.801969	41	121	CHRM1; CHRM4
SB-203580	176155	SKB	trt_cp	up	0.325342	6.28842e-05	0.000214975	0.964541	0.938953	41	121	AKT1; ALOX5; CHEK1; CYP2D6; CYP3A4; GAK; GSK3B; LCK; MAPK10; MAPK11; MAPK12; MAPK14; MAPK8; MAPK9; PRKCA; RAF1; RIPK2; ROCK1; RPS6KB1; SGK1; SRC; TNF
pirenperone	4847	SKB	trt_cp	up	0.325538	5.94027e-05	0.000205041	0.965124	0.969242	41	121	HTR7
4-carboxy-3-hydroxyphenylglycine-(RS)	1297	SKB	trt_cp	up	0.325931	5.94027e-05	0.000205041	0.966287	0.338201	41	121	NA
vinblastine	5667	SKB	trt_cp	up	0.325947	5.94027e-05	0.000205041	0.966335	0.852817	41	121	ABCB1; ABCB4; ABCC2; JUN; STMN4; TUBA1A; TUBB; TUBD1; TUBE1; TUBG1
BRL-54443	2438	SKB	trt_cp	up	0.325955	5.94027e-05	0.000205041	0.966359	0.9285	41	121	HTR1E; HTR1F
ST-4070043	3917094	SKB	trt_cp	up	0.326016	5.94027e-05	0.000205041	0.966541	0.918097	41	121	NA
MT-21	4262	SKB	trt_cp	up	0.326031	5.94027e-05	0.000205041	0.966584	0.904142	41	121	CYCS; SLC25A4
JTE-013	10223146	SKB	trt_cp	up	0.326035	5.94027e-05	0.000205041	0.966597	0.987807	41	121	P2RY10; S1PR2
moexipril	91270	SKB	trt_cp	up	0.326122	5.94027e-05	0.000205041	0.966856	-0.76785	41	121	ACE; ACE2
IAA-94	656717	SKB	trt_cp	up	0.326371	5.94027e-05	0.000205041	0.967593	-0.671082	41	121	NA
calmidazolium	2531	SKB	trt_cp	up	0.326484	5.94027e-05	0.000205041	0.967928	1.18859	41	121	ATP2B1; PDE1A
NECA	2868392	SKB	trt_cp	up	0.326484	5.94027e-05	0.000205041	0.967928	-0.889562	41	121	ADORA1; ADORA2A; ADORA2B; ADORA3; HSP90B1
RAN-03	1604254	SKB	trt_cp	up	0.326818	5.60083e-05	0.000195646	0.968918	0.730935	41	121	NA
ioxaglic-acid	3742	SKB	trt_cp	up	0.326824	5.60083e-05	0.000195646	0.968935	-0.832809	41	121	NA
strychnine	441071	SKB	trt_cp	up	0.327203	5.60083e-05	0.000195646	0.97006	0.961195	41	121	CHRM1; CHRM4; CHRM5; CHRNA10; CHRNA9; GLRA1; GLRA2; GLRA3; GLRB
withaferin-a	73707417	SKB	trt_cp	up	0.327592	5.31361e-05	0.000187638	0.971212	1.13971	41	121	ACHE; BCHE; IKBKB
BRD-K70524666	2300608	SKB	trt_cp	up	0.327671	5.31361e-05	0.000187638	0.971446	0.899917	41	121	NA
sildenafil	5212	SKB	trt_cp	up	0.328496	5.31361e-05	0.000187638	0.973894	-0.564811	41	121	C1S; PDE11A; PDE5A; PDE6C; PDE6G; PDE6H; SLCO1B1; SLCO1B3
tunicamycin	73438893	SKB	trt_cp	up	0.328704	5.02638e-05	0.000179663	0.974508	0.0264872	41	121	GNPTAB
calpeptin	2532	SKB	trt_cp	up	0.328727	5.02638e-05	0.000179663	0.974578	0.701619	41	121	NA
KN-62	3838	SKB	trt_cp	up	0.328886	5.02638e-05	0.000179663	0.975049	0.977174	41	121	AKT1; CAMK2A; CHEK1; LCK; MAPK11; MAPK12; MAPK14; MAPK8; P2RX7; PRKCA; ROCK1; RPS6KB1; SGK1
PD-102807	4995951	SKB	trt_cp	up	0.32893	5.02638e-05	0.000179663	0.975178	0.915879	41	121	CHRM4
TTNPB	5289501	SKB	trt_cp	up	0.329289	5.02638e-05	0.000179663	0.976245	-1.0597	41	121	RARA; RARB; RARG
NVP-TAE684	16038120	SKB	trt_cp	up	0.329746	4.80226e-05	0.000173801	0.9776	1.05648	41	121	ACVR1; ACVRL1; ADCK4; ALK; AURKC; AXL; BMPR1B; BTK; CAMK4; CAMKK1; CAMKK2; CHEK2; CLK1; CLK2; DCLK1; DCLK2; DCLK3; DSTYK; EPHA1; FER; FES; GAK; INSR; INSRR; IRAK1; IRAK4; ITK; LRRK2; LTK; MAP3K12; MAP3K13; MAP4K3; MAPK10; MAPK7; MARK1; MARK2; MARK3; MARK4; MERTK; MKNK2; MYO3A; MYO3B; NUAK1; NUAK2; OXSR1; PAK3; PHKG1; PHKG2; PLK1; PLK4; PRKAA1; PRKAA2; PRKD1; PRKD3; PTK2; PTK2B; PTK6; ROCK1; ROS1;…
YC-1	5712	SKB	trt_cp	up	0.330019	4.80226e-05	0.000173801	0.978408	0.978597	41	121	GUCY1A2; GUCY1A3; GUCY1B3; HIF1A
cytochalasin-d	44634700	SKB	trt_cp	up	0.330196	4.80226e-05	0.000173801	0.978933	-0.482454	41	121	ACTB
SDZ-21009	193949	SKB	trt_cp	up	0.330516	4.57814e-05	0.000167617	0.979882	0.835263	41	121	NA
CAY-10578	4462449	SKB	trt_cp	up	0.33078	4.57814e-05	0.000167617	0.980664	0	41	121	NA
norketamine	123767	SKB	trt_cp	up	0.330914	4.57814e-05	0.000167617	0.981062	0.986945	41	121	CYP2B6; CYP3A5; GRIN1
xylazine	5707	SKB	trt_cp	up	0.331012	4.57814e-05	0.000167617	0.981352	-0.0293267	41	121	ADRA2B; ADRA2C
BRD-K03122949	1013514	SKB	trt_cp	up	0.331645	4.37796e-05	0.000162292	0.983229	0.633515	41	121	NA
SDZ-WAG-994	18755269	SKB	trt_cp	up	0.331763	4.37796e-05	0.000162292	0.983579	-1.07307	41	121	ADORA1
MRS-1334	NotFound	SKB	trt_cp	up	0.332037	4.37796e-05	0.000162292	0.98439	0.98475	41	121	NA
bucladesine	9687	SKB	trt_cp	up	0.332229	4.37796e-05	0.000162292	0.984959	-0.962448	41	121	PRKACA
BRD-K73700643	70547	SKB	trt_cp	up	0.332654	4.20388e-05	0.000157748	0.98622	-0.0284299	41	121	NA
farnesylcysteine-methyl-ester	6439225	SKB	trt_cp	up	0.332936	4.20388e-05	0.000157748	0.987056	-1.12699	41	121	NA
tropanyl-3,5-dimethylbenzoate	2837530	SKB	trt_cp	up	0.332955	4.20388e-05	0.000157748	0.987111	-0.687067	41	121	NA
AZD-6482	44137675	SKB	trt_cp	up	0.332973	4.20388e-05	0.000157748	0.987166	1.00536	41	121	PIK3CA; PIK3CB; PIK3CD; PIK3CG
BRD-K58628167	3107687	SKB	trt_cp	up	0.333176	4.20388e-05	0.000157748	0.987767	0.879475	41	121	NA
albendazole	2082	SKB	trt_cp	up	0.333306	4.20388e-05	0.000157748	0.988154	-0.978299	41	121	CYP1A2; CYP2J2; TUBA1A; TUBB; TUBB4B
tyrphostin-AG-494	5328771	SKB	trt_cp	up	0.333407	4.20388e-05	0.000157748	0.988453	0.858975	41	121	EGFR
deforolimus	57495783	SKB	trt_cp	up	0.333608	4.07115e-05	0.000154508	0.989048	0.978735	41	121	MTOR
SB-366791	667594	SKB	trt_cp	up	0.333907	4.07115e-05	0.000154508	0.989934	0.994186	41	121	TRPV1
quinisocaine	6857	SKB	trt_cp	up	0.33392	4.07115e-05	0.000154508	0.989972	1.01924	41	121	NA
CS-110266	123692	SKB	trt_cp	up	0.334018	4.07115e-05	0.000154508	0.990262	1.05954	41	121	SLC6A3
amiloride	16231	SKB	trt_cp	up	0.334048	4.07115e-05	0.000154508	0.990353	0.753592	41	121	ADCY10; AOC1; ASIC1; ASIC2; ASIC3; ASIC4; PKD2; PKD2L1; PLAT; PLAU; SCNN1A; SCNN1B; SCNN1D; SCNN1G; SLC9A1; SLC9A2; SLC9A3; TRPC7; TRPV2
azasetron	115000	SKB	trt_cp	up	0.334097	4.07115e-05	0.000154508	0.990498	0.747415	41	121	HTR3A; HTR3B
BIX-01338	56676725	SKB	trt_cp	up	0.334707	3.90578e-05	0.000150016	0.992306	-1.01744	41	121	NA
PHA-793887	46191454	SKB	trt_cp	up	0.334899	3.90578e-05	0.000150016	0.992874	0.966139	41	121	CCND1; CCNE1; CDK1; CDK2; CDK4; CDK5; CDK7; CDK9
BRD-K28293491	23930394	SKB	trt_cp	up	0.33501	3.90578e-05	0.000150016	0.993204	0	41	121	NA
nafcillin	23667630	SKB	trt_cp	up	0.33507	3.90578e-05	0.000150016	0.993382	-0.772197	41	121	CYP3A4
BRD-A90643929	6729274	SKB	trt_cp	up	0.335089	3.90578e-05	0.000150016	0.993439	0.992056	41	121	NA
BRD-A43155244	72947591	SKB	trt_cp	up	0.335337	3.90578e-05	0.000150016	0.994175	1.21872	41	121	NA
maprotiline	4011	SKB	trt_cp	up	0.335723	3.78828e-05	0.000147463	0.995319	0.893061	41	121	ADRA1A; ADRA1B; ADRA1D; ADRA2B; ADRA2C; CHRM1; CHRM4; CHRM5; HRH1; HTR7; SLC6A2
BRD-A51929314	5812876	SKB	trt_cp	up	0.335908	3.78828e-05	0.000147463	0.995867	0.995973	41	121	NA
BRD-K66426634	6729040	SKB	trt_cp	up	0.335977	3.78828e-05	0.000147463	0.996073	0.855032	41	121	NA
resorcinol	5054	SKB	trt_cp	up	0.336154	3.78828e-05	0.000147463	0.996596	0.862008	41	121	CA12; CA14; INS-IGF2; PNMT; TPO
4,5,6,7-tetrabromobenzotriazole	1694	SKB	trt_cp	up	0.336259	3.78828e-05	0.000147463	0.996909	-0.767523	41	121	AKT1; CHEK1; CSNK2A1; CSNK2A2; CSNK2B; GSK3B; LCK; MAP2K1; MAPK11; MAPK12; MAPK14; MAPK8; PRKCA; ROCK1; RPS6KB1; SGK1
BRD-K98731749	44618522	SKB	trt_cp	up	0.336394	3.78828e-05	0.000147463	0.997306	1.04934	41	121	NA
enzastaurin	176167	SKB	trt_cp	up	0.33662	3.62291e-05	0.000142987	0.997977	1.02186	41	121	AKT1; AURKA; AURKB; CDK15; CHEK1; CHEK2; GSK3B; PIK3R1; PRKCA; PRKCB; PRKCG
cyclopiazonic-acid	NotFound	SKB	trt_cp	up	0.336699	3.62291e-05	0.000142987	0.998212	-0.88573	41	121	ATP2A1
leucodin	167683	SKB	trt_cp	up	0.33682	3.62291e-05	0.000142987	0.998571	-0.668599	41	121	NA
BRD-A81530502	23947494	SKB	trt_cp	up	0.337202	3.62291e-05	0.000142987	0.999703	0.689795	41	121	NA
BRD-K04188046	52780	SKB	trt_cp	up	0.337357	3.62291e-05	0.000142987	1.00016	0.950853	41	121	NA
pindolol	4828	SKB	trt_cp	up	0.337424	3.62291e-05	0.000142987	1.00036	-0.0260441	41	121	ADRB1; ADRB2; ADRB3; HTR1B; HTR2B
triamterene	5546	SKB	trt_cp	up	0.33765	3.525e-05	0.000140755	1.00103	-0.79932	41	121	SCNN1A; SCNN1B; SCNN1D; SCNN1G
NSC-632839	6477762	SKB	trt_cp	up	0.337749	3.525e-05	0.000140755	1.00132	1.24728	41	121	SENP2; USP1; USP2; USP7
acarbose	41774	SKB	trt_cp	up	0.337867	3.525e-05	0.000140755	1.00168	0.363321	41	121	AMY2A; GAA; HBA1; MGAM; SI
JNJ-16259685	11313361	SKB	trt_cp	up	0.338422	3.525e-05	0.000140755	1.00332	0.785749	41	121	GRM1
BRD-A83402799	3500831	SKB	trt_cp	up	0.338585	3.43796e-05	0.000138982	1.0038	-0.960432	41	121	NA
BRD-K71670746	24868572	SKB	trt_cp	up	0.338647	3.43796e-05	0.000138982	1.00399	0.566669	41	121	NA
BRD-K70947604	6729782	SKB	trt_cp	up	0.338658	3.43796e-05	0.000138982	1.00402	-0.762814	41	121	NA
clomifene	2800	SKB	trt_cp	up	0.338703	3.43796e-05	0.000138982	1.00415	-0.917285	41	121	AR; ESR1; SHBG
BRD-K41652870	3190037	SKB	trt_cp	up	0.338864	3.43796e-05	0.000138982	1.00463	0.361667	41	121	NA
EI-231	6610267	SKB	trt_cp	up	0.338996	3.43796e-05	0.000138982	1.00502	1.09567	41	121	CSNK2A1; CSNK2A2; CSNK2B
ivermectin	45114068	SKB	trt_cp	up	0.339392	3.43796e-05	0.000138982	1.0062	0.362231	41	121	CHRNA7; GABRB3; GLRA3; P2RX7
BRD-K58547240	1398027	SKB	trt_cp	up	0.339608	3.33569e-05	0.000136481	1.00684	0.87419	41	121	NA
K784-3187	3689415	SKB	trt_cp	up	0.339669	3.33569e-05	0.000136481	1.00702	1.00957	41	121	NA
BRD-K28789065	23863188	SKB	trt_cp	up	0.339701	3.33569e-05	0.000136481	1.00711	-0.538545	41	121	NA
BRD-K97951054	5281657	SKB	trt_cp	up	0.339825	3.33569e-05	0.000136481	1.00748	0.887722	41	121	NA
ST-012525	720932	SKB	trt_cp	up	0.339893	3.33569e-05	0.000136481	1.00768	0	41	121	NA
BRD-K78596368	44498245	SKB	trt_cp	up	0.340039	3.33569e-05	0.000136481	1.00811	0	41	121	NA
ST-023431	6732844	SKB	trt_cp	up	0.340674	3.25083e-05	0.000134967	1.01	1.0246	41	121	NA
bendroflumethiazide	2315	SKB	trt_cp	up	0.341286	3.25083e-05	0.000134967	1.01181	0.886847	41	121	CA1; CA4; KCNMA1; SLC12A1; SLC12A3
bithionol	2406	SKB	trt_cp	up	0.34138	3.25083e-05	0.000134967	1.01209	1.08109	41	121	ESR1; ESR2; GLUD1; GLUD2; MCL1
loperamide	71420	SKB	trt_cp	up	0.341431	3.25083e-05	0.000134967	1.01224	1.08591	41	121	CACNA1A; CALM1; CALM2; CALM3; CYP2B6; CYP2C8; NPR2; NR1I3; OPRD1; OPRK1; OPRM1; POMC
BRD-K62459624	2416356	SKB	trt_cp	up	0.341608	3.1899e-05	0.000134048	1.01277	0.986859	41	121	NA
clonidine	2803	SKB	trt_cp	up	0.341814	3.1899e-05	0.000134048	1.01338	-0.987007	41	121	ADCY10; ADRA1A; ADRA1B; ADRA1D; ADRA2B; ADRA2C; AOC1; AOC2; AOC3; DBH; GH1; NISCH; PNMT; TH
BRD-K49861754	784670	SKB	trt_cp	up	0.342101	3.1899e-05	0.000134048	1.01423	0.543011	41	121	NA
sphingosine	5280335	SKB	trt_cp	up	0.342103	3.1899e-05	0.000134048	1.01423	1.03473	41	121	ACER1; ACER2; ASAH1; ASAH2; ASAH2C; CERS1; CERS2; CERS3; CERS4; CERS5; CERS6; GALC; GBA; GLTP; LPIN1; LPIN2; LPIN3; PPAP2A; PPAP2B; PPAP2C; PSAP; PVR; SGPP1; SGPP2; SMPD1; SPHK1; SPHK2; TRPM3
BRD-K47709646	3104706	SKB	trt_cp	up	0.342761	3.13551e-05	0.000133533	1.01618	0	41	121	NA
carprofen	2581	SKB	trt_cp	up	0.342766	3.13551e-05	0.000133533	1.0162	-0.624096	41	121	NA
BRD-K73238422	2258411	SKB	trt_cp	up	0.342933	3.13551e-05	0.000133533	1.01669	0.970838	41	121	NA
5-iodotubercidin	1830	SKB	trt_cp	up	0.342965	3.13551e-05	0.000133533	1.01679	0.939023	41	121	ADK; CSNK1G2; DOT1L; GSG2; HASPIN; LRRK2; MAPK3
cinnarizine	1547484	SKB	trt_cp	up	0.343038	3.13551e-05	0.000133533	1.01701	0.797661	41	121	CACNA1C; CACNA1D; CACNA1F; CACNA1G; CACNA1H; CACNA1I; CACNA1S; CHRM1; CHRM4; CHRM5; DRD1; HRH1
deoxycholic-acid	6742	SKB	trt_cp	up	0.343066	3.13551e-05	0.000133533	1.01709	-0.729834	41	121	EFTUD1; FPR1; GPBAR1
zolmitriptan	60857	SKB	trt_cp	up	0.343142	3.13551e-05	0.000133533	1.01731	0.895192	41	121	HTR1B; HTR1D; HTR1E; HTR1F
ICI-199441	3082718	SKB	trt_cp	up	0.343145	3.13551e-05	0.000133533	1.01732	-0.956685	41	121	CYP2D6; OPRD1; OPRK1; OPRM1; UTS2R
dantron	2950	SKB	trt_cp	up	0.343153	3.13551e-05	0.000133533	1.01735	-0.0257669	41	121	NA
naltrindole	23581811	SKB	trt_cp	up	0.343389	3.13551e-05	0.000133533	1.01805	0.746722	41	121	CD40; OPRD1; OPRK1; OPRM1
KIN001-244	49766501	SKB	trt_cp	up	0.34341	3.13551e-05	0.000133533	1.01811	0.876336	41	121	NA
TCPOBOP	5382	SKB	trt_cp	up	0.343601	3.07458e-05	0.000133047	1.01868	0.814455	41	121	NR1I3
BRD-K89814851	1772635	SKB	trt_cp	up	0.344642	3.03977e-05	0.000133047	1.02176	0.905079	41	121	NA
cephalosporanic-acid	483168	SKB	trt_cp	up	0.344651	3.03977e-05	0.000133047	1.02179	-0.647614	41	121	NA
KM-00799	2819095	SKB	trt_cp	up	0.345114	3.03977e-05	0.000133047	1.02316	1.15212	41	121	NA
doxorubicin	31703	SKB	trt_cp	up	0.3452	3.03977e-05	0.000133047	1.02342	1.02115	41	121	CHD1; NOLC1; TOP2A
bepridil	2351	SKB	trt_cp	up	0.345211	3.03977e-05	0.000133047	1.02345	-0.755967	41	121	ATP1A1; CACNA1A; CACNA1C; CACNA1H; CACNA2D2; CALM1; CALM2; CALM3; KCNH2; KCNQ1; KCNQ4; MYLK3; PDE1A; PDE1B; SCN5A; TNNC1
BRD-A36884011	2868336	SKB	trt_cp	up	0.346413	3.01583e-05	0.000133047	1.02701	0.237483	41	121	NA
tenofovir	464205	SKB	trt_cp	up	0.346508	2.99407e-05	0.000133047	1.02729	1.1781	41	121	NA
GW-1929	6518171	SKB	trt_cp	up	0.346832	2.99407e-05	0.000133047	1.02825	1.03098	41	121	INS; PPARG
BRD-K26048285	2817045	SKB	trt_cp	up	0.346975	2.99407e-05	0.000133047	1.02868	1.07523	41	121	NA
benzthiazide	2343	SKB	trt_cp	up	0.34703	2.99407e-05	0.000133047	1.02884	0.611897	41	121	CA1; CA12; CA4; CA9; SLC12A3
clemastine	26987	SKB	trt_cp	up	0.347202	2.99407e-05	0.000133047	1.02935	1.0296	41	121	HRH1
flumetasone	5702178	SKB	trt_cp	up	0.347249	2.99407e-05	0.000133047	1.02949	0.6862	41	121	NR3C1; PLA2G1B
NU-7441	11327430	SKB	trt_cp	up	0.347581	2.97014e-05	0.000133047	1.03047	1.02521	41	121	ABCB1; PRKDC
oxfendazole	40854	SKB	trt_cp	up	0.347593	2.97014e-05	0.000133047	1.03051	0.812137	41	121	NA
AY-9944	9704	SKB	trt_cp	up	0.347765	2.97014e-05	0.000133047	1.03102	0.0279314	41	121	NA
droperidol	3168	SKB	trt_cp	up	0.347941	2.97014e-05	0.000133047	1.03154	-0.948658	41	121	ADRA1A
SB-202190	5353940	SKB	trt_cp	up	0.347988	2.97014e-05	0.000133047	1.03168	0.753076	41	121	AKT1; ALOX5; CHEK1; GSK3B; LCK; MAPK11; MAPK12; MAPK14; MAPK8; PRKCA; ROCK1; RPS6KB1; SGK1
QW-BI-011	0	SKB	trt_cp	up	0.348006	2.97014e-05	0.000133047	1.03173	1.04442	41	121	EHMT2
JAK3-inhibitor-I	24140566	SKB	trt_cp	up	0.348273	2.97014e-05	0.000133047	1.03253	1.02428	41	121	NA
quinpirol-(-)	NotFound	SKB	trt_cp	up	0.348563	2.94402e-05	0.000133047	1.03339	-0.73754	41	121	NA
XMD-1185H	42628535	SKB	trt_cp	up	0.348976	2.94402e-05	0.000133047	1.03461	0.809812	41	121	NA
pseudoephedrine	7028	SKB	trt_cp	up	0.349616	2.90486e-05	0.000133047	1.03651	0.022331	41	121	ADRA1A; ADRB1; ADRB2; ATF1; ATF2; ATF3; ATF4; ATF5; ATF6; ATF7; CXCL8; FOS; HRH1; IL2; JDP2; JUN; NFATC1; SLC6A2; SLC6A3; SLC6A4; TNF
tropisetron	656665	SKB	trt_cp	up	0.349855	2.90486e-05	0.000133047	1.03722	-0.274902	41	121	GLRA1; GLRA2; GLRB; HTR3A; HTR3B; HTR3C; HTR3D; HTR3E; HTR4; SSTR1
SYK-inhibitor	6419747	SKB	trt_cp	up	0.349971	2.90486e-05	0.000133047	1.03756	0.909638	41	121	NA
cromakalim	71191	SKB	trt_cp	up	0.350212	2.90486e-05	0.000133047	1.03827	-0.839205	41	121	ABCC9; KCNJ5; KCNJ8
sirolimus	73707374	SKB	trt_cp	up	0.350216	2.90486e-05	0.000133047	1.03829	1.02368	41	121	CCR5; FGF2; FKBP1A; MTOR
BRD-A40431293	45934191	SKB	trt_cp	up	0.350243	2.90486e-05	0.000133047	1.03837	1.05693	41	121	NA
amodiaquine	2165	SKB	trt_cp	up	0.350825	2.88745e-05	0.000133047	1.04009	0.97663	41	121	CYP2C8; HNMT
Ro-04-5595	46740	SKB	trt_cp	up	0.350982	2.88745e-05	0.000133047	1.04056	1.04026	41	121	NA
WZ-3105	42628507	SKB	trt_cp	up	0.351092	2.88745e-05	0.000133047	1.04088	1.04964	41	121	NA
sertaconazole	65863	SKB	trt_cp	up	0.351177	2.88745e-05	0.000133047	1.04113	-0.0289827	41	121	CYP51A1
rutin	5293655	SKB	trt_cp	up	0.35121	2.88745e-05	0.000133047	1.04123	1.04144	41	121	AKR1B1; AKR1C3; CBR1; F10
BRD-A98777808	1915	SKB	trt_cp	up	0.35154	2.86569e-05	0.000133047	1.04221	1.03901	41	121	NA
zaldaride	65909	SKB	trt_cp	up	0.351622	2.86569e-05	0.000133047	1.04246	-0.720329	41	121	CALM1
dehydroisoandosterone	6604284	SKB	trt_cp	up	0.352355	2.86569e-05	0.000133047	1.04463	-0.941544	41	121	NA
baccatin-III	65366	SKB	trt_cp	up	0.352413	2.86569e-05	0.000133047	1.0448	0.997537	41	121	NA
coumarin	323	SKB	trt_cp	up	0.35242	2.86569e-05	0.000133047	1.04482	-1.01077	41	121	CA1; CA12; CA14; CA4; CA6; CA9; CYP2A6
terfenadine	5405	SKB	trt_cp	up	0.352635	2.85481e-05	0.000133047	1.04546	0	41	121	CHRM1; CHRM4; CHRM5; HRH1; KCNH1; KCNH2
I-070754	23947034	SKB	trt_cp	up	0.352703	2.85481e-05	0.000133047	1.04566	0	41	121	NA
ST-4039884	695347	SKB	trt_cp	up	0.352714	2.85481e-05	0.000133047	1.04569	-0.880915	41	121	NA
BRD-K91485395	4601225	SKB	trt_cp	up	0.353192	2.85481e-05	0.000133047	1.04711	-0.291742	41	121	NA
PQ-401	9549305	SKB	trt_cp	up	0.353535	2.83958e-05	0.000133047	1.04813	1.11699	41	121	IGF1R
syrosingopine	6769	SKB	trt_cp	up	0.353997	2.83958e-05	0.000133047	1.04949	0.846734	41	121	SLC18A1; SLC18A2
WT-171	44601455	SKB	trt_cp	up	0.354003	2.83958e-05	0.000133047	1.04951	0	41	121	HDAC6
ilomastat	132519	SKB	trt_cp	up	0.354056	2.83958e-05	0.000133047	1.04967	0.95981	41	121	ACAN; ADAM28; MMP1; MMP12; MMP13; MMP14; MMP2; MMP3; MMP8; MMP9
DH-97	85787043	SKB	trt_cp	up	0.354244	2.83958e-05	0.000133047	1.05023	-1.0019	41	121	MTNR1B
BRD-A26962727	2880726	SKB	trt_cp	up	0.35426	2.83958e-05	0.000133047	1.05028	0.28714	41	121	NA
ipratropium	657309	SKB	trt_cp	up	0.354496	2.83958e-05	0.000133047	1.05097	0.780144	41	121	CHRM1; CHRM4; CHRM5
SPB02137	2743956	SKB	trt_cp	up	0.354724	2.83088e-05	0.000133047	1.05165	0.99899	41	121	NA
hippeastrine	441594	SKB	trt_cp	up	0.354828	2.83088e-05	0.000133047	1.05196	1.054	41	121	NA
BRD-K25774147	17425317	SKB	trt_cp	up	0.355103	2.83088e-05	0.000133047	1.05277	-0.252766	41	121	NA
BRD-K98896788	46907806	SKB	trt_cp	up	0.355139	2.83088e-05	0.000133047	1.05288	1.09579	41	121	NA
ryanodine	6610313	SKB	trt_cp	up	0.355193	2.83088e-05	0.000133047	1.05304	-0.0208855	41	121	RYR1; RYR2; RYR3
DMBI	5353593	SKB	trt_cp	up	0.355346	2.83088e-05	0.000133047	1.0535	1.00836	41	121	PDGFRB
BX-912	11754511	SKB	trt_cp	up	0.355713	2.81782e-05	0.000133047	1.05458	0.801428	41	121	AKT2; CDK2; CHEK1; GSK3B; KDR; PDK1
BRD-K98064019	49843374	SKB	trt_cp	up	0.355743	2.81782e-05	0.000133047	1.05467	1.09749	41	121	NA
RAN-30	345945	SKB	trt_cp	up	0.355778	2.81782e-05	0.000133047	1.05477	0.345785	41	121	NA
picotamide	4814	SKB	trt_cp	up	0.355836	2.81782e-05	0.000133047	1.05495	0.0273683	41	121	PPBP; TBXA2R; TBXAS1
BRD-K00390580	746627	SKB	trt_cp	up	0.35607	2.81782e-05	0.000133047	1.05564	0.540466	41	121	NA
RAN-29	46238405	SKB	trt_cp	up	0.356348	2.81782e-05	0.000133047	1.05647	1.08933	41	121	NA
mead-acid	5312531	SKB	trt_cp	up	0.356816	2.80259e-05	0.000133047	1.05785	0.708444	41	121	NA
dextromethorphan	5360696	SKB	trt_cp	up	0.357045	2.80259e-05	0.000133047	1.05853	0.713828	41	121	CHRNA2; CHRNA3; CHRNA4; CHRNA7; CHRNB2; CHRNB4; CYBA; CYBB; CYP3A5; GRIN1; GRIN3A; NCF1; NCF2; NCF4; OPRD1; OPRK1; OPRM1; PGRMC1; RAC1; RAC2; SIGMAR1; SLC6A2; SLC6A4
BRD-K52831896	44487025	SKB	trt_cp	up	0.35734	2.80259e-05	0.000133047	1.05941	1.01825	41	121	NA
BRD-K13872703	5281951	SKB	trt_cp	up	0.357905	2.79824e-05	0.000133047	1.06108	0	41	121	NA
K784-3188	3689416	SKB	trt_cp	up	0.35797	2.79824e-05	0.000133047	1.06127	1.09025	41	121	NA
L-655240	122070	SKB	trt_cp	up	0.358244	2.79824e-05	0.000133047	1.06209	1.01466	41	121	PTGES
ST-022313	728578	SKB	trt_cp	up	0.358594	2.79389e-05	0.000133047	1.06312	-0.633246	41	121	NA
MW-STK33-4C	755673	SKB	trt_cp	up	0.35892	2.79389e-05	0.000133047	1.06409	-0.379558	41	121	NA
BRD-K00486725	24058689	SKB	trt_cp	up	0.359557	2.78953e-05	0.000133047	1.06598	0.851644	41	121	NA
ST-4029573	5286565	SKB	trt_cp	up	0.359636	2.78953e-05	0.000133047	1.06621	1.06491	41	121	NA
BRD-K63245238	1797892	SKB	trt_cp	up	0.359697	2.78953e-05	0.000133047	1.06639	-0.788476	41	121	NA
[truncated: 340 more rows]
