# Supplementary material for: Repurposing Approved Drugs for Sarcopenia Based on Transcriptomics Data in Humans
Source: Pharmaceuticals (Basel). 2023 Apr 18;16(4):607. doi: 10.3390/ph16040607 (PMC10145476; doi:10.3390/ph16040607)
Supplement: Supplementary file 1 [file pharmaceuticals-16-00607-s001.zip › Table S4 Sarcopenia-associated genes were obtained from the Open Targets and the DisGeNET database.xlsx]

## Sheet: sarcopenia_disease_gene_union
Supplementary table 4: Sarcopenia-associated genes were obtained from the Open Targets and the DisGeNET database
Symbol
SUPV3L1
FOXO4
AR
BAX
MFN2
EIF2B5
AK1
BCL2
EIF2S1
AIFM1
FIS1
NFKBIA
PPARGC1A
OPA1
ATP5F1A
ALB
MSTN
CRP
CST3
IGF1
PTH
COPD
IL6
TNF
VDR
HGS
GH1
GPT
ADIPOQ
REN
TTR
MTOR
PRKAA1
IL2
TP53
MIP
LEP
SOD1
CXCL8
IL15
ESR1
AGT
AFP
NLRP3
CALCR
DMD
ACE
ZMYM2
BEST1
FBXO32
CD6
BCHE
SQSTM1
PIK3CG
ACE2
APLN
RENBP
RPS6
ACTN3
NLN
PLAT
TLR9
YIPF1
PDP1
SMN1
CD38
PRKAA2
HACD1
PRKAB1
CMAS
FAM20C
S100B
CCK
BUB1B
TGFB1
THAS
CALR
PNPLA3
TPI1
ATP6AP2
ASPSCR1
FZD5
TPMT
TWIST1
FZD1
TRIM63
BMP2
SLC12A2
WNK1
SLC5A2
SLC6A8
RUNX1
CAV1
PRSS12
ORAI1
SMN2
SNAP25
VEGFA
GDF11
EIF4EBP2
EPO
FABP4
DKK1
FOXO1
SIRT1
ANGPTL2
BRD4
SMUG1
NUP62
GABPA
TPSG1
DKK3
EIF3K
EIF4EBP1
AHSG
METTL21C
CEACAM5
CAP1
SORBS1
KHDRBS1
CLU
PLIN2
PTRH1
CTAA1
CTNNB1
CTSL
GADD45A
DNAH8
EBM
EGFR
NR3C1
CD274
MFGE8
MMP3
MSRA
MTHFR
NCAM1
ACLY
NFE2L2
NM
OSM
DCTN4
PFKFB3
SERPINB6
PIK3CA
PIK3CB
ARSA
MIR21
ARNTL
GTF2H1
HFE
HLA-DQA1
HSD11B1
HSPA1A
IFNG
IL1A
IL4
IL10
ILK
INSRR
KRT19
LMNA
LNPEP
PIK3CD
XDH
ACVR2B
FNDC5
SLC25A1
ATP8B5P
AGTR1
GHR
GUCY1B1
GUCY1B2
TNFSF12
BAK1
PRDX6
SPARC
FUT1
MAP3K14
NOS2
HTRA1
FABP1
INSR
NOS3
NOS1
FKBP1A
HDAC9
GDF15
ARID4B
FST
GHRL
NPPB
SULT2A1
MKI67
EDN1
GPBAR1
ANGPT1
RPL17-C18orf32
AGRN
GSTM1
PARP1
AKT1
ASAH1
GRN
IL1B
MIF
NFKB1
H3P10
CDKN2A
IL17A
CAT
SOST
CCL2
IGFBP3
HP
STK11
HLA-C
ESRRA
TRPM6
MGP
SHBG
MYL12B
CLOCK
MMP9
DUSP1
BRD2
PLA2G4A
GNG11
UBR4
ZAP70
CDH1
HLA-DRB1
CD4
APLNR
SLC7A11
IGFBP1
GGTLC5P
GGTLC4P
GGTLC3
POLG
MYOD1
IP6K1
H3P31
FGF21
TLR4
SOCS3
ADRB2
DPP4
PRKN
SOD2
HLA-G
BMAL1
BDNF
CD8A
HLA-DQA2
GHSR
IGHD1-7
HSP90B2P
NUDT3
FKBP5
PITX1
CSF3
ACR
MYOG
CEBPB
NGF
MAP1LC3A
PIK3C2A
VCP
SRF
TRHR
NPAS4
GPX4
DCN
TIMP1
UCP1
FOXO3
TTN
UBE2B
KITLG
EIF5A
USP19
MC4R
FMO5
SERPINE1
PDCD1
INHBE
DIO3
DLK1
FABP3
MYD88
SLC38A2
CASP3
NPY
MYH14
MYRF
APOE
AOPEP
F2
MAP3K11
IRS1
PPARD
ITPR1
EMD
RARRES2
IL18
MAP1LC3B
AARS2
KL
INS
CTSK
GLP1R
NTRK2
IDO1
DES
PAX7
SMAD3
ACTB
MYPN
MYH6
TNFRSF1A
TMEM201
IGF1R
MYF5
AMN
EP300
MYBL2
CST12P
HJV
CASP9
HCRT
HLA-DRB6
IL13
RXRB
H3P40
CRHR2
GLRX
ID3
ATG7
PIN4
TF
TRIM2
BRAF
ERBB2
HLA-B
CYGB
CS
STAT4
TRAF6
NBEAL2
PARP2
SIRPA
GRID1
UVRAG
HLA-DRB9
HMOX1
MYL1
ABCB6
HLA-DRB4
GGTLC1
BAAT
DNMT3A
OXT
TNFSF11
BGLAP
CYBB
RETN
AGER
STAT3
ADIPOR1
TNFRSF11A
SIRT3
CNTF
YAP1
GCG
NAMPT
NR4A1
CISD2
FOS
LYST
PRDM16
ETF1
PAEP
SLC39A14
SAA1
HSF1
GABPB1
ETV1
LTBP4
MTMR14
VCAN
KEAP1
ITLN1
SMAD4
HTT
ADAMTSL3
C4B
HDAC4
CARM1
SH3KBP1
PLAUR
MST1R
MB
GNRH1
ID2
CST4
MUSK
TBX1
PPP1CB
PWAR1
MRTFA
FGF19
PLOD1
XPNPEP1
TFAM
CD163
RHOA
HDAC5
CA3
CDX2
FOXN1
CLEC1B
MYOZ1
OPN1SW
ANPEP
THRA
CEACAM8
BCR
PAX3
SMAD2
BMP4
CP
LEPR
GLUL
PMP22
PAF1
RPS6KB1
FTO
RYR1
MTM1
CYP3A4
INSL3
GADD45GIP1
GPI
PTMS
MAPK8
NF1
MMP2
BECN1
NOX4
GPX1
HDAC1
ESM1
LBP
CX3CR1
HNRNPA1
MEF2C
FKRP
AKIRIN1
LRP5
ETV3
SLC38A7
SESN2
GSTA4
RALGDS
SLC7A5
FSTL3
PON3
CXADRP1
POR
MEF2A
METTL23
LAMA2
HSPB1
MTMR2
MRPS7
ATF6B
CXCL10
SELPLG
APOL1
IFNA2
SIRT7
ACVR1B
EPHA2
TGFA
TBXT
FGF23
WWP1
ADK
HM13
HMGB1
BTF3P11
APOO
HLA-S
ABCG2
MAPK3
LIF
EEF1AKMT3
PPARA
MCU
OGDH
NFIL3
ADIPOR2
DDIT3
PBX4
ERCC1
CAPN3
PARPBP
ZNF746
OLIG2
SPRY1
CXCL14
VIM
COL3A1
POTEM
APOL2
PNPLA2
EIF3A
KLF5
EGR1
MAPK11
SCN5A
TH
EIF2AK3
METRNL
CXCL2
MMP7
SLC2A4
NPPA
ACVR2A
GPIHBP1
HSD17B11
TNFRSF17
NR3C2
CH25H
CREBBP
IL3
CXCL9
DKK2
CTLA4
SARM1
HMGA1
