# Supplementary material for: Repurposing Approved Drugs for Sarcopenia Based on Transcriptomics Data in Humans
Source: Pharmaceuticals (Basel). 2023 Apr 18;16(4):607. doi: 10.3390/ph16040607 (PMC10145476; doi:10.3390/ph16040607)
Supplement: Supplementary file 1 [file pharmaceuticals-16-00607-s001.zip › Table S5 The result of drug repurposing with gene2drug algorithm.xlsx]

## Sheet: Sheet1
Supplementary table 5: The result of drug repurposing with gene2drug algorithm
pert	es_MRPL34	es_UQCRHL	es_APOO	es_CKMT2	es_COX7C	es_NDUFAB1	es_SLC25A4	es_COX8A	es_TIMM21	es_NDUFC1	es_PDHA1	es_GOT1	es_NDUFB1	es_GLRX5	es_COX5A	es_CYCS	es_DECR1	es_DLAT	es_COX6C	es_UQCRH	es_PDHB	es_SDHD	es_SUCLA2	es_SLC25A11	es_NDUFB3	es_NDUFB4	es_UQCRFS1	es_COX7B	es_SDHB	es_UQCRQ	es_COQ10A	es_NDUFA1	number	es_sum
danazol	0.993683	0.981463	0.988766	0	0.985019	0.80621	0.386643	0.676134	0.887046	0.99349	0.811477	0.474467	0.99349	0.653678	0.985019	0.62869	0.838462	0.811317	0.985019	0.807715	0.77357	0.99665	0.87463	0.979298	0.99349	0.99349	0.981076	0	0.983639	0.981076	0.770505	0.99349	30	26.0087
TWS-119	0.988551	0.989351	0.992314	0	0.994283	0.667445	0	0.810059	0.808254	0.996449	0.811477	0.376402	0.996449	0.615421	0.994283	0.523452	0.937278	0.81112	0.994283	0.857439	0.797436	0.997438	0.818845	0.875986	0.996449	0.996449	0.991918	0	0.988961	0.991918	0.852524	0.996449	29	25.4687
prostaglandin-b2	0.996644	0.97535	0.989358	0	0.977134	0.647508	0.377514	0.757199	0.878949	0.993687	0.730822	0.375979	0.993687	0.645593	0.977134	0.575408	0.798225	0.730678	0.977134	0.85073	0.730966	0.99665	0	0.981664	0.993687	0.993687	0.991918	0	0.974966	0.991918	0.900237	0.993687	29	24.7981
BRD-A25416824	0.975128	0.963518	0.993496	0	0.982259	0.636828	0.379253	0.620513	0.719787	0.978891	0.863538	0.426904	0.978891	0.634944	0.982259	0.607637	0.775542	0.863368	0.982259	0.836523	0.863708	0.995467	0	0.884267	0.978891	0.978891	0.983245	0	0.963138	0.983245	0.904968	0.978891	29	24.7162
U0126	0.49546	0.993887	0.986795	0.92332	0.995466	0.454707	0.420075	0.92998	0.616114	0.989939	0.640505	0.518242	0.989939	0	0.995466	0.477479	0.642604	0	0.995466	0.849349	0.640631	0.997635	0	0.949132	0.989939	0.989939	0.993889	0.728022	0.993495	0.993889	0.685923	0.989939	29	23.8672
alprostadil	0.987959	0.984027	0.992905	0	0.984624	0.607832	0	0.779487	0.813191	0.993095	0.884638	0.387678	0.993095	0	0.984624	0.765	0.82998	0.890181	0.984624	0.920876	0.884813	0.997044	0.83422	0.9653	0.993095	0.993095	0.986004	0	0.983639	0.986004	0.771491	0.993095	28	25.1716
dasatinib	0.956968	0.993887	0.995073	0.974177	0.992115	0.673259	0	0.820907	0.728081	0.999211	0.842832	0.53062	0.999211	0	0.992115	0.447847	0.698817	0.842666	0.992115	0.865923	0.842998	1	0	0.992114	0.999211	0.999211	0.993495	0	0.994875	0.993495	0.920741	0.999211	28	25.0812
BRD-K84803513	0.988551	0.991915	0.996058	0	0.934161	0.700672	0	0.76785	0.845379	0.993293	0.871031	0.523329	0.993293	0.785249	0.934161	0.739516	0.772387	0.87086	0.934161	0.864937	0.816371	0.996847	0	0.880521	0.993293	0.993293	0.992706	0	0.991524	0.992706	0.9028	0.993293	28	25.0602
SB-225002	0.97276	0.977716	0.996453	0.84723	0.989355	0.55712	0	0.820513	0.807267	0.983034	0.878722	0.607602	0.983034	0.755669	0.989355	0.588672	0.56075	0.926656	0.989355	0.872534	0.878895	0.999015	0	0.976144	0.983034	0.983034	0.992115	0	0.977331	0.992115	0	0.983034	28	24.8685
BRD-K62970326	0.987367	0.904555	0.984036	0	0.983048	0.674051	0	0.709862	0.949052	0.999803	0.683692	0.419613	0.999803	0	0.983048	0.755997	0.686785	0.683557	0.983048	0.779893	0.683826	1	0.950325	0.950118	0.999803	0.999803	0.971417	0	0.904199	0.971417	0.924487	0.999803	28	24.5224
SB-431542	0.99467	0.979688	0.99054	0	0.958801	0.658663	0	0.687574	0.895735	0.996252	0.760994	0.413932	0.996252	0.69434	0.958801	0.692188	0.779093	0.760844	0.958801	0.852703	0.761144	0.996847	0	0.883084	0.996252	0.996252	0.982062	0	0.979302	0.982062	0.879535	0.996252	28	24.4827
etomidate	0.976905	0.965096	0.992314	0.86024	0.986004	0.653362	0	0.796055	0.831754	0.969225	0.734135	0.373322	0.969225	0.645593	0.986004	0.552407	0	0.683951	0.986004	0.84047	0.767653	0.996058	0.805046	0.982453	0.969225	0.969225	0.975951	0	0.964715	0.975951	0	0.969225	28	24.1776
tracazolate	0.971378	0.971998	0.991525	0	0.983639	0.719422	0.431101	0.796844	0.787915	0.980272	0.643463	0.539946	0.980272	0	0.983639	0.641333	0.633136	0.834976	0.983639	0.847376	0.668442	0.999015	0	0.948147	0.980272	0.980272	0.992115	0	0.971614	0.992115	0.858833	0.980272	28	24.093
BML-190	0.986182	0.835141	0.961372	0	0.952099	0.560878	0	0.77574	0.755134	0.988163	0.744232	0.605172	0.988163	0.698048	0.952099	0.681803	0.620907	0.744085	0.952099	0.710438	0.744379	0.99389	0	0.932571	0.988163	0.988163	0.967672	0	0.834812	0.967672	0.685923	0.988163	28	23.6032
vorinostat	0.990328	0.878328	0.996058	0	0.954465	0.732358	0.376605	0.92643	0.951224	0.998619	0.691382	0.350742	0.998619	0	0.954465	0.38353	0.846943	0.691246	0.954465	0.75365	0.691519	0.997635	0	0.974172	0.998619	0.998619	0.877981	0.754644	0.980288	0.877981	0	0.998619	28	23.5795
PD-0325901	0.89242	0.951686	0.996058	0.994678	0.97398	0.3661	0.556609	0.731558	0	0.89564	0.804772	0.523838	0.89564	0	0.97398	0.400547	0.861933	0.804614	0.97398	0.801796	0.638067	0.997241	0	0.932571	0.89564	0.89564	0.951311	0.959574	0.975163	0.951311	0	0.89564	28	23.492
veratridine	0.942756	0.938276	0.994876	0.863592	0.858269	0.617326	0.478641	0.691913	0.721169	0.936082	0.82607	0.382789	0.936082	0	0.858269	0.513095	0	0.825907	0.858269	0.813635	0.826233	0.994088	0	0.963722	0.936082	0.936082	0.937907	0	0.970235	0.937907	0.870465	0.936082	28	23.3658
BRL-50481	0.855705	0.889174	0.967481	0	0.836586	0.68129	0	0.670217	0.598736	0.955613	0.706961	0.367161	0.955613	0.829422	0.836586	0.695152	0.762919	0.706822	0.836586	0.799329	0.707101	0.986795	0	0.825315	0.955613	0.955613	0.888823	0	0.906367	0.888823	0.881901	0.955613	28	22.9033
BRD-K54405293	0.985393	0.979491	0.987387	0	0.978317	0.696519	0	0.754832	0.854463	0.991517	0.90495	0.45963	0.991517	0.653283	0.978317	0.69803	0.745168	0.904771	0.978317	0.843035	0.905128	0.996847	0	0.840497	0.991517	0.991517	0.979105	0	0.986793	0.979105	0	0.991517	27	24.047
prostaglandin-a1	0.966048	0.892526	0.967678	0.785728	0.982456	0.527927	0	0.795661	0.650276	0.992898	0.760599	0.656662	0.992898	0	0.982456	0.815657	0.889349	0.929416	0.982456	0.767857	0.762919	0.99862	0	0.947161	0.992898	0.992898	0.97536	0	0.892174	0.97536	0	0.992898	27	23.8688
SKF-86002	0.961705	0.986985	0.994088	0.825153	0.992312	0.846321	0	0.700789	0.734795	0.994082	0.677578	0	0.994082	0.711655	0.992312	0.409211	0.860552	0	0.992312	0.842837	0.677712	0.996453	0	0.70623	0.994082	0.994082	0.986596	0	0.991327	0.986596	0.833596	0.994082	27	23.6775
BRD-K75329208	0.991907	0.978702	0.962357	0.910507	0.995072	0.683663	0	0.623471	0.878752	0.996646	0.724867	0	0.996646	0.67462	0.995072	0.659113	0.56568	0.712145	0.995072	0.843035	0.629389	0.998818	0	0.863565	0.996646	0.996646	0.983048	0	0.978317	0.983048	0	0.996646	27	23.6134
estradiol-benzoate	0.995263	0.968842	0.992314	0	0.975163	0.585443	0	0.763708	0.901264	0.987374	0.784066	0.34817	0.987374	0	0.975163	0.636874	0.557594	0.783912	0.975163	0.844219	0.784221	0.995861	0	0.937106	0.987374	0.987374	0.983442	0	0.96846	0.983442	0.714314	0.987374	27	23.3909
cyclopamine	0.988354	0.955827	0.985416	0	0.975557	0.541377	0	0.794675	0.914494	0.981456	0.650325	0.49261	0.981456	0	0.975557	0.572586	0.557002	0	0.975557	0.819554	0.683826	0.996255	0.864183	0.932177	0.981456	0.981456	0.980091	0	0.95545	0.980091	0.869874	0.981456	27	23.3681
REV-5901	0.996447	0.967068	0.985613	0	0.977331	0.557832	0.469472	0.723471	0.841232	0.995068	0.690357	0.45313	0.995068	0	0.977331	0.675481	0.894477	0	0.977331	0.829815	0.715779	0.999606	0	0.868888	0.995068	0.995068	0.978514	0	0.966686	0.978514	0.770505	0.995068	27	23.2702
HC-toxin	0.955191	0.948531	0.993693	0	0.90617	0.811551	0.378384	0.880671	0.872235	0.936871	0.664563	0.459545	0.936871	0	0.90617	0	0.752663	0	0.90617	0.823895	0.664694	0.99192	0.876602	0.943809	0.936871	0.936871	0.948157	0	0.957225	0.948157	0.862776	0.936871	27	23.1371
forskolin	0.984011	0.958194	0.978715	0	0.978119	0.559652	0.462517	0.585207	0.826224	0.990333	0.639322	0.391861	0.990333	0	0.978119	0.483236	0.772584	0	0.978119	0.833564	0	0.998226	0.850582	0.948147	0.990333	0.990333	0.957816	0	0.991524	0.957816	0.973975	0.990333	27	23.0392
SPB02303	0.889657	0.932755	0.982065	0	0.955056	0.538014	0	0.788757	0.580964	0.980272	0.825873	0.493514	0.980272	0	0.955056	0.648135	0.623669	0.82571	0.955056	0.787589	0.826036	0.999212	0.791839	0.865339	0.980272	0.980272	0.957027	0	0.932387	0.957027	0	0.980272	27	23.0121
SKF-96365	0.982235	0.910471	0.975168	0	0.994678	0.540981	0	0.801578	0.666074	0.963898	0.747387	0.450134	0.963898	0	0.994678	0.563837	0.627613	0.74724	0.994678	0.785813	0.747535	0.997044	0	0.893139	0.963898	0.963898	0.986004	0	0.910112	0.986004	0.889196	0.963898	27	23.0111
BRD-K90090262	0.990328	0.985013	0.994679	0	0.91918	0.777809	0	0	0.697867	0.990728	0.729442	0.356592	0.990728	0.735318	0.91918	0.496839	0.664103	0.729298	0.91918	0.857439	0.717751	0.997044	0	0.840103	0.990728	0.990728	0.989158	0	0.984624	0.989158	0.703667	0.990728	27	22.9474
BRD-A84102390	0.979866	0.871031	0.987387	0	0.958604	0.450514	0	0.767258	0.831359	0.970014	0.683297	0.448891	0.970014	0	0.958604	0.617345	0.559369	0.683162	0.958604	0.761839	0.683432	0.990934	0.835797	0.882098	0.970014	0.970014	0.968855	0	0.870688	0.968855	0	0.970014	27	22.5679
BRD-K16331660	0.955981	0.968842	0.962554	0	0.869899	0.544502	0	0.58856	0.891193	0.968238	0.714258	0.405822	0.968238	0	0.869899	0.542078	0.576134	0.714117	0.869899	0.844219	0.714398	0.994482	0	0.90832	0.968238	0.968238	0.977725	0	0.96846	0.977725	0.797516	0.968238	27	22.4978
NSC-94258	0.984998	0.931769	0.978715	0	0.826336	0.593394	0	0.659961	0.771327	0.95147	0.729442	0.584005	0.95147	0	0.826336	0.459982	0.823274	0.729298	0.826336	0.807123	0.562722	0.98719	0	0.967666	0.95147	0.95147	0.931402	0	0.947368	0.931402	0.843849	0.95147	27	22.4612
CGP-20712	0.990722	0.958982	0.975759	0	0.983442	0.801622	0	0.754438	0.814968	0.994279	0.670874	0	0.994279	0.630448	0.983442	0.595868	0	0	0.983442	0.833564	0.671006	0.996058	0.921545	0.832808	0.994279	0.994279	0.958604	0	0.975754	0.958604	0.949132	0.994279	26	23.2125
depudecin	0.966246	0.923881	0.994679	0	0.98285	0.693315	0	0.780868	0.695893	0.983823	0.828831	0.632471	0.983823	0	0.98285	0.717588	0.813807	0.828667	0.98285	0.79923	0.828994	0.998029	0	0.932374	0.983823	0.983823	0.980879	0	0.923517	0.980879	0	0.983823	26	23.1878
QX-314	0.9773	0.96194	0.99389	0	0.959393	0.583703	0	0.676134	0.811809	0.989544	0.858608	0.393415	0.989544	0	0.959393	0.584185	0	0.858438	0.959393	0.837313	0.858777	0.996453	0.806426	0.912461	0.989544	0.989544	0.967672	0	0.961561	0.967672	0	0.989544	26	22.8337
SU-1498	0.991709	0.930586	0.993299	0	0.970037	0.622903	0	0.775148	0.886848	0.987374	0.724512	0.399096	0.987374	0	0.970037	0.665914	0	0.724369	0.970037	0.805939	0.724655	0.995073	0	0.973778	0.987374	0.987374	0.978908	0	0.930219	0.978908	0.871254	0.987374	26	22.8201
BRD-A88029023	0.895776	0.988562	0.976941	0	0.956436	0.60625	0	0.643195	0.76797	0.994279	0.807139	0	0.994279	0.612897	0.956436	0.641107	0.804142	0.806979	0.956436	0.79706	0.807298	0.997044	0	0.84306	0.994279	0.994279	0.990144	0	0.988173	0.990144	0	0.994279	26	22.8046
FPL-64176	0.988551	0.970814	0.988175	0	0.979499	0.615546	0	0.771006	0.751975	0.995463	0.777559	0.470143	0.995463	0	0.979499	0.695942	0.663905	0.777405	0.979499	0.7647	0.777712	0.997044	0	0.945978	0.995463	0.995463	0.970432	0	0.984033	0.970432	0	0.995463	26	22.7972
devazepide	0.985985	0.972786	0.981474	0	0.980091	0.692366	0	0.780868	0.947472	0.990728	0.706764	0.322029	0.990728	0.640268	0.980091	0.595643	0	0.850749	0.980091	0.84777	0.706903	0.997438	0	0	0.990728	0.990728	0.972403	0	0.979696	0.972403	0.900237	0.990728	26	22.7472
cyclazosin	0.986182	0.978702	0.994088	0	0.983442	0.695886	0	0.653452	0.889613	0.988952	0.767699	0.31762	0.988952	0	0.983442	0.682424	0.737278	0.767547	0.983442	0.847573	0.625247	0.996453	0	0.959188	0.988952	0.988952	0.978317	0	0.979696	0.978317	0	0.988952	26	22.7304
benazepril	0.989143	0.936896	0.98719	0	0.945003	0.617009	0	0.778698	0.821485	0.990333	0.829028	0.437276	0.990333	0	0.945003	0.696337	0	0.828864	0.945003	0.812253	0.662327	0.996058	0	0.847397	0.990333	0.990333	0.936527	0	0.973783	0.936527	0.70071	0.990333	26	22.5742
arecaidine-propargyl-ester	0.995065	0.867087	0.99527	0	0.991327	0.741653	0	0.745562	0.828199	0.992898	0	0.432387	0.992898	0.73946	0.991327	0.798273	0.698028	0.713525	0.991327	0.786898	0	0.998818	0	0.716877	0.992898	0.992898	0.983836	0.708539	0.866746	0.983836	0	0.992898	26	22.5385
BRD-K42644990	0.978879	0.968842	0.991723	0	0.965109	0.750514	0	0.729389	0.865324	0.96666	0.680734	0.331666	0.96666	0	0.965109	0.700175	0.695069	0.680599	0.965109	0.837313	0.680868	0.995073	0	0.899645	0.96666	0.96666	0.977922	0	0.96846	0.977922	0	0.96666	26	22.4387
5-methylhydantoin	0.989735	0.974167	0.989358	0	0.980682	0.627848	0	0.742998	0.809439	0.994674	0.616249	0.415798	0.994674	0.665904	0.980682	0.584156	0	0	0.980682	0.837707	0.616371	0.996255	0.818253	0.817035	0.994674	0.994674	0.980288	0	0.973783	0.980288	0	0.994674	26	22.351
MDL-28170	0.986182	0.968251	0.979306	0	0.963927	0.667049	0	0.743195	0.804897	0.98698	0	0.432726	0.98698	0	0.963927	0.621352	0.628994	0	0.963927	0.856946	0.560355	0.996058	0.807806	0.763013	0.98698	0.98698	0.97536	0	0.967869	0.97536	0.709976	0.98698	26	22.2714
lithocholic-acid	0.969601	0.969631	0.994482	0	0.949537	0.576899	0	0.783235	0.828791	0.991517	0.64721	0.340427	0.991517	0.705384	0.949537	0.593498	0	0	0.949537	0.810478	0.647337	0.995861	0	0.838131	0.991517	0.991517	0.981668	0	0.969249	0.981668	0.818415	0.991517	26	22.2582
BRD-K96403486	0.981248	0.981069	0.98916	0	0.982653	0.46606	0	0.767258	0.720182	0.991714	0.64859	0.479864	0.991714	0	0.982653	0.596771	0.653452	0	0.982653	0.840272	0.648718	0.996453	0	0.904968	0.991714	0.991714	0.981273	0	0.980682	0.981273	0.71806	0.991714	26	22.2419
BRD-K53472085	0.951244	0.916782	0.989752	0	0.941061	0.551661	0	0.771006	0.501382	0.987177	0.841649	0.486845	0.987177	0	0.941061	0.656432	0	0.841483	0.941061	0.792127	0.784615	0.995467	0	0.881703	0.987177	0.987177	0.91642	0	0.945989	0.91642	0.736396	0.987177	26	22.2364
pergolide	0.950651	0.942812	0.992511	0	0.948157	0.557595	0	0.781854	0.890008	0.969619	0.766713	0.34379	0.969619	0	0.948157	0.510188	0	0.766562	0.948157	0.692976	0.766864	0.993496	0	0.960371	0.969619	0.969619	0.955648	0.741234	0.94244	0.955648	0	0.969619	26	22.2039
isorotenone	0.982235	0.972392	0.989555	0	0.972994	0.629945	0	0.664103	0.792654	0.989939	0.727825	0.451971	0.989939	0	0.972994	0.455354	0.566469	0	0.972994	0.84777	0.594477	0.999212	0	0.917981	0.989939	0.989939	0.982259	0	0.972009	0.982259	0.742705	0.989939	26	22.1399
BRD-K39187410	0.898539	0.958785	0.969649	0	0.986596	0.43121	0.475203	0.702959	0.6641	0.971592	0.749162	0	0.971592	0	0.986596	0.742281	0	0.749014	0.986596	0.748717	0.74931	0.996255	0	0.805797	0.971592	0.971592	0.983048	0	0.958407	0.983048	0.684543	0.971592	26	22.0678
budesonide	0.989933	0.956419	0.985022	0	0.931007	0.598695	0	0.705917	0.864139	0.987572	0.617038	0	0.987572	0.646973	0.931007	0.531382	0.571992	0.695386	0.931007	0.831788	0.61716	0.995467	0	0.797319	0.987572	0.987572	0.974571	0	0.956042	0.974571	0	0.987572	26	22.0407
benzoxiquine	0.99013	0.93729	0.990934	0	0.975951	0.492405	0	0.744379	0.684439	0.985993	0.729639	0.297753	0.985993	0	0.975951	0.78673	0	0.729495	0.975951	0.824586	0.729783	0.994679	0	0.715694	0.985993	0.985993	0.946974	0	0.936921	0.946974	0.696569	0.985993	26	22.0332
dobutamine	0.993289	0.923486	0.990146	0	0.879756	0.593631	0	0.713412	0.791074	0.979089	0.692566	0.435354	0.979089	0	0.879756	0.640458	0.689546	0.692429	0.879756	0.798836	0.692702	0.994679	0	0.982058	0.979089	0.979089	0.973389	0	0.923122	0.973389	0	0.979089	26	22.0283
BRD-A26595446	0.973944	0.977914	0.967087	0	0.990144	0.575989	0	0.726233	0.664692	0.967055	0.716032	0.34622	0.967055	0	0.990144	0.505249	0.725444	0.715891	0.990144	0.801401	0.716174	0.996058	0	0	0.967055	0.967055	0.988764	0	0.977528	0.988764	0.85765	0.967055	26	22.0267
fluphenazine	0.970193	0.936304	0.979109	0	0.965701	0.645767	0	0.623866	0.793641	0.913001	0.693552	0.422637	0.913001	0	0.965701	0.711464	0.799408	0.693415	0.965701	0.811661	0.693688	0.99192	0	0.951498	0.913001	0.913001	0.954268	0	0.935935	0.954268	0	0.913001	26	22.0247
mycophenolic-acid	0.986775	0.932558	0.98246	0.823379	0.961364	0.453718	0	0.749507	0.598341	0.934109	0.626661	0.557044	0.934109	0	0.961364	0.475024	0.800986	0	0.961364	0.93311	0.619329	0.995073	0	0.985213	0.934109	0.934109	0.967672	0	0.93219	0.967672	0	0.934109	26	21.9414
tetradecylthioacetic-acid	0.495855	0.855453	0.993299	0	0.866351	0.627097	0	0.560158	0.889021	0.971	0.854072	0	0.971	0	0.866351	0.682819	0	0.853904	0.866351	0.730762	0.854241	0.987584	0	0.912658	0.971	0.971	0.912281	0.627056	0.855115	0.912281	0.855284	0.971	26	21.913
diclofenac	0.984801	0.873003	0.985022	0	0.909324	0.681052	0	0.682643	0.920616	0.987374	0.713666	0.306062	0.987374	0	0.909324	0.606367	0	0.713525	0.909324	0.748323	0.713807	0.993299	0.799921	0.745268	0.987374	0.987374	0.934161	0	0.872659	0.934161	0	0.987374	26	21.8732
BRD-K26257340	0.984406	0.873003	0.98246	0	0.903016	0.462302	0	0.707101	0.812796	0.98698	0.748768	0.48481	0.98698	0	0.903016	0.546848	0.617751	0.74862	0.903016	0.869968	0.748915	0.999212	0	0.769125	0.98698	0.98698	0.993298	0	0.872659	0.993298	0	0.98698	26	21.8593
BRD-K30715099	0.988551	0.956222	0.961766	0	0.837571	0.712975	0.447738	0.63215	0.889415	0.954626	0.710511	0	0.954626	0.655058	0.837571	0.767765	0.646746	0.710371	0.837571	0.819949	0	0.985219	0	0.721609	0.954626	0.954626	0.972206	0	0.955845	0.972206	0	0.954626	26	21.7921
r(-)-propylnorapomorphine	0.950849	0.875961	0.988175	0	0.862803	0.521875	0	0.621499	0.915482	0.982442	0.615815	0	0.982442	0	0.862803	0.534261	0.616568	0	0.862803	0.823994	0.64931	0.992905	0.808989	0.881112	0.982442	0.982442	0.875616	0	0.904593	0.875616	0.826696	0.982442	26	21.7799
AS-703026	0.482827	0.948334	0	0.907353	0.988567	0.529984	0	0.79428	0.429107	0.990136	0.729008	0.48238	0.990136	0	0.988567	0.678275	0.672387	0	0.988567	0.890292	0.642012	0.999212	0.916617	0	0.990136	0.990136	0.992115	0	0.94796	0.992115	0.819401	0.990136	26	21.77
ezetimibe	0.739834	0.946362	0.972014	0	0.926671	0.653165	0	0.67357	0.585111	0.97968	0.722737	0.395733	0.97968	0	0.926671	0.711859	0.931755	0.722595	0.926671	0.777427	0.622682	0.994876	0	0.749409	0.97968	0.97968	0.945989	0	0.948748	0.945989	0	0.97968	26	21.7183
dinoprostone	0.976707	0.937093	0	0	0.994086	0.597587	0.359613	0.793097	0.519747	0.980864	0.630842	0.5935	0.980864	0	0.994086	0.45589	0.940828	0	0.994086	0.764305	0.630966	0.998818	0	0.927642	0.980864	0.980864	0.970235	0	0.936724	0.970235	0.785686	0.980864	26	21.6761
BRD-K32949592	0.984011	0.9789	0.970832	0	0.810763	0.554193	0	0.621893	0.84143	0.981259	0.614474	0.384994	0.981259	0	0.810763	0.545521	0.729191	0	0.810763	0.838003	0.614596	0.995073	0	0.928036	0.981259	0.981259	0.981471	0	0.978514	0.981471	0.71806	0.981259	26	21.5992
KM-00927	0.928938	0.945178	0.994088	0	0.885472	0.744541	0.480103	0.788363	0.887441	0.969619	0	0.305045	0.969619	0	0.885472	0.386013	0.612821	0.758281	0.885472	0.820541	0.595266	0.989358	0	0.98127	0.969619	0.969619	0.944806	0	0.950719	0.944806	0	0.969619	26	21.5621
MW-STK33-2C	0.944335	0.95701	0.979898	0	0.897299	0.503283	0	0.658974	0.918641	0.978891	0.632222	0.353907	0.978891	0.621731	0.897299	0.683976	0.652071	0	0.897299	0.792226	0.63925	0.988569	0	0.715891	0.978891	0.978891	0.973783	0	0.956633	0.973783	0	0.978891	26	21.5325
mesoridazine	0.587643	0.88661	0.96078	0	0.970235	0.512302	0	0.631164	0.674961	0.950878	0.794912	0.46353	0.950878	0	0.970235	0.844415	0.677318	0.794756	0.970235	0.761938	0.628205	0.995664	0	0.763407	0.950878	0.950878	0.989947	0	0.886261	0.989947	0	0.950878	26	21.5089
apicidin	0.881169	0.881286	0.98443	-0.809777	0.940863	0.73841	0	0.774556	0.787915	0.941211	0.705778	0	0.941211	0	0.940863	0.38147	0.727022	0.77011	0.940863	0.857735	0.705917	0.991525	0	0.987579	0.941211	0.941211	0.880938	0	0.97674	0.880938	0.811317	0.941211	26	21.4437
BRD-K14395638	0.975326	0.972786	0.971029	0	0.94382	0.553956	0	0.734122	0.780608	0.88696	0.608558	0.363826	0.88696	0	0.94382	0.6187	0.587377	0	0.94382	0.842936	0.641026	0.988569	0	0.85489	0.88696	0.88696	0.972403	0	0.975557	0.972403	0.739156	0.88696	26	21.4195
phenolphthalein	0.69925	0.842832	0	0	0.984427	0.498457	0	0.863511	0.474526	0.818307	0.865313	0.492582	0.818307	0	0.984427	0	0	0.973186	0.984427	0.843331	0.865483	0.984233	0.938104	0.975158	0.818307	0.818307	0.846639	0.720134	0.8425	0.846639	0.730087	0.818307	26	21.3468
BRD-K43581698	0.497039	0.837507	0.992511	0	0.992509	0.762104	0	0.59645	0.618681	0.938252	0	0.443182	0.938252	0.609702	0.992509	0.5	0	0	0.992509	0.79558	0	0.99527	0.790656	0.964511	0.938252	0.938252	0.944412	0.634944	0.837177	0.944412	0.837342	0.938252	26	21.2703
BRD-K23841751	0.974339	0.940446	0.968467	0	0.929036	0.506052	0	0.627022	0.721169	0.90649	0.62039	0.350431	0.90649	0	0.929036	0.501298	0.76213	0	0.929036	0.884964	0.604142	0.976744	0	0.87086	0.90649	0.90649	0.940075	0	0.940863	0.940075	0.720623	0.90649	26	21.1697
1,2-dichlorobenzene	0.786419	0.901992	0.992905	0	0.895328	0.591258	0	0.728994	0.546406	0.830341	0.608953	0.427865	0.830341	0.689608	0.895328	0.467517	0	0	0.895328	0.777328	0.609073	0.973394	0.849005	0.890576	0.830341	0.830341	0.918194	0	0.901636	0.918194	0	0.830341	26	20.417
docetaxel	-0.497631	0.845593	0	0.903213	0.971812	0.623972	0	0.686193	0.426343	0.889327	0.729402	0.596722	0.889327	0	0.971812	0.472089	0.978501	0.701893	0.971812	0.614345	0.637475	0.983051	0.829095	0.722003	0.889327	0.889327	0.845259	0	0.927065	0.845259	0	0.889327	26	20.2319
GBR-12783	0.548796	0.921909	0.972605	0	0.898482	0.556329	0	0	0.589455	0.75577	0.74084	0.376205	0.75577	0	0.898482	0.481374	0.588166	0.940852	0.898482	0.726421	0.607495	0.969846	0.874236	0.705442	0.75577	0.75577	0.970037	0	0.921545	0.970037	0	0.75577	26	19.9359
VUF-5681	0.970786	0.863735	0.978321	-0.86024	0.972797	0.531052	0.439913	0.613018	0.702607	0.91813	0.67324	0.351335	0.91813	0	0.972797	0.447988	0.630769	0	0.972797	0.72208	0.673373	0.980095	0	0.880915	0.91813	0.91813	0.863394	0	0.908535	0.863394	0	0.91813	26	19.7433
ZD-7155	0.753731	0.830014	0	0	0.790459	0.500158	0	0.602959	0.58906	0.699152	0.844015	0.502755	0.699152	0	0.790459	0.566828	0.630966	0.843849	0.790459	0.709747	0.844181	0.98719	0	0.840891	0.699152	0.699152	0.970037	0.790771	0.829687	0.970037	0	0.699152	26	19.474
BRD-K86269644	0.99013	0.936896	0.983051	0	0.972206	0.799881	0	0.77574	0.812204	0.98915	0.792151	0	0.98915	0	0.972206	0.770446	0.646154	0.860016	0.972206	0.803374	0.792308	0.995467	0	0.874803	0.98915	0.98915	0.936527	0	0.945594	0.936527	0	0.98915	25	22.5136
iloprost	0.945519	0.983435	0.991723	0	0.991721	0.615941	0	0.760947	0.856043	0.988952	0.884638	0.335368	0.988952	0	0.991721	0.747502	0	0.884464	0.991721	0.86326	0.80789	0.996453	0	0.919756	0.988952	0.988952	0.985413	0	0.983048	0.985413	0	0.988952	25	22.4667
BRD-A93015352	0.919463	0.958194	0.994482	0	0.989553	0.716377	0	0.701775	0.920814	0.995265	0.662394	0	0.995265	0	0.989553	0.458514	0	0	0.989553	0.825474	0.616371	0.996453	0.832643	0.839708	0.995265	0.995265	0.957816	0	0.967672	0.957816	0.897674	0.995265	25	22.1686
BRD-K40094191	0.993289	0.979491	0.990737	0	0.973389	0.714003	0	0.589152	0.871248	0.995068	0.665944	0	0.995068	0	0.973389	0.485071	0.784615	0	0.973389	0.81028	0.666075	0.997044	0	0.929022	0.995068	0.995068	0.985019	0	0.979105	0.985019	0.845426	0.995068	25	22.166
NNC-63-0532	0.989933	0.96549	0.989358	0	0.957225	0.679193	0	0.684615	0.922986	0.991714	0.717413	0	0.991714	0	0.957225	0.598775	0.627811	0.717271	0.957225	0.806334	0.717554	0.998226	0	0.964117	0.991714	0.991714	0.968855	0	0.965109	0.968855	0	0.991714	25	22.1121
BRD-K09460252	0.988551	0.969434	0.988963	0	0.953479	0.732872	0	0.622682	0.891983	0.989347	0.669848	0	0.989347	0	0.953479	0.652283	0.614398	0	0.953479	0.843528	0.613412	0.995467	0	0.896096	0.989347	0.989347	0.969052	0	0.971812	0.969052	0.784109	0.989347	25	21.9807
BRD-A13914662	0.981642	0.953658	0.991328	0	0.969249	0.788054	0	0.741815	0.831951	0.979483	0.62532	0	0.979483	0	0.969249	0.608032	0.720316	0	0.969249	0.820541	0.625444	0.99527	0	0.931191	0.979483	0.979483	0.953282	0	0.963532	0.953282	0.687106	0.979483	25	21.9769
AM-404	0.982037	0.929402	0.991525	0	0.97674	0.567326	0	0.801775	0.924763	0.974946	0	0.533136	0.974946	0	0.97674	0.523226	0	0.767942	0.97674	0.804755	0.601381	0.998029	0	0.931388	0.974946	0.974946	0.983245	0	0.929036	0.983245	0.842271	0.974946	25	21.8994
apigenin	0.986577	0.9789	0.99054	0	0.972009	0.594383	0.376724	0.7643	0.92812	0.990333	0	0	0.990333	0	0.972009	0.515014	0.704931	0	0.972009	0.848165	0.562525	0.996058	0	0.925868	0.990333	0.990333	0.978514	0	0.980682	0.978514	0.882689	0.990333	25	21.8602
cinalukast	0.979076	0.983238	0.991328	0	0.989553	0.543157	0	0	0.656793	0.991517	0.834155	0.308775	0.991517	0	0.989553	0.561128	0	0.833991	0.989553	0.850533	0.83432	0.997635	0	0.907334	0.991517	0.991517	0.98285	0	0.984624	0.98285	0.687106	0.991517	25	21.8451
tyrphostin-AG-1295	0.969404	0.949714	0.991525	0	0.970037	0.627136	0	0.783432	0.944708	0.978102	0	0.391663	0.978102	0.711655	0.970037	0.596207	0	0	0.970037	0.805742	0.589941	0.994285	0	0.961554	0.978102	0.978102	0.94934	0	0.963927	0.94934	0.848975	0.978102	25	21.8292
BRD-K46961308	0.988749	0.970026	0.98246	0	0.896905	0.594264	0	0.730572	0.766785	0.918919	0.770657	0	0.918919	0	0.896905	0.573263	0	0.770505	0.896905	0.845403	0.770809	0.989949	0	0.905166	0.918919	0.918919	0.979302	0	0.969643	0.979302	0.899448	0.918919	25	21.7716
ML-7	0	0.951292	0	0	0.986004	0.765902	0	0.819724	0.40857	0.954626	0.9225	0.544609	0.954626	0	0.986004	0.535108	0.941617	0.922319	0.986004	0.826657	0.922682	0.996453	0	0.943809	0.954626	0.954626	0.950917	0.634352	0.973191	0.950917	0	0.954626	25	21.7418
BRD-K62768020	0.980458	0.938474	0.987781	0	0.951902	0.595451	0	0.766272	0.82267	0.964885	0	0.330422	0.964885	0	0.951902	0.666902	0	0	0.951902	0.813832	0.596844	0.994285	0.787897	0.95761	0.964885	0.964885	0.965504	0	0.938104	0.965504	0.870465	0.964885	25	21.6586
orantinib	0.669364	0.957602	0.98108	0	0.954662	0.540585	0	0.728797	0.758689	0.980864	0.857622	0.45963	0.980864	0	0.954662	0.579895	0	0.857453	0.954662	0.81324	0.857791	0.991525	0	0.888013	0.980864	0.980864	0.964124	0	0.957225	0.964124	0	0.980864	25	21.5951
BRD-K25884242	0.992499	0.957799	0	0	0.964321	0.656369	0	0.612426	0.858807	0.994082	0.851903	0.480119	0.994082	0	0.964321	0.528617	0.615976	0.851735	0.964321	0.833169	0.685207	0.996255	0	0.908912	0.994082	0.994082	0.957422	0	0.977922	0.957422	0	0.994082	25	21.5859
nefopam	0.970193	0.928416	0.966496	0	0.957225	0.732397	0	0.649901	0.827804	0.975538	0	0	0.975538	0.608322	0.957225	0.622453	0.730375	0	0.957225	0.803769	0.609073	0.995073	0	0.842863	0.975538	0.975538	0.92805	0	0.979302	0.92805	0.694598	0.975538	25	21.5665
BRD-K19875179	0.989143	0.975153	0.991525	0	0.993692	0.501068	0	0	0.652844	0.988755	0.677776	0.497471	0.988755	0	0.993692	0.630665	0.686193	0.723975	0.993692	0.844219	0.677909	0.996453	0	0.781743	0.988755	0.988755	0.975163	0	0.974768	0.975163	0	0.988755	25	21.4761
EMF-sumo1-1	0.986775	0.960954	0.975168	0	0.958013	0.502294	0	0.791716	0.719589	0.972578	0.647012	0.365409	0.972578	0	0.958013	0.816758	0.643984	0	0.958013	0.810083	0.64714	0.994088	0	0.971412	0.972578	0.972578	0.964518	0	0.960576	0.964518	0	0.972578	25	21.4589
brucine	0.98559	0.918754	0.974379	0	0.937907	0.646123	0	0.722288	0.915679	0.965476	0	0.453695	0.965476	0	0.937907	0.498476	0.585799	0	0.937907	0.778907	0	0.993102	0.852947	0.907334	0.965476	0.965476	0.937512	0	0.918391	0.937512	0.775237	0.965476	25	21.4428
PK-11195	0.986775	0.971998	0.980883	0	0.978908	0.551108	0	0.667061	0.800948	0.994476	0	0.305271	0.994476	0.716427	0.978908	0.530564	0.674556	0	0.978908	0.84047	0	0.997044	0	0.91108	0.994476	0.994476	0.971614	0	0.973783	0.971614	0.680797	0.994476	25	21.4411
toltrazuril	0.927951	0.908894	0.990343	0	0.933767	0.355459	0	0.767456	0.826817	0.978497	0.715835	0	0.978497	0	0.933767	0.638737	0	0.777011	0.933767	0.764305	0.715976	0.995467	0	0.865142	0.978497	0.978497	0.908535	0.701992	0.926079	0.908535	0	0.978497	25	21.3883
amiodarone	0.761548	0.899034	0.982657	0	0.979894	0.474328	0	0.742406	0.550948	0.965871	0.80773	0.433461	0.965871	0	0.979894	0.765592	0	0.807571	0.979894	0.774369	0.800592	0.99527	0	0.947555	0.965871	0.965871	0.961167	0	0.898679	0.961167	0	0.965871	25	21.3331
PD-98059	0.993486	0.956024	0.988963	0	0.985216	0.673141	0	0.654438	0.75158	0.971	0.622165	0.372559	0.971	0	0.985216	0.460885	0	0	0.985216	0.764503	0.622288	0.994285	0.822984	0.958399	0.971	0.971	0.960181	0	0.955648	0.960181	0	0.971	25	21.3224
phentolamine	0.892815	0.888582	0.994876	0	0.981471	0.427017	0	0.649901	0.687401	0.987966	0.686807	0	0.987966	0	0.981471	0.671361	0	0.683951	0.981471	0.763911	0	0.996453	0	0.859819	0.987966	0.987966	0.924502	0.673201	0.888232	0.924502	0.82295	0.987966	25	21.3205
BRD-K91047982	0.994868	0.963518	0.988766	0	0.937118	0.604509	0.366726	0.718343	0.915284	0.990333	0	0.449795	0.990333	0	0.937118	0.475532	0.721499	0	0.937118	0.838891	0	0.995664	0	0.899842	0.990333	0.990333	0.986793	0	0.963138	0.986793	0.679416	0.990333	25	21.3124
LY-456236	0.972562	0.977914	0.992117	0	0.954268	0.632991	0	0.699408	0.612757	0.99132	0.678919	0.403109	0.99132	0	0.954268	0.498645	0.599803	0	0.954268	0.853295	0.560158	0.996058	0	0.986987	0.99132	0.99132	0.98837	0	0.977528	0.98837	0	0.99132	25	21.2384
BRD-K46558254	0.994078	0.934924	0.965116	0	0.951114	0.561907	0	0.64497	0.890798	0.989939	0	0.362103	0.989939	0.615421	0.951114	0.662358	0.556805	0	0.951114	0.752269	0	0.995467	0	0.846806	0.989939	0.989939	0.957422	0	0.934555	0.957422	0.791009	0.989939	25	21.2265
BRD-A13964793	0.987762	0.965884	0.986795	0.81234	0.964124	0.441851	0.360285	0.78856	0.798776	0.965674	0	0.494051	0.965674	0	0.964124	0.58379	0.67002	0	0.964124	0.841259	0	0.993693	0	0.858438	0.965674	0.965674	0.97674	0	0.965504	0.97674	0	0.965674	25	21.2232
morphothebaine	0.996842	0.971209	0.994088	0	0.932387	0.51697	0.398261	0.772978	0.757306	0.965674	0	0.479101	0.965674	0	0.932387	0.538889	0	0.773068	0.932387	0.846586	0.606509	0.994876	0	0.972595	0.965674	0.965674	0.988567	0	0.970826	0.988567	0	0.965674	25	21.1928
BRD-K75903201	0.958547	0.902583	0.971423	0	0.930416	0.523972	0	0.764103	0.619866	0.980272	0.71268	0.516292	0.980272	0	0.930416	0.763335	0	0.712539	0.930416	0.883583	0.70572	0.991525	0	0.716088	0.980272	0.980272	0.924108	0	0.902227	0.924108	0	0.980272	25	21.1853
nifedipine	0.937229	0.952475	0	0	0.973389	0.480657	0	0.731755	0.649092	0.963306	0.728062	0.440384	0.963306	0	0.973389	0.614636	0	0.727918	0.973389	0.827841	0.728205	0.994482	0.837177	0.862776	0.963306	0.963306	0.989947	0	0.952099	0.989947	0	0.963306	25	21.1814
seneciphylline	0.99013	0.863341	0.973591	0	0.924305	0.596044	0	0	0.791864	0.983429	0.735358	0	0.983429	0	0.924305	0.46763	0.574753	0.735213	0.924305	0.738654	0.568639	0.994285	0	0.89373	0.983429	0.983429	0.913266	0	0.863	0.913266	0.871845	0.983429	25	21.1747
raloxifene	0.928543	0.907513	0.990934	0	0.975754	0.66519	0	0.727811	0.811414	0.983429	0.648353	0.317423	0.983429	0	0.975754	0.578202	0.647535	0	0.975754	0.782853	0.668047	0.995467	0	0.787855	0.983429	0.983429	0.963335	0	0.907156	0.963335	0	0.983429	25	21.1354
EMF-sumo1-8	0.969601	0.918162	0.990934	0	0.961758	0.547231	0	0.795464	0.920419	0.975735	0.626504	0.319655	0.975735	0	0.961758	0.450612	0	0	0.961758	0.793508	0.626627	0.995664	0	0.770308	0.975735	0.975735	0.957619	0	0.9178	0.957619	0.755126	0.975735	25	21.0768
MDL-29951	0.984208	0.842043	0.98719	0	0.95959	0.613212	0	0.65069	0.788902	0.957585	0	0.348707	0.957585	0	0.95959	0.598832	0.835897	0	0.95959	0.71616	0	0.989949	0.912281	0.849566	0.957585	0.957585	0.841711	0.663735	0.933964	0.841711	0	0.957585	25	21.0655
androstenol	0.993486	0.935516	0	0	0.96984	0.480024	0.37297	0.649112	0.85545	0.992503	0	0.451999	0.992503	0.793137	0.96984	0.513687	0.576726	0	0.96984	0.809491	0	0.998029	0	0.906349	0.992503	0.992503	0.98975	0	0.935147	0.98975	0.923502	0.992503	25	21.0462
tyrphostin-AG-879	0.982037	0.81128	0.993299	0	0.968658	0.590506	0	0.667456	0.826619	0.989347	0.616052	0.47133	0.989347	0	0.968658	0	0	0	0.968658	0.686563	0.59211	0.997635	0.795979	0.957019	0.989347	0.989347	0.81096	0	0.840923	0.81096	0.701893	0.989347	25	21.0053
scopolamine	0.994078	0.970814	0.987978	0	0.934753	0.427967	0	0.601578	0.783965	0.979483	0.674818	0.328557	0.979483	0.650365	0.934753	0.527996	0	0	0.934753	0.846192	0.64497	0.994679	0	0.923896	0.979483	0.979483	0.983048	0	0.970432	0.983048	0	0.979483	25	20.9961
BAS-09104376	0.810186	0.971209	0.979503	0	0.974374	0.539834	0	0.726233	0.727488	0.902939	0	0.413424	0.902939	0	0.974374	0.541119	0.645957	0	0.974374	0.854775	0.562327	0.986795	0	0.92429	0.902939	0.902939	0.970826	0	0.972206	0.970826	0.744479	0.902939	25	20.7793
JX-401	0.958745	0.882075	0.979306	0	0.898482	0.496677	0	0	0.765008	0.970014	0.692368	0.325336	0.970014	0	0.898482	0.487554	0	0.692232	0.898482	0.866022	0.692505	0.985416	0.803075	0.871451	0.970014	0.970014	0.881727	0	0.958999	0.881727	0	0.970014	25	20.7657
BI-78D3	0.980063	0.964701	0	0	0.937118	0.557516	0	0.735897	0.797788	0.970408	0.668902	0.348311	0.970408	0	0.937118	0.578794	0.557791	0	0.937118	0.799428	0.669034	0.992905	0	0.738565	0.970408	0.970408	0.964321	0	0.967278	0.964321	0.785095	0.970408	25	20.7341
BRD-K84114569	0.966048	0.914021	0	0	0.947566	0.438568	0	0.588757	0.667852	0.995463	0.727864	0.373435	0.995463	0	0.947566	0.565784	0.720513	0.727721	0.947566	0.664167	0.728008	0.996058	0	0.94795	0.995463	0.995463	0.98561	0	0.913661	0.98561	0	0.995463	25	20.7316
ciglitazone	0.952428	0.871623	0.980095	0	0.981865	0.525989	0.360087	0	0.754147	0.974946	0.629422	0.560746	0.974946	0	0.981865	0.6014	0.609073	0	0.981865	0.746942	0.662919	0.995073	0	0.839314	0.974946	0.974946	0.973389	0	0.871279	0.973389	0	0.974946	25	20.7276
CGP-57380	0.994276	0.831789	0.991525	0	0.991327	0.387065	0.422328	0	0.734992	0.995068	0.643226	0.386181	0.995068	0	0.991327	0.60013	0.815582	0	0.991327	0.707084	0	0.996847	0	0.757098	0.995068	0.995068	0.831461	0	0.944412	0.831461	0.814472	0.995068	25	20.6392
BRD-K81314178	0.914528	0.901992	0.966496	0	0.948945	0.559217	0	0.58146	0.655806	0.911817	0.744626	0	0.911817	0	0.948945	0.61218	0.563116	0.744479	0.948945	0.777328	0.655819	0.978912	0	0.819598	0.911817	0.911817	0.922137	0	0.901636	0.922137	0	0.911817	25	20.6274
pyroxamide	0.859258	0.877145	0	0	0.974571	0.537421	0.36641	0.782643	0.647709	0.972184	0.63731	0	0.972184	0.614869	0.974571	0.691313	0	0.837342	0.974571	0.79341	0.670809	0.996058	0	0.855481	0.972184	0.972184	0.882712	0	0.876799	0.882712	0	0.972184	25	20.594
xanthoxyline	0.961311	0.885427	0	0	0.884684	0.530222	0	0.718343	0.551738	0.919511	0.773417	0.39627	0.919511	0	0.884684	0.544505	0.728994	0.773265	0.884684	0.714286	0.77357	0.981277	0	0.939274	0.919511	0.919511	0.885078	0	0.935935	0.885078	0	0.919511	25	20.2296
riluzole	0.992302	0.92605	0	0	0.92805	0.518394	0	0.614201	0.741706	0.76741	0.738908	0	0.76741	0.850128	0.92805	0.551956	0	0.738762	0.92805	0.801401	0.739053	0.975562	0.910507	0.696767	0.76741	0.76741	0.925685	0	0.94658	0.925685	0	0.76741	25	20.2148
KF-38789	0.776944	0.908105	0	0.873842	0.983639	0.640862	0.355226	0.605523	0.648499	0.998619	0	0.332655	0.998619	0.710511	0.983639	0.506068	0	0	0.983639	0.756018	0.576726	0.999803	0	0.7778	0.998619	0.998619	0.938892	0	0.907747	0.938892	0	0.998619	25	20.1981
cilostamide	0.689104	0.739499	0.987978	0	0.917603	0.65894	0	0.710651	0.680885	0.945354	0.781108	0.336075	0.945354	0	0.917603	0.524073	0.759172	0.780954	0.917603	0.739937	0.781262	0.986795	0.81372	0.919756	0.945354	0.945354	0	0	0.819436	0	0	0.945354	25	20.1889
ritodrine	0.987959	0.950108	0	0	0.995466	0.458188	0.393203	0.742801	0.608215	0.993884	0.75705	0.391804	0.993884	-0.638138	0.995466	0.44192	0	0.756901	0.995466	0.700276	0.757199	0.996847	0	0.954653	0.993884	0.993884	0.949734	0	0.961955	0.949734	0	0.993884	25	20.0762
MDM2-inhibitor	0.961903	0.906133	0.968073	0	0.853144	0.424644	0	0.686785	0.392773	0.973959	0.63735	0.298799	0.973959	0	0.853144	0.591522	0.728402	0	0.853144	0.711227	0.606706	0.994876	0.814114	0	0.973959	0.973959	0.972994	0	0.905776	0.972994	0	0.973959	25	20.0043
eplerenone	0.879589	0.93453	0	0	0.904987	0.362144	0	0.698619	0.441746	0.61156	0.638927	0.45361	0.61156	0	0.904987	0.707005	0.744181	0.746254	0.904987	0.684688	0.639053	0.980292	0	0.79929	0.61156	0.61156	0.966095	0	0.934161	0.966095	0	0.61156	25	18.349
BRD-K21672423	0.822937	0.957208	0.979898	0	0.988567	0.709573	0	0.562327	0.799566	0.994279	0.844409	0	0.994279	0	0.988567	0.66058	0	0.844243	0.988567	0.811267	0.813807	0.996453	0	0.907926	0.994279	0.994279	0.95683	0	0.983048	0.95683	0	0.994279	24	21.544
ST-019366	0.983814	0.967068	0.98916	0	0.970629	0.643631	0	0.597436	0.89297	0.985993	0	0	0.985993	0	0.970629	0.76737	0.589152	0	0.970629	0.814029	0	0.995861	0.890597	0.930599	0.985993	0.985993	0.969643	0	0.966686	0.969643	0.681585	0.985993	24	21.4911
bicalutamide	0.996644	0.865115	0.992314	0	0.985216	0.796123	0	0.718738	0.85703	0.988163	0	0	0.988163	0.683455	0.985216	0.803917	0.625247	0	0.985216	0.74043	0	0.994482	0	0.825907	0.988163	0.988163	0.955648	0	0.864774	0.955648	0.86455	0.988163	24	21.4365
MEK1-2-inhibitor	0.958745	0.987576	0.972803	0	0.991721	0.512421	0	0.790138	0.698065	0.996252	0.709525	0	0.996252	0	0.991721	0.788706	0.591913	0.709385	0.991721	0.820738	0.709665	0.998226	0	0	0.996252	0.996252	0.990341	0	0.987187	0.990341	0	0.996252	24	21.1722
oxybenzone	0.992696	0.909091	0	0	0.967869	0.663093	0	0.567456	0.890205	0.987374	0	0.552946	0.987374	0.71406	0.967869	0.715894	0.912821	0	0.967869	0.784432	0	0.997044	0	0.952287	0.987374	0.987374	0.979105	0	0.908733	0.979105	0.773068	0.987374	24	21.1325
norgestimate	0.944335	0.904753	0.974379	0	0.985019	0.589082	0	0.674359	0.873618	0.98915	0	0	0.98915	0	0.985019	0.581052	0	0	0.985019	0.788674	0.604142	0.996847	0	0.921333	0.98915	0.98915	0.955648	0.615224	0.904396	0.955648	0.908123	0.98915	24	21.0924
BRD-K98519396	0.964666	0.9296	0.993299	0	0.932584	0.605142	0	0.766272	0.85703	0.955415	0	0	0.955415	0	0.932584	0.684371	0	0	0.932584	0.791338	0.590138	0.987978	0.859452	0.925276	0.955415	0.955415	0.929233	0	0.950325	0.929233	0.703273	0.955415	24	21.0415
L-732138	0.989735	0.931572	0.980292	0	0.977922	0.450435	0	0.773176	0.925158	0.97534	0	0.41495	0.97534	0.64366	0.977922	0.654964	0	0	0.977922	0.724448	0	0.995861	0	0.940655	0.97534	0.97534	0.967672	0	0.931204	0.967672	0.884464	0.97534	24	20.9864
clomipramine	0.924595	0.944784	0.987781	0	0.983048	0.584929	0	0.816765	0.749803	0.99132	0.651548	0.460817	0.99132	0	0.983048	0.6763	0	0	0.983048	0.820146	0.651677	0.997832	0	0.938091	0.99132	0.99132	0.960378	0	0.944412	0.960378	0	0.99132	24	20.976
GR-32191	0.992696	0.917373	0.981868	0	0.935738	0.650633	0	0.769428	0.784163	0.974748	0	0.64923	0.974748	0	0.935738	0.688548	0.694675	0	0.935738	0.792719	0.578304	0.992905	0	0.944006	0.974748	0.974748	0.961364	0	0.917012	0.961364	0	0.974748	24	20.9572
BRD-K37883585	0.991315	0.954644	0.993693	0	0.97536	0.699209	0	0.676923	0.82425	0.983429	0.633011	0	0.983429	0	0.97536	0.454959	0.655621	0	0.97536	0.822711	0.633136	0.998029	0	0.886238	0.983429	0.983429	0.954268	0	0.981668	0.954268	0	0.983429	24	20.9572
A-443644	0.946704	0.950897	0.965905	0	0.938892	0.552492	0	0.693491	0.942141	0.968633	0	0.31909	0.968633	0	0.938892	0.701388	0	0	0.938892	0.820343	0	0.991328	0.785531	0.929219	0.968633	0.968633	0.97398	0	0.950522	0.97398	0.79653	0.968633	24	20.9534
fenbufen	0.989143	0.955038	0.985022	0	0.940863	0.572231	0	0.695069	0.869076	0.987374	0.656872	0.421195	0.987374	0	0.940863	0.722809	0.704142	0	0.940863	0.830406	0	0.995073	0	0.911278	0.987374	0.987374	0.954662	0	0.971417	0.954662	0	0.987374	24	20.9476
cardiogenol-c	0.98638	0.932163	0.990737	0.837769	0.942243	0.550514	0	0	0.689179	0.977116	0.675409	0.573322	0.977116	0	0.942243	0.722526	0.885996	0	0.942243	0.807518	0	0.994679	0	0	0.977116	0.977116	0.977922	0	0.931796	0.977922	0.694795	0.977116	24	20.9409
GNF-2	0.964272	0.9718	0.98581	0	0.951114	0.560443	0	0.745365	0.883294	0.987177	0	0.426141	0.987177	0	0.951114	0.619123	0	0	0.951114	0.842245	0.595464	0.995467	0	0.867311	0.987177	0.987177	0.974571	0	0.971417	0.974571	0.75	0.987177	24	20.9165
cycloheximide	0.984998	0.978308	0.972014	0	0.971023	0.461828	0	0.760947	0.903041	0.98264	0	0.359729	0.98264	0	0.971023	0.590845	0.618935	0	0.971023	0.830801	0	0.996058	0	0.894322	0.98264	0.98264	0.980288	0	0.977922	0.980288	0.777603	0.98264	24	20.8942
dibenzepin	0.984208	0.965293	0.965116	0	0.976148	0.464359	0	0.751085	0.647709	0.988952	0	0.498149	0.988952	0.742457	0.976148	0.547553	0	0	0.976148	0.837115	0	0.996453	0	0.89235	0.988952	0.988952	0.983245	0	0.964912	0.983245	0.771293	0.988952	24	20.8677
FR-139317	0.818476	0.948334	0.973394	0	0.983836	0.711511	0	0	0.730845	0.994279	0.622757	0	0.994279	0.609308	0.983836	0.549359	0.582249	0	0.983836	0.895028	0.62288	0.999212	0	0.927248	0.994279	0.994279	0.97674	0	0.94796	0.97674	0	0.994279	24	20.8149
formestane	0.99625	0.958785	0	0	0.978908	0.567445	0	0.717554	0.62184	0.981061	0.874187	0.416222	0.981061	0	0.978908	0.45462	0	0.874014	0.978908	0.803966	0.874359	0.996453	0	0.914432	0.981061	0.981061	0.958407	0	0.966292	0.958407	0	0.981061	24	20.7953
EMF-sumo1-4	0.926767	0.898837	0.984036	0	0.945594	0.610601	0	0	0.904226	0.987177	0.74581	0.353794	0.987177	0	0.945594	0.561777	0	0.894716	0.945594	0.771212	0.745957	0.994679	0	0.860016	0.987177	0.987177	0.898482	0	0.951114	0.898482	0	0.987177	24	20.7732
minoxidil	0.774931	0.966673	0.980292	0	0.951902	0.550593	0	0.576923	0.852093	1	0	0.376855	1	0	0.951902	0.618897	0.741617	0	0.951902	0.917127	0	1	0.833629	0	1	1	0.966292	0	0.970432	0.966292	0.82295	1	24	20.7713
BRD-A09984573	0.983419	0.924472	0.972803	0	0.963138	0.479233	0	0.661341	0.878752	0.983231	0.649182	0	0.983231	0	0.963138	0.782864	0.560552	0	0.963138	0.782261	0.64931	0.994876	0	0.860213	0.983231	0.983231	0.924108	0	0.927459	0.924108	0	0.983231	24	20.7605
BRD-K63350243	0.99092	0.903964	0.991131	0	0.912872	0.598932	0	0	0.638823	0.987572	0.878328	0	0.987572	0	0.912872	0.468956	0.633925	0.878155	0.912872	0.779301	0.717949	0.995664	0	0.803825	0.987572	0.987572	0.903607	0	0.96846	0.903607	0	0.987572	24	20.732
dexamethasone-acetate	0.975326	0.97535	0.977533	0	0.957225	0.533663	0.411658	0.712032	0.83985	0.98915	0	0.334718	0.98915	0	0.957225	0.817351	0.716765	0	0.957225	0.8235	0	0.996058	0.849202	0	0.98915	0.98915	0.984624	0	0.974966	0.984624	0	0.98915	24	20.7246
spiperone	0.962298	0.944587	0.9797	0	0.969052	0.695055	0	0.71499	0.848144	0.967844	0.651942	0.304536	0.967844	0	0.969052	0.673929	0	0	0.969052	0.798441	0.659961	0.993299	0	0.870662	0.967844	0.967844	0.95959	0	0.944214	0.95959	0	0.967844	24	20.7073
plinabulin	0.970193	0.929402	0.984628	0	0.983048	0.39106	0	0.816765	0.886848	0.998027	0	0.324403	0.998027	0	0.983048	0.369701	0	0	0.983048	0.752269	0.634911	0.999015	0	0.970032	0.998027	0.998027	0.992509	0	0.929036	0.992509	0.821569	0.998027	24	20.7041
ZD-2079	0.952428	0.94577	0.986204	0	0.943229	0.460601	0	0.776923	0.589455	0.965082	0	0	0.965082	0	0.943229	0.528899	0	0	0.943229	0.821133	0.618146	0.993299	0.791642	0.870071	0.965082	0.965082	0.945397	0	0.955056	0.945397	0.853312	0.965082	24	20.6888
BRD-K24014699	0.948677	0.914415	0.991131	0	0.935935	0.692484	0	0.68284	0.794431	0.967646	0.652297	0.311488	0.967646	0	0.935935	0.774482	0	0	0.935935	0.789759	0.685799	0.990343	0	0.926065	0.967646	0.967646	0.944609	0	0.914055	0.944609	0	0.967646	24	20.6035
ZM-447439	0	0.996056	0.984036	0	0.994086	0.607516	0	0.950099	0.397314	0.998225	0	0.342264	0.998225	0	0.994086	0.566066	0.705128	0	0.994086	0.795284	0.604339	1	0	0.776222	0.998225	0.998225	0.995663	0	0.996649	0.995663	0.917587	0.998225	24	20.6033
CDC	0.968614	0.950108	0.993496	0	0.970629	0.505459	0	0.637278	0.743878	0.954823	0	0.356733	0.954823	0	0.970629	0.783569	0.734714	0	0.970629	0.894041	0.583037	0.992708	0	0.91108	0.954823	0.954823	0.95545	0	0.949734	0.95545	0	0.954823	24	20.6014
brimonidine	0.989143	0.949911	0.98246	0	0.918983	0.468078	0	0.74497	0.770735	0.980667	0.718399	0	0.980667	0	0.918983	0.467235	0	0.718257	0.918983	0.808899	0.630178	0.994482	0	0.809345	0.980667	0.980667	0.949537	0	0.95683	0.949537	0	0.980667	24	20.5683
clofibric-acid	0.979471	0.943404	0.973591	0	0.958407	0.561511	0	0.598422	0.737954	0.983429	0	0.357411	0.983429	0	0.958407	0.579641	0.661933	0	0.958407	0.817186	0	0.995664	0	0.920544	0.983429	0.983429	0.943032	0	0.956042	0.943032	0.762027	0.983429	24	20.5232
BRD-K74534237	0.994276	0.910077	0.99192	0	0.968658	0.513528	0	0.783037	0.778041	0.993884	0.67462	0.330931	0.993884	0	0.968658	0.462296	0	0	0.968658	0.785418	0.674753	0.99665	0	0.933754	0.993884	0.993884	0.946974	0	0.909718	0.946974	0	0.993884	24	20.5084
BRD-K88714443	0.939795	0.95208	0.978124	0	0.956239	0.422785	0	0.635306	0.882899	0.98481	0.747584	0	0.98481	0	0.956239	0.571146	-0.599014	0.747437	0.956239	0.808504	0.747732	0.995664	0	0.901025	0.98481	0.98481	0.970826	0	0.951705	0.970826	0	0.98481	24	20.4172
tozasertib	0	0.950897	0.995861	0	0.992509	0.423655	0	0.743195	0.633096	1	0.644843	0.449682	1	0	0.992509	0.543489	0	0	0.992509	0.743193	0.64497	1	0	0.847792	1	1	0.972797	0	0.950522	0.972797	0.883084	1	24	20.3774
ambroxol	0.970588	0.853875	0.993102	0	0.915632	0.558307	0	0.727219	0.675553	0.928586	0.792349	0	0.928586	0	0.915632	0.576734	0	0.792192	0.915632	0.729183	0.792505	0.98443	0	0.875591	0.928586	0.928586	0.853538	0	0.931007	0.853538	0	0.928586	24	20.3495
6-aminochrysene	0.994276	0.867876	0.960978	0.796964	0.925685	0.593236	0	0	0.650079	0.975538	0.632814	0.505949	0.975538	0	0.925685	0	0	0	0.925685	0.743193	0.626824	0.986993	0	0.917192	0.975538	0.975538	0.953085	0.630408	0.867534	0.953085	0	0.975538	24	20.3352
AMG-9810	0.986972	0.913627	0.99054	0	0.964124	0.382476	0	0.607495	0.77034	0.996054	0	0	0.996054	0	0.964124	0.490574	0	0	0.964124	0.795777	0.556016	0.996453	0	0.782729	0.996054	0.996054	0.913266	0.630014	0.926473	0.913266	0.780166	0.996054	24	20.3088
AM-251	0.940387	0.790771	0.98443	0	0.971614	0.387896	0.372179	0	0.709913	0.977905	0.716624	0	0.977905	0	0.971614	0.633121	0	0.716483	0.971614	0.791239	0.716765	0.989555	0	0.97082	0.977905	0.977905	0.923122	0	0.790459	0.923122	0	0.977905	24	20.1613
EMD-41000	0.975918	0.857425	0.995664	0	0.899271	0.559138	0.366252	0.670217	0.828002	0.985796	0	0.448099	0.985796	0	0.899271	0.573686	0	0	0.899271	0.732735	0	0.994679	0	0.962539	0.985796	0.985796	0.950719	0	0.857087	0.950719	0.754535	0.985796	24	20.1042
racecadotril	0.980655	0.865904	0.96078	0	0.931204	0.593908	0.391029	0.557002	0.734597	0.967844	0	0	0.967844	0	0.931204	0.544929	0.771006	0	0.931204	0.678275	0	0.992708	0	0.826893	0.967844	0.967844	0.865563	0	0.964124	0.865563	0.787658	0.967844	24	20.0134
fillalbin	0.794789	0.952869	0.981474	0	0.834812	0.576028	0.377751	0	0.800948	0.982837	0	0.504931	0.982837	0	0.834812	0.701501	0	0	0.834812	0.828236	0.570611	0.992905	0	0.92153	0.982837	0.982837	0.952494	0.634944	0.957225	0.952494	0	0.982837	24	19.9194
MRS-1845	0.956771	0.92467	0	0	0.94658	0.465862	0	0.728205	0.781596	0.815151	0.646618	0	0.815151	0	0.94658	0.821499	0.878304	0	0.94658	0.739641	0.646746	0.984825	0	0.773265	0.815151	0.815151	0.942637	0	0.924305	0.942637	0.794558	0.815151	24	19.8676
ODQ	0.738255	0.877342	0.991723	0	0.965504	0.539715	0	0.657594	0.781398	0.929177	0.627056	0.306005	0.929177	0	0.965504	0.60346	0	0	0.965504	0.864049	0.660552	0.99665	0	0.866128	0.929177	0.929177	0.966095	0	0.876996	0.966095	0	0.929177	24	19.8615
MD-II-038	0.986577	0.955827	0.977335	0	0.967672	0.426543	0	0.757988	0.792062	0.983034	0.635575	0	0.983034	0	0.967672	0.402213	-0.659566	0	0.967672	0.742403	0.6357	0.993693	0	0.705836	0.983034	0.983034	0.957619	0	0.95545	0.957619	0.797516	0.983034	24	19.8386
PNU-282987	0.956178	0.800434	0.975365	0	0.978514	0.518236	0	0.728402	0.711888	0.944565	0	0.350205	0.944565	0	0.978514	0.478693	0	0	0.978514	0.696725	0.583235	0.990737	0	0.938289	0.944565	0.944565	0.946186	0	0.800118	0.946186	0.735016	0.944565	24	19.8143
BRD-K47703442	0.497434	0.932163	0.988766	0.835994	0.991721	0.342286	0	0	0.548973	0.992306	0	0.431567	0.992306	0	0.991721	0.501326	-0.560158	0	0.991721	0.79923	0	0.996453	0	0.889196	0.992306	0.992306	0.992904	0.975942	0.931796	0.992904	0.777011	0.992306	24	19.8105
mycophenolate-mofetil	0.991315	0.73871	0.992314	0	0.991524	0.466851	0	0	0.604068	0.968633	0	0.437982	0.968633	0	0.991524	0.537873	0.630769	0.757886	0.991524	0.627269	0.591519	0.994285	0	0.983241	0.968633	0.968633	0.97536	0.669651	0	0.97536	0	0.968633	24	19.7922
methocarbamol	0.957758	0.795898	0.983642	0	0.799527	0.798062	0	0.637475	0.811809	0.994476	0	0.350148	0.994476	0.704003	0.799527	0.440001	0	0	0.799527	0.796369	0	0.994482	0	0.887224	0.994476	0.994476	0.795584	0	0.872659	0.795584	0.732256	0.994476	24	19.7239
carteolol	0.843269	0.857227	0.969846	0	0.897694	0.554628	0	0.731361	0.603278	0.957783	0	0.501823	0.957783	0	0.897694	0.486002	0.712426	0	0.897694	0.857735	0.573964	0.990737	0	0.915812	0.957783	0.957783	0.856889	0	0.920363	0.856889	0	0.957783	24	19.7142
oligomycin-a	0.972167	0.920331	0.980095	-0.818253	0.971614	0.71606	0	0.686193	0.813981	0.948708	0.629067	0.366879	0.948708	0.623309	0.971614	0.608032	0	0	0.971614	0.795679	0	0.994285	0	0.936711	0.948708	0.948708	0.932584	0	0.919968	0.932584	0	0.948708	24	19.6681
LY-341495	0.980853	0.873201	0.978912	0	0.865957	0.553085	0	0.613412	0.554305	0.953048	0.630448	0.351787	0.953048	0	0.865957	0.683299	0	0	0.865957	0.74852	0.644773	0.992511	0	0.842271	0.953048	0.953048	0.960576	0	0.872856	0.960576	0	0.953048	24	19.6045
famciclovir	0	0.965096	0	0	0.953873	0.32765	0	0.787574	0.525474	0.973762	0.703609	0.44485	0.973762	0	0.953873	0.461195	0.560355	0.70347	0.953873	0.887332	0.703748	0.999212	0	0.881506	0.973762	0.973762	0.969052	0	0.964715	0.969052	0	0.973762	24	19.5843
methoprene-acid	0.993486	0.820745	0	0	0.827321	0.578639	0.37787	0	0.647117	0.985599	0.722934	0	0.985599	0	0.827321	0.651295	0.727219	0.722792	0.827321	0.696034	0.634122	0.984628	0	0.84444	0.985599	0.985599	0.96097	0	0.820422	0.96097	0	0.985599	24	19.5536
lypressin	0.795697	0.833366	0.981474	0	0.932387	0.368987	0	0.704931	0.4844	0.939633	0.660777	0.438463	0.939633	0	0.932387	0.602896	0	0	0.932387	0.83386	0	0.988569	0	0.769716	0.939633	0.939633	0.957619	0	0.833038	0.957619	0.686711	0.939633	24	19.3934
ZD-7288	0.818989	0.741234	0.992708	0	0.94244	0.442919	0	0.765089	0.393167	0.950681	0	0.38912	0.950681	0	0.94244	0.425721	0.807495	0	0.94244	0.671567	0	0.991525	0.83698	0	0.950681	0.950681	0.941061	0.777953	0	0.941061	0.746845	0.950681	24	19.2642
XL-147	0.983419	0.83238	0.967481	0	0.792431	0.526068	0.368939	0	0.745261	0.992898	0.730231	0	0.992898	0	0.792431	0	-0.637081	0.730087	0.792431	0.707676	0.730375	0.994285	0	0.82433	0.992898	0.992898	0.886852	0	0.832052	0.886852	0.694795	0.992898	24	19.1458
BRD-A72837804	0.647454	0.982449	0.987781	0	0.814311	0.313766	0.399723	0.647929	0.665087	0.91379	0	0.636428	0.91379	0	0.814311	0.449879	0	0	0.814311	0.849546	0.567258	0.988766	0	0.825907	0.91379	0.91379	0.982062	0	0.985216	0.982062	0	0.91379	24	18.9232
tyrphostin-1	0.574615	0.872609	0.98719	0	0.993101	0.557437	0	0.77929	0.406201	0.656145	0	0.368885	0.656145	0.660422	0.993101	0.500339	0	0	0.993101	0.747928	0	0.992905	0	0.937894	0.656145	0.656145	0.966884	0.67679	0.872265	0.966884	0	0.656145	24	18.1286
brompheniramine	0.923214	0.814238	0.960978	0.812537	0.944017	0.475791	0.379727	0.630966	0.665679	0.665023	0	0.44646	0.665023	0	0.944017	0.444545	0	0	0.944017	0.689522	0	0.975562	0	0.92153	0.665023	0.665023	0.901636	0	0.813917	0.901636	0	0.665023	24	17.9151
BRD-K61463582	0.994078	0.980083	0.985219	0	0.978711	0.661472	0	0.674556	0.956359	0.992898	0	0.549583	0.992898	0	0.978711	0.525004	0	0	0.978711	0.80811	0	0.995861	0	0.979101	0.992898	0.992898	0.979696	0	0.981668	0.979696	0.844046	0.992898	23	20.7952
alaproclate	0.989735	0.908499	0.985219	0	0.976542	0.720372	0	0.765089	0.712085	0.988163	0	0	0.988163	0.622362	0.976542	0.667692	0	0	0.976542	0.880229	0	0.996255	0.840134	0	0.988163	0.988163	0.953282	0	0.908141	0.953282	0.861593	0.988163	23	20.6344
BRD-K82206012	0.988551	0.914218	0.977138	0	0.937907	0.661076	0	0.771598	0.821682	0.950089	0	0	0.950089	0	0.937907	0.751171	0.681065	0	0.937907	0.843331	0	0.983445	0.855312	0.930599	0.950089	0.950089	0.961758	0	0.913858	0.961758	0	0.950089	23	20.5807
masitinib	0.963877	0.982252	0.99054	0	0.990341	0.805815	0	0.670809	0.80549	0.994871	0	0.343592	0.994871	0	0.990341	0.593978	0	0	0.990341	0.856847	0	0.998423	0.861423	0	0.994871	0.994871	0.981865	0	0.991327	0.981865	0.761435	0.994871	23	20.5349
UB-165	0.980458	0.952475	0.991723	0	0.974177	0.575672	0	0.761736	0.800553	0.983034	0	0	0.983034	0	0.974177	0.702658	0	0	0.974177	0.716555	0.593886	0.99527	0.824561	0.925276	0.983034	0.983034	0.952099	0	0.957816	0.952099	0	0.983034	23	20.5205
NPC-15199	0.993683	0.945178	0.965116	0	0.986596	0.576938	0	0.784221	0.851501	0.996449	0	0	0.996449	0.659988	0.986596	0.5438	0.638856	0	0.986596	0.840766	0	0.998226	0	0	0.996449	0.996449	0.976937	0	0.944806	0.976937	0.855678	0.996449	23	20.4947
GSK-429286A	0.843071	0.939262	0.995467	0	0.99113	0.626741	0	0.791913	0.606635	0.982837	0	0	0.982837	0	0.99113	0.457273	0	0	0.99113	0.739641	0	0.995664	0.901833	0.951104	0.982837	0.982837	0.940666	0	0.938892	0.940666	0.929219	0.982837	23	20.4856
reserpic-acid	0.950454	0.931374	0.982854	0	0.954268	0.47591	0	0	0.862164	0.981456	0.766318	0	0.981456	0	0.954268	0.566603	0	0.766167	0.954268	0.806728	0.766469	0.994088	0	0.962737	0.981456	0.981456	0.931007	0	0.97536	0.931007	0	0.981456	23	20.4393
BRD-K35568648	0.984406	0.933938	0.983248	0	0.944412	0.590902	0	0.712229	0.910545	0.983626	0.634589	0	0.983626	0	0.944412	0.699498	0	0	0.944412	0.809294	0.648718	0.994876	0	0.876183	0.983626	0.983626	0.975951	0	0.93357	0.975951	0	0.983626	23	20.4153
BRD-K79619196	0.982235	0.970814	0.991723	0	0.982259	0.55716	0	0	0.823855	0.99783	0.787813	0	0.99783	0	0.982259	0.413275	0.580079	0.787658	0.982259	0.844613	0.787968	1	0	0	0.99783	0.99783	0.970432	0	0.987976	0.970432	0	0.99783	23	20.392
exemestane	0.991709	0.945376	0.987584	0	0.931007	0.529866	0	0.764694	0.85624	0.971592	0.674818	0	0.971592	0	0.931007	0.720551	0	0	0.931007	0.776736	0.674951	0.988372	0	0.955442	0.971592	0.971592	0.945003	0	0.951902	0.945003	0	0.971592	23	20.3592
KB-R7943	0.969009	0.93453	0.96078	0	0.942046	0.560641	0	0.77574	0.592615	0.995265	0.751331	0	0.995265	0	0.942046	0.769035	0	0.751183	0.942046	0.817088	0.751479	0.999212	0	0	0.995265	0.995265	0.972206	0	0.934161	0.972206	0	0.995265	23	20.3137
N-(3-acetamidophenyl)-3-chlorobenzamide	0.986972	0.927233	0.99527	0	0.944214	0.602255	0	0	0.660348	0.993095	0.736147	0	0.993095	0	0.944214	0.777445	0	0.736002	0.944214	0.800217	0.736292	0.995861	0	0	0.993095	0.993095	0.954465	0	0.926868	0.954465	0.679614	0.993095	23	20.2676
BRD-K12105018	0.987367	0.921317	0.981868	0	0.966884	0.748616	0	0.725838	0.769747	0.984021	0	0.507447	0.984021	0	0.966884	0.613196	0	0	0.966884	0.796665	0	0.994876	0	0.781151	0.984021	0.984021	0.956633	0	0.920954	0.956633	0.75276	0.984021	23	20.2358
BRD-A70591769	0.992499	0.975547	0.994482	0	0.950719	0.415309	0	0.761736	0.848736	0.970014	0.619996	0	0.970014	0	0.950719	0.800643	0	0	0.950719	0.834747	0.620118	0.992117	0	0	0.970014	0.970014	0.979105	0	0.975163	0.979105	0.721017	0.970014	23	20.2125
altretamine	0.981445	0.930783	0.981277	0	0.965307	0.471954	0	0.717751	0.76481	0.990136	0	0	0.990136	0	0.965307	0.561071	0.555424	0	0.965307	0.771212	0	0.995467	0	0.963722	0.990136	0.990136	0.951508	0	0.930416	0.951508	0.813091	0.990136	23	20.188
ST-019365	0.934268	0.967659	0.970635	0	0.939484	0.708188	0	0.65858	0.92812	0.947919	0.61901	0	0.947919	0	0.939484	0.741294	0	0	0.939484	0.811069	0.619132	0.983051	0	0.77011	0.947919	0.947919	0.967672	0	0.967278	0.967672	0	0.947919	23	20.1718
eugenitol	0.988946	0.972589	0.992117	0	0.96235	0.443315	0	0.641223	0.84143	0.995463	0	0.303066	0.995463	0	0.96235	0.716289	0	0	0.96235	0.793508	0	0.996453	0	0.907729	0.995463	0.995463	0.981865	0	0.972206	0.981865	0.774054	0.995463	23	20.171
alclometasone	0.909199	0.958588	0.983839	0	0.981668	0.393592	0	0.753254	0.577607	0.970014	0	0.445641	0.970014	0	0.981668	0.726393	0	0	0.981668	0.827841	0	0.993102	0.933373	0.934543	0.970014	0.970014	0.971023	0	0.95821	0.971023	0	0.970014	23	20.1323
deoxycorticosterone-acetate	0.995065	0.968645	0.973197	0	0.992706	0.641021	0	0.688955	0.912125	0.950483	0	0.32282	0.950483	0.636127	0.992706	0.54253	0	0	0.992706	0.839483	0	0.995467	0	0.89511	0.950483	0.950483	0.989553	0	0.968263	0.989553	0	0.950483	23	20.0884
BRD-A68721828	0.975128	0.855255	0	0	0.978317	0.590665	0	0.8	0.80628	0.93766	0	0.656889	0.93766	0	0.978317	0.693204	0.829586	0	0.978317	0.855762	0	0.981277	0	0.916798	0.93766	0.93766	0.921545	0	0.854918	0.921545	0.764196	0.93766	23	20.0463
estrone	0.971773	0.924275	0.973591	0	0.979499	0.653956	0	0.800789	0.766193	0.976129	0	0.362724	0.976129	0.75212	0.979499	0.517159	0.81499	0	0.979499	0.799625	0	0.996453	0	0	0.976129	0.976129	0.984033	0	0.923911	0.984033	0	0.976129	23	20.0448
BRD-K45437867	0.958152	0.967068	0.967481	0	0.960378	0.574842	0	0.758974	0.71485	0.981653	0	0.480882	0.981653	0	0.960378	0.521251	0.626627	0	0.960378	0.839088	0	0.995664	0	0.930599	0.981653	0.981653	0.971417	0	0.966686	0.971417	0	0.981653	23	20.0344
BRD-K56392985	0.964272	0.960363	0.985613	0	0.981076	0.398457	0	0.757002	0.828791	0.994279	0	0.435015	0.994279	0	0.981076	0.539059	0.715779	0	0.981076	0.81324	0	0.997832	0	0.79791	0.994279	0.994279	0.976148	0	0.959984	0.976148	0	0.994279	23	20.0202
denbufylline	0.99013	0.969237	0	0.838557	0.971023	0.627373	0	0.78284	0.930687	0.984612	0	0.35614	0.984612	0.625123	0.971023	0.460687	0	0	0.971023	0.844613	0	0.995073	0	0.834385	0.984612	0.984612	0.968855	0	0.9726	0.968855	0	0.984612	23	20.0013
pregnenolone	0.996052	0.846579	0.973591	0	0.976345	0.343275	0	0.661736	0.780806	0.993293	0.693315	0	0.993293	0	0.976345	0.65931	0	0	0.976345	0.721882	0.646154	0.996453	0	0.95347	0.993293	0.993293	0.981865	0	0.846245	0.981865	0	0.993293	23	19.9781
BRD-K60685007	0.991907	0.943601	0.990146	0	0.975557	0.60621	0	0.732544	0.911532	0.992503	0	0.428769	0.992503	0	0.975557	0.488768	0	0	0.975557	0.73234	0.578107	0.997241	0	0.791207	0.992503	0.992503	0.965701	0	0.943229	0.965701	0	0.992503	23	19.9562
palbociclib	0.992104	0.94577	0.971817	0	0.979499	0.548457	0	0.645957	0.857227	0.978102	0	0	0.978102	0.613883	0.979499	0.467997	0	0	0.979499	0.821133	0.586193	0.995467	0	0.763801	0.978102	0.978102	0.984427	0	0.945397	0.984427	0	0.978102	23	19.9531
tranilast	0.99092	0.958982	0.988963	0	0.965898	0.460878	0	0.779684	0.675355	0.982245	0	0.421648	0.982245	0	0.965898	0.527093	0	0	0.965898	0.799033	0	0.995861	0	0.950513	0.982245	0.982245	0.983442	0.646776	0.958604	0.983442	0	0.982245	23	19.9301
dantrolene	0.978681	0.951292	0.991525	0	0.966686	0.409177	0	0.566272	0.660742	0.995463	0	0	0.995463	0	0.966686	0.594683	0	0	0.966686	0.759767	0	0.997438	0	0.774054	0.995463	0.995463	0.968263	0.66196	0.950917	0.968263	0.810923	0.995463	23	19.9213
sulconazole	0.964864	0.941432	0.987781	0	0.98699	0.553679	0.424145	0.783629	0.690363	0.991912	0	0.479723	0.991912	0	0.98699	0.535813	0	0	0.98699	0.810576	0	0.995861	0	0.958793	0.991912	0.991912	0.941061	0	0.97674	0.941061	0	0.991912	23	19.906
chlorpromazine	0.983024	0.94222	0.980686	0	0.986201	0.446123	0	0.784418	0.629937	0.951272	0	0.350601	0.951272	0	0.986201	0.812214	0.604734	0	0.986201	0.862668	0	0.99665	0	0.928036	0.951272	0.951272	0.941849	0	0.959787	0.941849	0	0.951272	23	19.8798
BRD-K63175663	0.969206	0.96549	0.992511	0	0.907944	0.537065	0	0.741617	0.724724	0.951667	0	0.443154	0.951667	0	0.907944	0.595699	0.73787	0	0.907944	0.798047	0	0.98916	0	0.947752	0.951667	0.951667	0.973191	0	0.965109	0.973191	0	0.951667	23	19.836
rizatriptan	0.977892	0.953658	0.98443	0	0.973783	0.491139	0	0.62998	0.69609	0.971	0	0.380585	0.971	0	0.973783	0.522013	0.780276	0	0.973783	0.829025	0	0.994679	0	0.944006	0.971	0.971	0.953282	0	0.958013	0.953282	0	0.971	23	19.8247
pifithrin-mu	0.977497	0.961349	0.984233	0	0.951114	0.586551	0	0.693886	0.793444	0.97968	0.636127	0.365918	0.97968	0	0.951114	0.568437	0.764103	0	0.951114	0.836721	0	0.994876	0	0	0.97968	0.97968	0.96097	0	0.972797	0.96097	0	0.97968	23	19.8096
nTZDpa	0.772009	0.906133	0.99192	0	0.914055	0.625593	0	0.729389	0.69609	0.986782	0	0	0.986782	0.77677	0.914055	0.624824	0	0	0.914055	0.781472	0.632742	0.994679	0	0.70209	0.986782	0.986782	0.984822	0	0.905776	0.984822	0	0.986782	23	19.7852
JNJ-26481585	0.63561	0.849537	0.980095	0	0.891386	0.600672	0	0	0.629147	0.983626	0.884638	0	0.983626	0	0.891386	0.686177	0	0.914432	0.891386	0.599645	0.884813	0.996453	0	0.778391	0.983626	0.983626	0.938301	0	0.849202	0.938301	0	0.983626	23	19.7577
bromhexine	0.992894	0.813646	0.982065	0	0.961758	0.433505	0	0.743393	0.917062	0.969422	0	0.437276	0.969422	0.614632	0.961758	0.734464	0	0	0.961758	0.688931	0	0.994285	0	0.906546	0.969422	0.969422	0.94382	0	0.813325	0.94382	0	0.969422	23	19.692
BRD-K97149069	0.951836	0.904753	0.990737	0	0.952296	0.675831	0	0	0.75079	0.986191	0	0.331609	0.986191	0.803983	0.952296	0.366879	0.864892	0	0.952296	0.757991	0	0.993496	0	0.71806	0.986191	0.986191	0.904396	0	0.943623	0.904396	0	0.986191	23	19.6511
tyrphostin-AG-1478	0.94769	0.948334	0.990737	0	0.967278	0.562144	0	0.61854	0.899289	0.976129	0.624098	0.317281	0.976129	0.644646	0.967278	0.664051	0	0	0.967278	0.761938	0	0.996058	0	0	0.976129	0.976129	0.972797	0	0.94796	0.972797	0	0.976129	23	19.6508
brefeldin-a	0.974536	0.937488	0.979503	0	0.942637	0.469937	0	0.609073	0.930095	0.927796	0	0	0.927796	0	0.942637	0.369109	0.561341	0	0.942637	0.768449	0	0.987781	0	0.795741	0.927796	0.927796	0.940075	0	0.937118	0.940075	0.965891	0.927796	23	19.6331
SQ-22536	0.996644	0.930388	0.973197	-0.802089	0.981076	0.5839	0	0.769034	0.829581	0.982837	0	0	0.982837	0.632222	0.981076	0.539764	0	0	0.981076	0.805742	0	0.995861	0	0.807571	0.982837	0.982837	0.964715	0	0.930022	0.964715	0.840891	0.982837	23	19.6196
deltaline	0.991907	0.971012	0.986204	0	0.966292	0.452453	0	0.745168	0.710506	0.9493	0.655255	0.480712	0.9493	0	0.966292	0.408986	0	0	0.966292	0.721192	0	0.993102	0	0.894716	0.9493	0.9493	0.970629	0	0.984427	0.970629	0	0.9493	23	19.5823
BRD-K74931283	0.965456	0.909683	0.994088	0	0.980879	0.597627	-0.353329	0.717554	0.644945	0.979286	0.672648	0	0.979286	0	0.980879	0.542812	0	0	0.980879	0.681235	0.672781	0.993496	0	0.828076	0.979286	0.979286	0.948748	0	0.909324	0.948748	0	0.979286	23	19.513
1,2,3,4,5,6-hexabromocyclohexane	0.963285	0.854861	0.981671	0	0.948748	0.774565	0.406362	0.772781	0.859597	0.947524	0	0	0.947524	0.626109	0.948748	0.558955	0	0	0.948748	0.604972	0	0.98916	0	0.896096	0.947524	0.947524	0.886655	0	0.854524	0.886655	0	0.947524	23	19.5001
CGP-13501	0.824201	0.948728	0.961963	0	0.938104	0.404668	0	0.766272	0.602291	0.978299	0	0.335877	0.978299	0	0.938104	0.636874	0	0	0.938104	0.824092	0	0.993693	0	0.954259	0.978299	0.978299	0.948354	0.638691	0.979105	0.948354	0	0.978299	23	19.4732
BRD-K06800040	0.735689	0.987971	0.991525	0	0.943623	0.534494	0.380952	0.637278	0.750395	0.999408	0	0.394546	0.999408	0	0.943623	0.668002	0.725838	0	0.943623	0.856551	0	1	0	0	0.999408	0.999408	0.987581	0	0.993298	0.987581	0	0.999408	23	19.4596
AG-957	0.989735	0.913824	0	0	0.8356	0.504747	0	0	0.765008	0.954034	0.708933	0	0.954034	0	0.8356	0.514365	0	0.72989	0.8356	0.789167	0.709073	0.972605	0	0.923304	0.954034	0.954034	0.927656	0	0.913463	0.927656	0.796333	0.954034	23	19.3627
mitomycin-c	0.905053	0.957208	0	0	0.975557	0.380578	0	0.80927	0.703594	0.888341	0.653914	0	0.888341	0	0.975557	0.694474	0	0	0.975557	0.667522	0.654043	0.975956	0	0.836554	0.888341	0.888341	0.976148	0	0.95683	0.976148	0.822161	0.888341	23	19.3378
BRL-15572	0.9394	0.734135	0.993496	0	0.986201	0.481606	0	0.670217	0.755924	0.997633	0	0	0.997633	0.72392	0.986201	0.486679	0	0	0.986201	0.683504	0.585799	0.998818	0	0.771293	0.997633	0.997633	0.937118	0.676592	0	0.937118	0	0.997633	23	19.3224
clocortolone-pivalate	0.951638	0.921514	0.983642	0	0.946383	0.534889	0	0.760552	0.744668	0.919313	0	0.33712	0.919313	0	0.946383	0.545719	0	0	0.946383	0.796863	0.589152	0.981277	0	0.953273	0.919313	0.919313	0.921151	0	0.940863	0.921151	0	0.919313	23	19.3192
BRD-K52640952	0.856889	0.951686	0.969649	0	0.823182	0.50538	0	0.656805	0.609005	0.99349	0	0.423795	0.99349	0	0.823182	0.610092	0	0	0.823182	0.827052	0	0.996058	0	0.89235	0.99349	0.99349	0.988173	0.623309	0.951311	0.988173	0	0.99349	23	19.2867
BRD-K88542532	0.959732	0.856044	0.983642	0	0.897299	0.447073	0	0.730769	0.707346	0.930558	0.627687	0	0.930558	0	0.897299	0.799373	0	0	0.897299	0.762826	0.627811	0.982854	0	0.717468	0.930558	0.930558	0.93219	0	0.855707	0.93219	0	0.930558	23	19.2674
imperatorin	0.973944	0.968251	0.988569	0	0.96235	0.557793	0.351472	0.796055	0.911137	0.889919	0	0.313636	0.889919	0	0.96235	0.577327	0	0	0.96235	0.802585	0	0.988963	0	0	0.889919	0.889919	0.981668	0	0.967869	0.981668	0.76321	0.889919	23	19.2608
SU-4312	0.722069	0.753066	0.988569	0.785137	0.996255	0.717801	0	0.596647	0.718207	0.980075	0	0	0.980075	0.729245	0.996255	0.401112	0.79645	0	0.996255	0.578236	0	0.997832	0	0.686514	0.980075	0.980075	0	0	0.952888	0	0.938486	0.980075	23	19.2514
CGP-55845	0.909791	0.692921	0.984233	0	0.909718	0.578165	0	0	0.676145	0.986191	0.798462	0	0.986191	0	0.909718	0.460433	0.615385	0.798304	0.909718	0.59412	0.798619	0.99862	0	0.767942	0.986191	0.986191	0.93633	0	0	0.93633	0	0.986191	23	19.2059
palmitoylethanolamide	0.978681	0.868468	0.988372	0	0.925291	0.611353	0	0.611834	0.718404	0.942592	0.631631	0	0.942592	0	0.925291	0.440255	0	0	0.925291	0.743785	0.631755	0.975365	0	0.805008	0.942592	0.942592	0.868125	0	0.899074	0.868125	0	0.942592	23	19.1291
BRD-K76052538	0.855705	0.621574	0.988175	0	0.952296	0.626068	0	0	0.773499	0.972184	0.72116	0	0.972184	0	0.952296	0.490772	0	0.886632	0.952296	0.496744	0.721302	0.993496	0.823379	0.785095	0.972184	0.972184	0.812537	0	0	0.812537	0	0.972184	23	19.1265
BRD-K07395346	0.91966	0.933938	0.961766	0	0.971812	0.423339	0	0.743195	0.824447	0.837443	0	0.323357	0.837443	0	0.971812	0.629565	0.625641	0	0.971812	0.856156	0	0.987978	0	0.927642	0.837443	0.837443	0.93357	0	0.977331	0.93357	0	0.837443	23	19.1038
sulfafurazole	0.950257	0.889174	0	0	0.948551	0.402453	0	0.778501	0.7656	0.969619	0.762177	0.349385	0.969619	0	0.948551	0.591635	0	0.762027	0.948551	0.764503	0.598422	0.986993	0	0	0.969619	0.969619	0.952099	0	0.888823	0.952099	0	0.969619	23	19.0879
formoterol	0.978879	0.78801	0.970832	0	0	0.582753	0	0	0.684439	0.983034	0.878131	0.468475	0.983034	0	0	0.523198	0.585404	0.877957	0	0.695541	0.878304	0.983445	0	0.926262	0.983034	0.983034	0.7877	0	0.821013	0.7877	0.710174	0.983034	23	18.8434
SR-27897	0.678208	0.805561	0.99527	0	0.969446	0.619422	0	0.589941	0.7109	0.980864	0	0.332966	0.980864	0	0.969446	0.438082	0	0	0.969446	0.680841	0	0.999212	0	0	0.980864	0.980864	0.865957	0.763321	0.805243	0.865957	0.86317	0.980864	23	18.8267
pinacidil	0.973154	0.950108	0	0	0.988764	0.487223	0.448054	0.789941	0.642378	0.875715	0	0.382026	0.875715	0	0.988764	0.650703	0.64931	0	0.988764	0.771409	0	0.995664	0	0.82571	0.875715	0.875715	0.949734	0	0.989947	0.949734	0	0.875715	23	18.8
dephostatin	0.990328	0.886807	0.976547	0	0.975163	0.519739	0.403478	0.642604	0.543246	0.959953	0	0	0.959953	0	0.975163	0.50872	0.586785	0	0.975163	0.636938	0	0.993496	0	0	0.959953	0.959953	0.886458	0.650128	0.888626	0.886458	0	0.959953	23	18.7256
BRD-K95895342	0.918279	0.797081	0.973394	-0.851567	0.976345	0.500752	0	0.742012	0.917062	0.978694	0	0.3701	0.978694	0.769276	0.976345	0.666196	0	0	0.976345	0.639996	0	0.993102	0	0.904574	0.978694	0.978694	0.796767	0	0.917406	0.796767	0	0.978694	23	18.6737
GTP-14564	0.757994	0.872017	0.964525	0	0.90203	0.501543	-0.396522	0.586785	0.645142	0.919708	0.696904	0	0.919708	0	0.90203	0	0	0.696767	0.90203	0.867206	0.697041	0.988963	0	0.685134	0.919708	0.919708	0.950128	0	0.871674	0.950128	0	0.919708	23	18.6401
GANT-61	0.630557	0.957208	0	0	0.972994	0.570886	0	0.713018	0.496248	0.967844	0.613488	0.33582	0.967844	0	0.972994	0.492578	0	0	0.972994	0.781373	0.613609	0.993102	0	0	0.967844	0.967844	0.987187	0	0.95683	0.987187	0.7153	0.967844	23	18.6026
BRD-K21165668	0	0.926642	0	0	0.871476	0.454193	0.389409	0.587771	0.424171	0.971197	0	0.525957	0.971197	0	0.871476	0.632048	0.698225	0	0.871476	0.893054	0.601183	0.999015	0	0.898265	0.971197	0.971197	0.969643	0	0.926276	0.969643	0	0.971197	23	18.3659
aliskiren	0.886301	0.818971	0.982657	0	0.906761	0.327848	0.374274	0.666667	0.594984	0.976129	0	0	0.976129	0	0.906761	0.478806	0	0	0.906761	0.671271	0.570217	0.99054	0	0.844834	0.976129	0.976129	0.818648	0	0.873842	0.818648	0	0.976129	23	18.3194
diphenyleneiodonium	-0.648638	0.774206	0	0	0.933964	0.568078	0	0.931164	0.498618	0.941803	0	0.492271	0.941803	0	0.933964	0.467348	0.738264	0.787855	0.933964	0.763023	0.621302	0.999409	0.883698	0.874803	0.941803	0.941803	0.815494	0	0	0.815494	0	0.941803	23	17.8933
levonorgestrel	0.538808	0.778505	0	0.901833	0.884289	0.551384	0	0	0.799171	0.988163	0	0	0.988163	0.749951	0.884289	0.458148	0.797239	-0.731664	0.884289	0.595403	-0.565089	0.992314	0.794402	0	0.988163	0.988163	0.978317	0.684441	0	0.978317	0.965694	0.988163	23	17.8609
BRD-A32214171	0.907027	0.818576	0.992511	0	0.823576	0.519858	0	0.657199	0.669431	0.956007	0	0.442108	0.956007	0	0.823576	0.529717	0	0	0.823576	0.693863	0.596844	0.972211	0	0.855875	0.956007	0.956007	0.818253	0	0.91918	0.818253	-0.700907	0.956007	23	17.7608
CP-724714	-0.497434	0.802209	0	0	0.890203	0.319818	0	0.601775	0	0.819688	0.746401	0.524318	0.819688	0	0.890203	0.417142	0	0.783912	0.890203	0.802684	0.746548	0.962357	0	0.729692	0.819688	0.819688	0.962547	0	0.801892	0.962547	0.884858	0.819688	23	17.3203
androstenedione	0.997039	0.984224	0.985219	0	0.989355	0.485443	0	0.759566	0.856833	0.987177	0	0	0.987177	0	0.989355	0.623723	0	0	0.989355	0.835142	0	0.995861	0	0.910883	0.987177	0.987177	0.994678	0	0.983836	0.994678	0.946964	0.987177	22	20.258
rofecoxib	0.992894	0.940051	0.994088	0	0.982062	0.344264	0	0.802564	0.898894	0.994279	0	0	0.994279	0	0.982062	0.649913	0	0	0.982062	0.81541	0	0.996847	0	0.898462	0.994279	0.994279	0.971614	0	0.939681	0.971614	0.952879	0.994279	22	20.0868
guggulsterone	0.974141	0.943009	0.99192	0	0.980288	0.558386	0	0.749704	0.85861	0.981456	0	0	0.981456	0	0.980288	0.750183	0	0	0.980288	0.81837	0.572584	0.993102	0	0.852721	0.981456	0.981456	0.988173	0	0.942637	0.988173	0	0.981456	22	19.8299
mirtazapine	0.904066	0.965096	0.98108	0	0.952099	0.61879	0	0.777515	0.703397	0.989544	0	0	0.989544	0	0.952099	0.696055	0.619329	0	0.952099	0.946725	0	0.995861	0	0	0.989544	0.989544	0.970037	0	0.964715	0.970037	0.859819	0.989544	22	19.7765
guanfacine	0.992499	0.956222	0.994876	0	0.98837	0.534889	0	0.749704	0.923776	0.990531	0	0	0.990531	0	0.98837	0.560281	0	0	0.98837	0.764897	0.566864	0.995861	0	0.821964	0.990531	0.990531	0.955845	0	0.984033	0.955845	0	0.990531	22	19.6753
BAPTA-AM	0.980853	0.90495	0.980292	0	0.989553	0.40803	0	0.683432	0.629542	0.988755	0	0	0.988755	0	0.989553	0	0	0	0.989553	0.780288	0	0.996453	0	0.954456	0.988755	0.988755	0.941652	0.733544	0.904593	0.941652	0.871845	0.988755	22	19.624
BRD-A04172077	0.890525	0.862946	0.991131	0	0.91918	0.582911	0	0.8357	0.91173	0.996252	0	0	0.996252	0	0.91918	0	0.68146	0	0.91918	0.613062	0	0.996255	0	0.863368	0.996252	0.996252	0.894934	0	0.862606	0.894934	0.956033	0.996252	22	19.5764
tolazamide	0.973549	0.932755	0.992117	0.913266	0.973191	0.345055	0	0	0.853476	0.995068	0	0	0.995068	0	0.973191	0.491251	0	0	0.973191	0.682912	0	0.996453	0	0.915418	0.995068	0.995068	0.932387	0.739262	0.942637	0.932387	0	0.995068	22	19.5378
AM-630	0.992696	0.900809	0.973591	0	0.994283	0.393236	0	0.661144	0.834716	0.99349	0	0	0.99349	0	0.994283	0.546001	0	0	0.994283	0.699783	0	0.995664	0.831461	0.908912	0.99349	0.99349	0.964912	0	0.900453	0.964912	0	0.99349	22	19.5186
BRD-K61359235	0.99013	0.949714	0.986795	0	0.970629	0.517998	-0.379609	0.774556	0.915284	0.99349	0	0	0.99349	0	0.970629	0.45002	0	0	0.970629	0.794298	0	0.995861	0	0.920544	0.99349	0.99349	0.94934	0	0.955648	0.94934	0.869282	0.99349	22	19.5185
SB-216641	0.978879	0.98166	0.983248	0	0.995663	0.534177	0	0.620316	0.850118	0.997041	0	0	0.997041	0	0.995663	0.387876	0.62998	0	0.995663	0.856255	0	0.999606	0	0	0.997041	0.997041	0.981273	0	0.991721	0.981273	0.746845	0.997041	22	19.4954
WR-216174	0.992302	0.942615	0.969846	0	0.968855	0.578718	0.483501	0.645365	0.814376	0.99132	0	0	0.99132	0	0.968855	0.772902	0.709665	0	0.968855	0.817976	0	0.998818	0	0	0.99132	0.99132	0.976542	0	0.942243	0.976542	0	0.99132	22	19.4846
panobinostat	0.957955	0.950503	0.997438	0	0.788488	0.808188	0	0.788955	0.960111	0.93549	0	0.392483	0.93549	0	0.788488	0	0	0	0.788488	0.825868	0	0.987387	0	0.98817	0.93549	0.93549	0.972403	0	0.950128	0.972403	0.790024	0.93549	22	19.3849
dexamethasone	0.878602	0.962138	0.978912	0	0.966292	0.707358	0	0.751479	0.73124	0.989544	0	0.395591	0.989544	0	0.966292	0.566462	0	0	0.966292	0.744771	0	0.995664	0	0.938486	0.989544	0.989544	0.961758	0	0.963138	0.961758	0	0.989544	22	19.384
WZ-4002	0.984998	0.918951	0.994876	0	0.96235	0.556646	0	0.645168	0.874803	0.986585	0	0	0.986585	0	0.96235	0.557346	0	0	0.96235	0.794298	0	0.995664	0	0.728509	0.986585	0.986585	0.976542	0.623703	0.918589	0.976542	0	0.986585	22	19.3666
ergometrine	0.946111	0.875764	0.97497	0	0.93633	0.596559	0	0.691716	0.831359	0.99132	0	0	0.99132	0.634983	0.93633	0.514957	0	0	0.93633	0.876283	0	0.994285	0	0.840103	0.99132	0.99132	0.972403	0	0.875419	0.972403	0	0.99132	22	19.3629
altanserin	0.97276	0.872609	0.984036	0	0.945397	0.560483	0	0.736884	0.683452	0.986191	0	0	0.986191	0	0.945397	0.528137	0	0	0.945397	0.685971	0	0.995861	0	0.95485	0.986191	0.986191	0.948354	0	0.872265	0.948354	0.846412	0.986191	22	19.3576
eicosatetraynoic-acid	0.979274	0.968054	0.981277	0	0.825744	0.528441	0	0.576726	0.945695	0.984218	0	0	0.984218	0	0.825744	0.675792	0	0	0.825744	0.838102	0.566667	0.993693	0	0.943415	0.984218	0.984218	0.967672	0	0.971614	0.967672	0	0.984218	22	19.3024
pazopanib	0.872088	0.970814	0.989752	0	0.993495	0.511313	0	0.776331	0.600908	0.992503	0	0.353964	0.992503	0	0.993495	0.655754	0.834122	0	0.993495	0.846192	0	0.997635	0	0	0.992503	0.992503	0.970432	0	0.99113	0.970432	0	0.992503	22	19.2839
voriconazole	0.965653	0.771012	0.995073	0	0.983442	0.468592	0	0.795858	0.895142	0.988361	0	0	0.988361	0	0.983442	0.605323	0	0	0.983442	0.662983	0.641026	0.99665	0	0.837737	0.988361	0.988361	0.982456	0	0	0.982456	0.78056	0.988361	22	19.2726
BRD-K15107389	0.987169	0.925656	0.987584	0	0.943032	0.42322	0.42296	0.801775	0.78515	0.973762	0	0	0.973762	0	0.943032	0.671953	0	0	0.943032	0.801006	0	0.995467	0	0.884267	0.973762	0.973762	0.971023	0	0.925291	0.971023	0	0.973762	22	19.2514
teicoplanin	0.994276	0.973575	0.977533	0	0.873251	0.402215	0	0	0.853673	0.995265	0	0.528218	0.995265	0	0.873251	0.553028	0	0	0.873251	0.838299	0	0.996453	0	0.717074	0.995265	0.995265	0.97674	0	0.973191	0.97674	0.883478	0.995265	22	19.2406
salvinorin-a	0.988156	0.81266	0.992117	0	0.953873	0.698378	0	0	0.596367	0.995068	0	0.388357	0.995068	0	0.953873	0.645369	0	0	0.953873	0.721784	0	0.997438	0	0.831427	0.995068	0.995068	0.98699	0	0.81234	0.98699	0.903588	0.995068	22	19.1989
BRD-K52914903	0.882945	0.967265	0.978518	0	0.975163	0.46879	0	0	0.672986	0.968436	0	0.398643	0.968436	0	0.975163	0.718378	0	0	0.975163	0.79706	0	0.991525	0	0.888801	0.968436	0.968436	0.967081	0	0.966884	0.967081	0.758872	0.968436	22	19.1925
fluprostenol	0.952033	0.955433	0.993102	0	0.972403	0.510483	0	0	0.772907	0.995265	0.612897	0.527625	0.995265	0	0.972403	0.416634	0	0	0.972403	0.813832	0	0.996847	0	0.841285	0.995265	0.995265	0.974374	0	0.955056	0.974374	0	0.995265	22	19.1904
BRD-K35638681	0.968022	0.942023	0	0	0.973389	0.472943	0	0.701183	0.698262	0.988558	0	0.500495	0.988558	0	0.973389	0.736552	0.622682	0	0.973389	0.816989	0	0.999803	0	0.955047	0.988558	0.988558	0.974177	0	0.941652	0.974177	0	0.988558	22	19.167
nemonapride	0.987762	0.883061	0	0	0.93219	0.740941	0	0.76568	0.755332	0.987966	0	0	0.987966	0.66058	0.93219	0.553593	0.63432	0	0.93219	0.677684	0	0.992708	0	0.944598	0.987966	0.987966	0.954268	0	0.882712	0.954268	0	0.987966	22	19.1239
PD-166793	0.993881	0.878919	0.988175	0	0.951902	0.585443	0	0	0.908175	0.969422	0.680339	0	0.969422	0	0.951902	0.443472	0.834122	0.680205	0.951902	0.708662	0	0.993693	0	0	0.969422	0.969422	0.899074	0	0.878573	0.899074	0	0.969422	22	19.0746
TCB2	0.958745	0.947348	0.96689	0	0.92805	0.435522	0	0.761736	0.755134	0.91813	0	0	0.91813	0	0.92805	0.58283	0	0	0.92805	0.822711	0.560552	0.987387	0	0.985607	0.91813	0.91813	0.985216	0	0.946974	0.985216	0	0.91813	22	19.0567
BRD-K30640165	0.994868	0.946953	0.988766	0	0	0.681843	0	0	0.763428	0.996449	0	0.350827	0.996449	0.650325	0	0	0.935897	0	0	0.822316	0.595464	0.997438	0.836192	0.738762	0.996449	0.996449	0.94658	0	0.952296	0.94658	0.921727	0.996449	22	19.0525
BRD-K93215584	0.768456	0.903964	0.963934	0	0.990144	0.515032	0.429085	0.761341	0.71327	0.992503	0	0	0.992503	0	0.990144	0.676695	0	0	0.990144	0.779301	0	0.997044	0	0.876972	0.992503	0.992503	0.910507	0	0.903607	0.910507	0	0.992503	22	19.0427
lopinavir	0.861627	0.822915	0.983839	0	0.954071	0.53034	0	0.771006	0.67812	0.937068	0	0	0.937068	0	0.954071	0.681125	0	0	0.954071	0.752565	0	0.985022	0	0.902997	0.937068	0.937068	0.940075	0	0.82259	0.940075	0.822752	0.937068	22	19.0426
melperone	0.989538	0.809899	0.983839	0	0.974177	0.656685	0	0.778501	0.896327	0.98264	0	0	0.98264	0.701597	0.974177	0.563075	0	0	0.974177	0.685182	0.604339	0.993693	0	0	0.98264	0.98264	0.80958	0	0.912675	0.80958	0	0.98264	22	19.0302
KM-01366	0.984011	0.93236	0.996453	0	0.95821	0.52678	0.375776	0.664892	0.57109	0.99566	0	0	0.99566	0	0.95821	0	0.708876	0	0.95821	0.816693	0	0.998226	0.785137	0	0.99566	0.99566	0.931993	0	0.947763	0.931993	0	0.99566	22	19.025
EMF-sumo1-11	0.991117	0.910077	0.986795	0	0.915435	0.491337	0	0.676134	0.963665	0.989347	0.620588	0	0.989347	0	0.915435	0.540357	0	0	0.915435	0.763319	0.62071	0.990737	0	0	0.989347	0.989347	0.912675	0	0.909718	0.912675	0	0.989347	22	18.9829
EI-346-erlotinib-analog	0.96822	0.921909	0.97635	0	0.969052	0.488054	0	0	0.716627	0.973368	0	0.325251	0.973368	0	0.969052	0.518429	0	0	0.969052	0.797257	0	0.994876	0	0.928825	0.973368	0.973368	0.921545	0	0.939286	0.921545	0.763407	0.973368	22	18.9556
dibutyrylcyclic-gmp	0.978484	0.905541	0.995664	0	0.985807	0.697903	0	0.707692	0.838665	0.975735	0	-0.439197	0.975735	0.648945	0.985807	0.696139	0.613412	0	0.985807	0.74635	0	0.995073	0	0	0.975735	0.975735	0.905184	0	0.912281	0.905184	0	0.975735	22	18.9434
cinacalcet	0.961903	0.931374	0.989949	0	0.929233	0.655617	0	0.649507	0.562599	0.979286	0	0.336696	0.979286	0	0.929233	0.634391	0	0	0.929233	0.829321	0	0.987978	0	0.897279	0.979286	0.979286	0.9452	0	0.931007	0.9452	0	0.979286	22	18.9422
PIT	0.964864	0.829619	0.964131	0	0.955845	0.605142	0	0	0.592417	0.985401	0	0	0.985401	0	0.955845	0.511825	0.708679	0	0.955845	0.83011	0	0.996255	0.87463	0	0.985401	0.985401	0.902227	0.609899	0.829292	0.902227	0	0.985401	22	18.9159
BRD-K44812652	0.967233	0.892329	0.983445	0	0.944017	0.39818	0	0.761341	0.850118	0.972776	0	0.318468	0.972776	0	0.944017	0.641023	0	0	0.944017	0.76766	0	0.992708	0	0.925473	0.972776	0.972776	0.891977	0	0.92943	0.891977	0	0.972776	22	18.9073
CAY-10577	0.497434	0.953461	0	0.796964	0.990932	0.550119	0	0	0.809439	0.99132	0.649773	0	0.99132	0	0.990932	0.515832	0	0	0.990932	0.763319	0.649901	0.996058	0	0.914432	0.99132	0.99132	0.95959	0	0.953085	0.95959	0	0.99132	22	18.8984
cilomilast	0.867548	0.831789	0.98581	0	0.982456	0.475435	0	0.661341	0.688191	0.990333	0	0	0.990333	0	0.982456	0.619405	0	0	0.982456	0.627565	0	0.996453	0	0.735016	0.990333	0.990333	0.960576	0	0.831461	0.960576	0.735804	0.990333	22	18.876
mometasone	0.666996	0.964701	0.984036	0	0.967081	0.562421	0.379332	0.787771	0.661532	0.985599	0	0.494532	0.985599	0	0.967081	0.747813	0	0	0.967081	0.840075	0	0.996453	0	0	0.985599	0.985599	0.988567	0	0.964321	0.988567	0	0.985599	22	18.8564
diclofenamide	0.927951	0.893709	0.982657	0	0.919377	0.411116	0	0.682051	0.846761	0.982245	0	0.35905	0.982245	0	0.919377	0.595897	0	0	0.919377	0.769041	0	0.993693	0	0.856073	0.982245	0.982245	0.962153	0	0.893357	0.962153	0	0.982245	22	18.805
GW-5074	0.984998	0.853678	0.987387	0	0.97536	0.449881	0	0	0.808847	0.973959	0	0.399604	0.973959	0	0.97536	0.471383	0.598817	0	0.97536	0.720107	0	0.995073	0	0.958596	0.973959	0.973959	0.853341	0	0.958801	0.853341	0	0.973959	22	18.6897
BRD-K23313025	0.981445	0.879511	0	0	0.901045	0.627927	0	0.647535	0.705964	0.975932	0	0	0.975932	0	0.901045	0.607947	0.595661	0	0.901045	0.754834	0	0.989949	0.836783	0.769913	0.975932	0.975932	0.879164	0	0.942243	0.879164	0	0.975932	22	18.6808
dorsomorphin	0.995263	0.817196	0.990146	0	0.954071	0.334731	0	0	0.946682	0.948313	0	0	0.948313	0	0.954071	0.460518	0	0	0.954071	0.694357	0	0.98916	0.806032	0.714708	0.948313	0.948313	0.816874	0	0.983048	0.816874	0.691049	0.948313	22	18.6604
limonin	0.960324	0.830211	0.973788	0	0.922334	0.57053	0	0	0.752962	0.994871	0	0.308153	0.994871	0	0.922334	0.530366	0	0	0.922334	0.78532	0	0.996255	0.800118	0.834976	0.994871	0.994871	0.829884	0	0.880544	0.829884	0	0.994871	22	18.6247
GP-1a	0.979076	0.834944	0.994876	0	0.957225	0.698774	0.379846	0	0.684242	0.937068	0	0	0.937068	0	0.957225	0.619292	0.817357	0	0.957225	0.710241	0	0.981671	0	0.706625	0.937068	0.937068	0.834615	0	0.862015	0.834615	0	0.937068	22	18.4952
BRD-K70086257	0.906435	0.862552	0.986993	0	0.930613	0.711907	0	0.7643	0.727488	0.810219	0	0.557948	0.810219	0	0.930613	0.702771	0	0	0.930613	0.737865	0	0.975759	0	0.958399	0.810219	0.810219	0.923911	0	0.862212	0.923911	0	0.810219	22	18.4454
BRD-K98004941	0.985393	0.967462	0	0	0.901636	0.358861	0.523612	0.90217	0.664297	0.99566	0	0.308521	0.99566	0	0.901636	0.598549	0	0	0.901636	0.75365	0	0.995664	0	0.762224	0.99566	0.99566	0.972797	0	0.967081	0.972797	0	0.99566	22	18.4163
etifenin	0.988749	0.873201	0	0	0.917997	0.424525	0	0.751677	0.849526	0.944368	0	0.328642	0.944368	0.773615	0.917997	0.683129	0	0	0.917997	0.74852	0	0.976547	0	0.812106	0.944368	0.944368	0.908141	0	0.872856	0.908141	0	0.944368	22	18.3752
CPCCOEt	0.723253	0.937093	0.965905	0	0.978514	0.577413	0.405137	0.721302	0.475118	0.976129	0	0	0.976129	0.721948	0.978514	0.456539	0	0	0.978514	0.688339	0	0.994482	0	0	0.976129	0.976129	0.976542	0	0.936724	0.976542	0	0.976129	22	18.3725
ponalrestat	0.954007	0.674187	0	0	0.953282	0.676701	0	0.688955	0.625592	0.975735	0	0.469521	0.975735	0.83238	0.953282	0.589434	0.843787	0	0.953282	0.624507	0	0.990343	0	0.897871	0.975735	0.975735	0.874039	0	0	0.874039	0	0.975735	22	18.3539
BRD-K11795542	0.661153	0.868468	0.993299	0	0.967278	0.430301	0	0.780671	0.785742	0.922075	0	0.376148	0.922075	0	0.967278	0.625332	0	0	0.967278	0.739444	0	0.987387	0	0.930599	0.922075	0.922075	0.88902	0	0.868125	0.88902	0	0.922075	22	18.3369
linezolid	0.833399	0.843818	0.994482	0	0.964518	0.509652	0	0.587574	0.737559	0.986782	0	0	0.986782	0	0.964518	0.497093	-0.60217	0	0.964518	0.671764	0	0.995664	0	0.932768	0.986782	0.986782	0.924897	0	0.843485	0.924897	0.783715	0.986782	22	18.3061
mebeverine	0.800039	0.774167	0	0	0.985216	0.577334	0	0.719921	0.771919	0.972578	0	0.308068	0.972578	0.691737	0.985216	0.525879	0.686391	0	0.985216	0.724546	0	0.995467	0	0.887027	0.972578	0.972578	0.979302	0	0	0.979302	0	0.972578	22	18.2396
erythromycin-estolate	0.941176	0.867087	0.986795	0	0.985019	0.453837	0	0.760552	0.727488	0.726771	0	0	0.726771	0	0.985019	0.656714	0	0	0.985019	0.820442	0	0.987584	0	0.741522	0.726771	0.726771	0.963532	0	0.866746	0.963532	0.898659	0.726771	22	18.2246
BRD-K73888531	0.656218	0.92605	0.962751	0	0.981076	0.546994	0	0.7	0.546603	0.976327	0	0.412915	0.976327	0	0.981076	0.375148	0	0	0.981076	0.801401	0	0.999015	0	0	0.976327	0.976327	0.925685	0.655847	0.958801	0.925685	0	0.976327	22	18.218
kynuramine	0.781287	0.961546	0	-0.832643	0.982259	0.553521	0	0.68501	0.53752	0.978891	0	0	0.978891	0.702031	0.982259	0.46794	0	0	0.982259	0.801598	0	0.995664	0.944609	0	0.978891	0.978891	0.966292	0	0.961167	0.966292	0.85903	0.978891	22	18.1921
neurodazine	0.983221	0.836521	0.985613	0	0.865957	0.383584	0.360601	0.637673	0.686611	0.990531	0	0	0.990531	0	0.865957	0.515663	0	0	0.865957	0.625	0	0.99527	0	0.89511	0.990531	0.990531	0.947368	0	0.836192	0.947368	0	0.990531	22	18.1863
betaxolol	0.994276	0	0.986401	0	0.927656	0.597587	0	0.756607	0.871051	0.995068	0.769276	0	0.995068	0	0.927656	0.364678	0.563116	0.782532	0.927656	0.50296	0.637673	0.994088	0	0.780166	0.995068	0.995068	0	0	0	0	0.75276	0.995068	22	18.1115
rosmarinic-acid	0.827754	0.899625	0	0	0.989947	0.360364	0	0	0.540087	0.999803	0.608558	0.398078	0.999803	0	0.989947	0.543094	0.640237	0	0.989947	0.725039	0	1	0	0	0.999803	0.999803	0.899271	0	0.961758	0.899271	0.741522	0.999803	22	18.0135
azacyclonol	0.841492	0.818773	0	0	0.914646	0.562896	0	0.64931	0.616114	0.941803	0	0.489021	0.941803	0	0.914646	0.609923	0	0	0.914646	0.819258	0.562525	0.986401	0	0.924487	0.941803	0.941803	0.883304	0	0.818451	0.883304	0	0.941803	22	17.9182
BRD-K64024097	0.984406	0.940248	0.979503	0	0	0.647547	0	0.606312	0.663112	0.952259	0.642635	0.469521	0.952259	0.645632	0	0.633234	0.620907	0	0	0.783248	0	0.978912	0	0.727918	0.952259	0.952259	0.939878	0	0.944412	0.939878	0	0.952259	22	17.9086
BRD-K38012662	0.621003	0.907513	0	0	0.961955	0.39375	0	0.795661	0.582741	0.88913	0.625912	0	0.88913	0	0.961955	0.549754	0	0	0.961955	0.698303	0.626036	0.994876	0	0.924685	0.88913	0.88913	0.924305	0	0.907156	0.924305	0	0.88913	22	17.8075
BRD-K93899689	0.952033	0.849734	0.970438	0	0.824167	0.481448	0	0.6	0.784755	0.929375	0	0.437219	0.929375	0	0.824167	0.510244	0	0	0.824167	0.725039	0	0.972408	0	0.80067	0.929375	0.929375	0.849399	0	0.900256	0.849399	0	0.929375	22	17.8024
GR-46611	0.684643	0.807139	0	0	0.833629	0.687777	0	0.667258	0.743878	0.903926	0.620588	0	0.903926	0	0.833629	0.548936	0	0	0.833629	0.798145	0.62071	0.975168	0	0.940063	0.903926	0.903926	0.939286	0	0.80682	0.939286	0	0.903926	22	17.8002
verapamil	0.637781	0.860974	0.987781	0	0.99586	0.548299	0	0.696252	0.666864	0.994082	0	-0.311149	0.994082	0	0.99586	0	-0.783826	0	0.99586	0.736287	0	0.996453	0	0.799685	0.994082	0.994082	0.883107	0.615421	0.860635	0.883107	0.751972	0.994082	22	17.7876
4-hydroxy-2-nonenal	0.465061	0.812266	0	0	0.962547	0.461511	0	0.697633	0.440166	0.96015	0	0.46548	0.96015	0	0.962547	0.742084	0.780079	0	0.962547	0.78749	0	0.995073	0	0.818809	0.96015	0.96015	0.85275	0	0.811946	0.85275	0	0.96015	22	17.6715
dihydroergotamine	-0.473154	0.845395	0	0	0.979894	0.545965	0	0.772978	0	0.958769	0	0.37287	0.958769	0	0.979894	0.418045	0.597436	0	0.979894	0.63526	0	1	0	0.753943	0.958769	0.958769	0.992509	0.780083	0.845062	0.992509	0.685726	0.958769	22	17.4982
PD-168077	0.762811	0.817985	0	0	0.792628	0.615585	0	0	0.603081	0.9493	0.610491	0	0.9493	0	0.792628	0.604702	0.564892	0.810528	0.792628	0.657163	0	0.992511	0	0	0.9493	0.9493	0.879164	0.722343	0.817662	0.879164	0	0.9493	22	17.4625
calcifediol	0.974536	0.805955	0	-0.856298	0.867928	0.563924	0	0	0.892575	0.985401	0	0.342235	0.985401	0	0.867928	0.520884	0	0	0.867928	0.681235	0	0.996255	0.804455	0.883084	0.985401	0.985401	0.805638	0	0.92332	0.805638	0.742311	0.985401	22	17.4165
indolophenanthridine	0	0.849734	0	0	0.948354	0.489715	0	0.648521	0.545616	0.996054	0	0.532994	0.996054	-0.709722	0.948354	0.519727	0.610256	0	0.948354	0.644337	0	1	0	0.696372	0.996054	0.996054	0.849399	0	0.97536	0.849399	0.709779	0.996054	22	17.0368
BRD-K25979535	0.787604	0.859988	0.961963	0.904002	0.976148	0	0	0	0.488152	0.678635	0	0.303038	0.678635	0	0.976148	0.573686	0	0	0.976148	0.610103	0.573964	0.975956	0	0.929219	0.678635	0.678635	0.859649	0	0.879164	0.859649	0	0.678635	22	16.8878
RS-504393	0.863482	0.675409	0	0	0.796964	0.55894	0	0.630572	0.854068	0.879858	0.655886	0.429928	0.879858	0	0.796964	0.533358	0.827613	0	0.796964	0.496152	0.656016	0	0	0.966877	0.879858	0.879858	0.940075	0	0	0.940075	0	0.879858	22	16.8186
naltriben	0.491907	0.868665	0	0	0.928642	0	0	0.762327	0	0.892484	0.809702	0.33192	0.892484	0	0.928642	0	-0.556805	0.837342	0.928642	0.743982	0.675542	0.99862	0	0.794558	0.892484	0.892484	0.995072	0.6521	0.868322	0.995072	-0.742902	0.892484	22	16.7738
PP-1	-0.89242	0.912443	0	0.993692	0.900453	0.487381	0	0.591321	0	0.82896	0	0.39918	0.82896	0.641057	0.900453	0	0	0	0.900453	0.787786	0	0.988372	0	0.727326	0.82896	0.82896	0.912084	0.724906	0.964124	0.912084	0.705639	0.82896	22	16.7011
BRD-K26367064	0.585393	0.823506	0	0	0.950325	0.359731	0	0.604931	0.578989	0.901164	0	0.349272	0.901164	0	0.950325	0.525117	-0.619527	0	0.950325	0.698796	0	0.985219	0	0.883281	0.901164	0.901164	0.985413	0.748334	0.823182	0.985413	0	0.901164	22	16.6738
phenformin	0.955586	0.741077	0.996058	0	0.925882	0.534375	0.364315	0.759566	0.734005	0.590226	0	0	0.590226	0.691737	0.925882	0.379861	0.631164	0	0.925882	0.741515	0	0	0	0	0.590226	0.590226	0.831855	0	0	0.831855	0.908715	0.590226	22	15.8305
hydralazine	0.571457	0.725064	0.967481	-0.800315	0.888429	0.492286	0.38036	0.854241	0.606635	0.988558	-0.628081	-0.34509	0.988558	0	0.888429	0.662584	0.555424	0	0.888429	0.626677	-0.628205	0.992117	0	0	0.988558	0.988558	0.992312	0	0	0.992312	0.702287	0.988558	22	15.3276
UGISS-451	0.968812	0.936896	0.99389	0	0.984822	0.586828	0	0.770414	0.809242	0.993293	0	0	0.993293	0	0.984822	0.7074	0	0	0.984822	0.812253	0	0.996453	0	0.924882	0.993293	0.993293	0.956633	0	0.936527	0.956633	0	0.993293	21	19.2778
tyrphostin-AG-82	0.946506	0.964898	0.995467	0	0.967278	0.521519	0	0.741815	0.899487	0.978102	0	0	0.978102	0	0.967278	0.600045	0	0	0.967278	0.817581	0	0.995861	0	0.805599	0.978102	0.978102	0.964518	0	0.969446	0.964518	0	0.978102	21	18.9796
BRD-K08630646	0.982235	0.954052	0.992708	0	0.985019	0.385839	0	0	0.832543	0.993884	0	0	0.993884	0	0.985019	0.41415	0	0	0.985019	0.704223	0	1	0.810171	0	0.993884	0.993884	0.99724	0	0.953676	0.99724	0.976735	0.993884	21	18.9253
BRD-K91355947	0.982235	0.880497	0.983248	0	0.969249	0.515862	0	0.779882	0.842417	0.986782	0	0	0.986782	0	0.969249	0.664926	0	0	0.969249	0.755821	0	0.994285	0	0.93336	0.986782	0.986782	0.927065	0	0.88015	0.927065	0	0.986782	21	18.9085
BRD-A77704559	0.949072	0.929205	0.991723	0	0.968855	0.678441	0	0.781065	0.700039	0.986191	0	0	0.986191	0	0.968855	0.515691	0	0	0.968855	0.778512	0	0.99527	0	0.920544	0.986191	0.986191	0.928839	0	0.960773	0.928839	0	0.986191	21	18.8955
epoxycholesterol	0.986182	0.931769	0.983839	0	0.992115	0.632753	0	0	0.780213	0.988163	0	0	0.988163	0	0.992115	0.455749	0	0	0.992115	0.807123	0	0.996453	0	0.76873	0.988163	0.988163	0.980485	0	0.931402	0.980485	0.714708	0.988163	21	18.8671
fexaramine	0.995855	0.896076	0.99389	0	0.978908	0.633267	0	0.719724	0.784558	0.968041	0	0	0.968041	0	0.978908	0.624231	0	0	0.978908	0.771409	0	0.988766	0	0.948344	0.968041	0.968041	0.895722	0	0.935541	0.895722	0	0.968041	21	18.86
D-4476	0.96664	0.954841	0.992708	0	0.989158	0.637184	0	0.808876	0.719392	0.996449	0	0	0.996449	0	0.989158	0.455156	0.650296	0	0.989158	0.82429	0	0.997241	0	0	0.996449	0.996449	0.954465	0	0.98561	0.954465	0	0.996449	21	18.8509
fenofibrate	0.992499	0.949911	0.989949	0	0.962744	0.540032	0	0.751282	0.727488	0.988755	0	0	0.988755	0	0.962744	0.547553	0	0	0.962744	0.825276	0	0.995664	0	0.844243	0.988755	0.988755	0.949537	0	0.950917	0.949537	0	0.988755	21	18.8459
BRD-K67010098	0.950257	0.929008	0.972803	0	0.946186	0.478877	0	0.771006	0.885269	0.987177	0	0	0.987177	0	0.946186	0.722526	0	0	0.946186	0.736484	0	0.99389	0	0.726341	0.987177	0.987177	0.928642	0	0.941652	0.928642	0	0.987177	21	18.7398
physostigmine	0.986182	0.947545	0.982065	0	0.956239	0.482674	0	0	0.801145	0.988361	0.651154	0	0.988361	0	0.956239	0.602416	0	0	0.956239	0.873125	0.651282	0.995467	0	0	0.988361	0.988361	0.970037	0	0.947171	0.970037	0	0.988361	21	18.6708
BW-B70C	0.992894	0.859791	0.995073	0	0.988764	0.610008	0	0	0.870063	0.994476	0	0	0.994476	0	0.988764	0.370294	0	0	0.988764	0.735103	0	0.996058	0	0.722003	0.994476	0.994476	0.941258	0	0.859452	0.941258	0.802642	0.994476	21	18.6346
BRD-A12643502	0.972167	0.865707	0.967481	0	0.925488	0.627611	0	0	0.87658	0.967055	0	0	0.967055	0	0.925488	0.550206	0	0	0.925488	0.701756	0	0.988569	0.80071	0.906151	0.967055	0.967055	0.94382	0	0.865366	0.94382	0	0.967055	21	18.6217
diloxanide	0.95381	0.891343	0.970438	0	0.983048	0.6125	0	0.561538	0.920616	0.98915	0	0	0.98915	0.610688	0.983048	0.625981	0	0	0.983048	0.766673	0	0.99665	0	0	0.98915	0.98915	0.958013	0	0.890992	0.958013	0	0.98915	21	18.6121
securinine	0.905843	0.834352	0.992511	0	0.935147	0.48568	0	0.768836	0.843799	0.970606	0	0	0.970606	0	0.935147	0	0	0	0.935147	0.709649	0	0.988372	0	0.947752	0.970606	0.970606	0.864971	0	0.834023	0.864971	0.899448	0.970606	21	18.5987
BRD-K49403449	0.975326	0.934924	0	0	0.968855	0.612816	0	0.568442	0.846761	0.981653	0	0	0.981653	0.672215	0.968855	0.682903	0	0	0.968855	0.825375	0	0.993299	0	0.863368	0.981653	0.981653	0.936921	0	0.934555	0.936921	0	0.981653	21	18.5987
DPPE	0.981445	0.964504	0.975365	0	0.949143	0.526582	0	0.617751	0.776856	0.991517	0	0	0.991517	0	0.949143	0.644466	0	0	0.949143	0.839878	0.5643	0.996058	0	0	0.991517	0.991517	0.964124	0	0.974571	0.964124	0	0.991517	21	18.595
raltitrexed	0.966443	0.947348	0.986007	0	0.962153	0.553402	0	0.722091	0.655411	0.984021	0	0	0.984021	0	0.962153	0.509539	0	0	0.962153	0.724645	0	0.99527	0	0.832808	0.984021	0.984021	0.957225	0	0.946974	0.957225	0	0.984021	21	18.5609
EXO-1	0.980261	0.96549	0.984628	0	0.94796	0.463687	0	0.711045	0.674566	0.970014	0	0	0.970014	0	0.94796	0.634786	0	0	0.94796	0.813043	0	0.995073	0	0.731664	0.970014	0.970014	0.971023	0	0.965109	0.971023	0	0.970014	21	18.5553
acetyl-geranyl-cysteine	0.955191	0.96904	0.979109	0	0.979696	0.474248	0	0.674753	0.602093	0.958177	0	0	0.958177	0	0.979696	0.445758	0	0	0.979696	0.827447	0	0.994679	0	0.921924	0.958177	0.958177	0.979894	0	0.968658	0.979894	0	0.958177	21	18.5027
BRD-K45044657	0.977892	0.907513	0.994285	0	0.924305	0.52947	0	0	0.902646	0.973565	0	0	0.973565	0.648551	0.924305	0.452023	0	0	0.924305	0.720699	0	0.988963	0	0.95347	0.973565	0.973565	0.907156	0	0.944412	0.907156	0	0.973565	21	18.475
BRD-K50659736	0.987762	0.899428	0	0	0.967475	0.551503	0	0.779684	0.761453	0.986585	0	0.53599	0.986585	0	0.967475	0.56141	0	0	0.967475	0.794791	0	0.996058	0	0.871845	0.986585	0.986585	0.966884	0	0.899074	0.966884	0	0.986585	21	18.4081
S-206352	0.945322	0.962926	0.961372	0	0.93081	0.34644	0	0.636095	0.701027	0.996449	0	0	0.996449	0	0.93081	0.682395	0	0	0.93081	0.713102	0	0.999015	0	0	0.996449	0.996449	0.962547	0	0.962941	0.962547	0.729298	0.996449	21	18.3397
anagrelide	0.994276	0.965096	0.991131	0	0.989355	0.343038	0	0.785404	0.665482	0.990925	0	0	0.990925	0	0.989355	0	-0.60355	0.746845	0.989355	0.84047	0	0.996453	0	0	0.990925	0.990925	0.993889	0.67324	0.964715	0.993889	0	0.990925	21	18.2731
SRC-kinase-inhibitor-II	0.84169	0.944981	0.97635	0	0.939878	0.601938	0	0	0.686216	0.971395	0	0	0.971395	0.71268	0.939878	0.564966	0.564497	0	0.939878	0.820343	0	0.993693	0	0	0.971395	0.971395	0.956042	0	0.944609	0.956042	0	0.971395	21	18.2407
purmorphamine	0.979274	0.960954	0.996058	0	0.983639	0.51606	0	0.560158	0.83748	0.993293	0	-0.432415	0.993293	0.702031	0.983639	0.453124	0	0	0.983639	0.836326	0	0.996453	0	0	0.993293	0.993293	0.974966	0	0.960576	0.974966	0	0.993293	21	18.2334
ST-209453	0.996447	0.95918	0	0	0.98423	0.540665	0.362023	0.817949	0.690758	0.955021	0	0	0.955021	0	0.98423	0.615341	0	0	0.98423	0.722869	0	0.991723	0	0	0.955021	0.955021	0.958801	0	0.967672	0.958801	0.916995	0.955021	21	18.227
BRD-K48716658	0.742006	0.883455	0.994679	0	0.975163	0.574684	0	0	0.755727	0.989544	0	0.426084	0.989544	0	0.975163	0.744539	0.821696	0	0.975163	0.758781	0	0.996453	0	0	0.989544	0.989544	0.885866	0	0.883107	0.885866	0	0.989544	21	18.2262
lenalidomide	0.951046	0.913824	0.980686	0	0.971417	0.495293	0	0	0.844194	0.990728	0	0.301682	0.990728	0	0.971417	0.485692	0	0	0.971417	0.747731	0	0.995861	0	0.807571	0.990728	0.990728	0.913463	0	0.969052	0.913463	0	0.990728	21	18.1874
BRD-K35961280	0.757876	0.910077	0.987781	0	0.956239	0.469146	0	0	0.657385	0.97534	0	0.474721	0.97534	0	0.956239	0.660693	0	0	0.956239	0.785418	0	0.998818	0	0.943415	0.97534	0.97534	0.909718	0	0.951902	0.909718	0	0.97534	21	18.1621
phenylbutazone	0.832491	0.738276	0.973	0	0.918589	0.460443	0	0.805917	0.506912	0.998816	0	0	0.998816	0.619602	0.918589	0	0	0	0.918589	0.796863	0	0.999606	0	0	0.998816	0.998816	0.938104	0.829225	0	0.938104	0.953667	0.998816	21	18.1421
phentermine	0.984603	0.869059	0.974576	0	0.880347	0.485008	0	0	0.652844	0.984218	0	0	0.984218	0	0.880347	0.660411	0.61716	0	0.880347	0.744376	0	0.99527	0	0.934937	0.984218	0.984218	0.868717	0	0.922531	0.868717	0	0.984218	21	18.1403
EMF-sumo1-5	0.90683	0.834944	0.965708	0	0.970432	0.440902	0.457182	0.680276	0.90936	0.98481	0	0	0.98481	0	0.970432	0.764802	0	0	0.970432	0.710241	0	0.992314	0	0	0.98481	0.98481	0.834615	0	0.938104	0.834615	0	0.98481	21	18.1052
BRD-A13346522	0.937229	0.854467	0.971423	0	0.98423	0.405498	0	0	0.724131	0.982442	0	0.323075	0.982442	0	0.98423	0.825648	0	0	0.98423	0.654795	0	0.99665	0	0.687894	0.982442	0.982442	0.985216	0	0.85413	0.985216	0	0.982442	21	18.0703
W-9	0.816028	0.932755	0	0	0.938498	0.572666	0	0.58284	0.550158	0.982837	0	0	0.982837	0	0.938498	0.606564	0.906706	0	0.938498	0.796863	0	0.999212	0	0.696372	0.982837	0.982837	0.932387	0	0.987187	0.932387	0	0.982837	21	18.0418
RWJ-21757	0.993486	0.707316	0.994285	0.900651	0.98837	0.557358	0	0.773176	0.816746	0.994279	0	0	0.994279	0.695721	0.98837	0.441328	0	0	0.98837	0.532459	0	0.996847	0	0.756703	0.994279	0.994279	0	0	0.907156	0	0	0.994279	21	18.0097
BRD-K60379529	0.866759	0.902583	0	0	0.968855	0.617405	0	0.761933	0.665284	0.970803	0	0.371005	0.970803	0	0.968855	0.787125	0	0	0.968855	0.735004	0	0.992708	0	0.720229	0.970803	0.970803	0.933767	0	0.902227	0.933767	0	0.970803	21	17.9504
carmoxirole	0.861429	0.844212	0	0	0.899862	0.688014	0	0.668639	0.813586	0.983231	0	0	0.983231	0.649931	0.899862	0.630835	0	0	0.899862	0.719515	0	0.982263	0	0	0.983231	0.983231	0.843879	0	0.844076	0.843879	0.92429	0.983231	21	17.9303
BRD-K07850148	0.939597	0.962532	0.965905	0	0.893554	0.46254	0	0.727219	0	0.987177	0	0	0.987177	0.661369	0.893554	0.654851	-0.561144	0	0.893554	0.825276	0	0.996847	0	0.744085	0.987177	0.987177	0.985807	0	0.962153	0.985807	0	0.987177	21	17.9294
tyrphostin-51	0.605685	0.878722	0.971423	0	0.960378	0.408267	0	0.713018	0.546406	0.95798	0	0	0.95798	0	0.960378	0.673336	0	0	0.960378	0.879242	0	0.988766	0	0.881901	0.95798	0.95798	0.878376	0	0.922137	0.878376	0	0.95798	21	17.8967
irsogladine	0.582313	0.956024	0.98246	0	0.995072	0.430498	0	0.888363	0.645142	0.98915	0	0	0.98915	0	0.995072	0.510047	0	-0.76735	0.995072	0.831393	0	0.996058	0	0	0.98915	0.98915	0.984822	0.97673	0.955648	0.984822	0	0.98915	21	17.8879
benzylpenicillin	0.924201	0.876947	0	0	0.936527	0.477927	0	0	0.777251	0.992109	0	0.378776	0.992109	0	0.936527	0.511345	0.861933	0	0.936527	0.72425	0	0.995664	0	0.949527	0.992109	0.992109	0.876602	0	0.884486	0.876602	0	0.992109	21	17.8856
bisoprolol	0.991907	0.821731	0.977927	0	0.910901	0.608861	0	0	0.773302	0.971592	0	0	0.971592	0.685466	0.910901	0.465062	0	0	0.910901	0.697021	0	0.988963	0	0.684148	0.971592	0.971592	0.88291	0	0.821407	0.88291	0	0.971592	21	17.8723
SB-408124	0.931702	0.784658	0.969452	0	0.914055	0.525752	0	0	0.80075	0.963306	0	0	0.963306	0.624295	0.914055	0.553141	0	0	0.914055	0.663378	0	0.96827	0	0.92291	0.963306	0.963306	0.784349	0	0.912872	0.784349	0	0.963306	21	17.7846
BRD-K11981252	0.978089	0.842832	0.96689	0	0.87739	0.4411	0	0	0.932464	0.987374	0	0.377081	0.987374	0	0.87739	0.521223	0	0	0.87739	0.818469	0	0.986401	0	0.753549	0.987374	0.987374	0.8425	0	0.874236	0.8425	0	0.987374	21	17.7464
tosyllysyl-chloromethyl-ketone	0.984998	0.908499	0.994482	-0.813917	0.977725	0.592366	0	0.758974	0.614731	0.994476	0	0	0.994476	0	0.977725	0.480358	0	0	0.977725	0.737273	0	0.998423	0	0.839314	0.994476	0.994476	0.908141	0	0.928839	0.908141	0	0.994476	21	17.7462
BRD-K43069600	0.895578	0.708342	0.991723	0	0.98837	0.454866	-0.392136	0	0.759874	0.996449	0.718202	0	0.996449	0	0.98837	0	0	0.71806	0.98837	0.583564	0.718343	0.996453	0	0	0.996449	0.996449	0.87601	0.725261	0	0.87601	0	0.996449	21	17.5775
JNJ-10191584	0.839913	0.942615	0.97635	0	0.983836	0.372943	0	0.762327	0.786927	0.991714	0	-0.354981	0.991714	0	0.983836	0.510781	-0.698619	0	0.983836	0.783051	0	0.995664	0	0	0.991714	0.991714	0.95821	0	0.942243	0.95821	0.882295	0.991714	21	17.568
ceforanide	0.989341	0.870045	0	0	0.930613	0.426741	0.372575	0.658185	0.882109	0.987966	0	0	0.987966	0	0.930613	0.585596	0.574162	0	0.930613	0.745363	0	0.99527	0	0	0.987966	0.987966	0.869702	0	0.974571	0.869702	0	0.987966	21	17.545
oxymetazoline	0.972562	0.981266	0.98916	0	0.982062	0.545728	0	0.698028	0.918049	0.993095	-0.648156	0	0.993095	0	0.982062	0.50872	0	-0.848186	0.982062	0.847573	0	0.996453	0	0.703667	0.993095	0.993095	0.980879	0	0.985216	0.980879	0	0.993095	21	17.5235
KIN001-055	0.441374	0.985999	0	0	0.997043	0.484098	0	0	0.42891	0.997041	0.706527	0	0.997041	0	0.997043	0.429672	0	0	0.997043	0.774763	0.573176	0.999606	0	0	0.997041	0.997041	0.990341	0.746007	0.98561	0.990341	0	0.997041	21	17.5128
BRD-A55565369	0.978879	0.92112	0.964131	-0.786517	0.955253	0.500079	0	0	0.497828	0.977116	0	0	0.977116	0	0.955253	0.460433	0.7	0	0.955253	0.921665	0	0.994679	0	0	0.977116	0.977116	0.920757	0	0.954465	0.920757	0.779377	0.977116	21	17.479
fluvastatin	0.887683	0.952278	0	0	0.830672	0.557437	0.412172	0.831164	0	0.952062	0.623348	0	0.952062	0	0.830672	0.451939	0	0	0.830672	0.859116	0	0.993496	0	0	0.952062	0.952062	0.983442	0.712088	0.951902	0.983442	0	0.952062	21	17.4518
BRD-K46836114	0.94848	0.949122	0.993693	0	0.992904	0.42587	0	0	0.73519	0.99566	0	0	0.99566	-0.650168	0.992904	0.539877	-0.649901	0	0.992904	0.69929	0	0.997044	0	0	0.99566	0.99566	0.975754	0.805364	0.948748	0.975754	0.786475	0.99566	21	17.4376
nimesulide	0.930912	0.878131	0.982065	0	0	0.533109	0	0.650099	0.65857	0.984021	0.655098	0	0.984021	0.68168	0	0	0	0	0	0.640785	0.664694	0.992511	0	0.787855	0.984021	0.984021	0.913069	0	0.877784	0.913069	0.709582	0.984021	21	17.3891
BRD-K02701279	0.493289	0.736147	0	0	0.98699	0.613489	0	0.852268	0.4844	0.983429	0	0	0.983429	0	0.98699	0.531326	0	0	0.98699	0.671271	0	0.995467	0	0.729692	0.983429	0.983429	0.972994	0.697496	0	0.972994	0.736002	0.983429	21	17.3649
tiotidine	0.967035	0.717413	0.969649	0	0.876799	0.466891	0	0.600592	0.656596	0.973959	0	0	0.973959	0	0.876799	0.669583	0	0	0.876799	0.569949	0.603748	0.989555	0	0	0.973959	0.973959	0.911492	0	0	0.911492	0.815852	0.973959	21	17.35
homosalate	0.646032	0.747584	0.98916	0	0.966884	0.548141	0	0.800592	0.461295	0.878082	0	0	0.878082	0.696312	0.966884	0.605661	0	0	0.966884	0.748027	0	0.988372	0	0.971412	0.878082	0.878082	0.924502	0	0	0.924502	0	0.878082	21	17.3427
GW-0742	0.988749	0.838493	0.994679	0	0.985019	0.386234	0	0.625641	0.724921	0.996646	0	0	0.996646	0	0.985019	0.529887	-0.577712	0	0.985019	0.588595	0	0.997832	0	0	0.996646	0.996646	0.864577	0	0.838163	0.864577	0.693021	0.996646	21	17.2959
BRD-K37727696	0.953612	0.635141	0.971817	0.803075	0.860635	0.463884	0	0.638264	0.894945	0.966463	0	0	0.966463	0	0.860635	0.501129	0	0	0.860635	0.488852	0	0.977927	0	0.806388	0.966463	0.966463	0.835009	0	0	0.835009	0	0.966463	21	17.2193
perphenazine	0	0.967265	0.993299	0	0.97674	0.374921	0	0.849507	0	0.774512	0	0.304875	0.774512	0	0.97674	0.450754	0	0	0.97674	0.717443	0	0.976547	0	0.979101	0.774512	0.774512	0.966884	0.889765	0.97674	0.966884	0	0.774512	21	17.2168
irbesartan	0.927359	0.830211	0	0	0.887246	0.549328	0	0	0.543641	0.979286	0	0.306147	0.979286	0	0.887246	0.630468	0.668836	0	0.887246	0.713496	0.564694	0.997832	0	0	0.979286	0.979286	0.974571	0	0.829884	0.974571	0	0.979286	21	17.0692
tetramisole	0.901698	0.961546	0.99665	0	0	0.576266	0.387631	0.567653	0.766193	0.978891	0	0.306655	0.978891	0.739105	0	0.579472	0.646154	0	0	0.836918	0	0.993496	0	0	0.978891	0.978891	0.961167	0	0.987976	0.961167	0	0.978891	21	17.0642
BRD-K97631938	0.975128	0.793729	0	0	0.850187	0.360641	0	0.683826	0.897117	0.960544	0	0.349894	0.960544	0	0.850187	0.563019	0	0	0.850187	0.669002	0	0.978124	0	0.807965	0.960544	0.960544	0.910704	0	0.793416	0.910704	0	0.960544	21	17.0466
CL-82198	0.493289	0.824492	0.98581	0	0.980288	0.4375	-0.359613	0	0.673381	0.994082	0	0	0.994082	0	0.980288	0	-0.672781	0	0.980288	0.699783	0	0.997241	0.863394	0.705836	0.994082	0.994082	0.824167	0	0.865169	0.824167	0.865339	0.994082	21	16.9384
BRD-K16180117	0.819976	0.798265	0.986993	0	0.975754	0.329826	0	0	0.761453	0.979878	0	0.318892	0.979878	0	0.975754	0.536519	-0.653649	0	0.975754	0.67354	0	0.994482	0	0.935134	0.979878	0.979878	0.893554	0	0.79795	0.893554	0	0.979878	21	16.9131
BRD-K92489476	0	0.890554	0	0	0.973586	0.391574	0	0	0.425158	0.933715	0	0	0.933715	0	0.973586	0.677259	0.772387	0.804022	0.973586	0.640687	0.637475	0.997635	0	0.937106	0.933715	0.933715	0.981865	0	0.890203	0.981865	-0.709385	0.933715	21	16.9077
BRD-K90610876	0	0.81266	0	-0.834418	0.985413	0.364201	0	0.749901	0	0.973762	0	0	0.973762	0	0.985413	0.637693	0	0.739945	0.985413	0.687944	0.583826	0.999409	0	0	0.973762	0.973762	0.965898	0.762374	0.81234	0.965898	0.798502	0.973762	21	16.8712
AG-592	0.987959	0.781108	0	0	0.965701	0.416812	0.38522	0.650888	0.89297	0.92681	0	0.343281	0.92681	0	0.965701	0.541909	0	0	0.965701	0.642167	0	0.977138	0	0	0.92681	0.92681	0.935738	0	0	0.935738	0.848383	0.92681	21	16.8705
SB-415286	0.927754	0.853875	0	0	0	0.721361	0	0.633136	0.767378	0.860327	0.61266	0	0.860327	0.62114	0	0.634137	0.818935	0.812697	0	0.755722	0.634714	0	0	0.814274	0.860327	0.860327	0.853538	0	0.94382	0.853538	0	0.860327	21	16.5603
phosphodiesterase-V-inhibitor-II	0.70458	0.738316	0	0	0.938892	0.400277	0	0	0.479463	0.909055	0.638336	0	0.909055	0	0.938892	0.696732	0.63925	0	0.938892	0.738753	0.638462	0.986204	0	0.799882	0.909055	0.909055	0.84112	0	0	0.84112	0	0.909055	21	16.5044
BRD-K81441552	0.834583	0.718951	0.982657	0	0.790459	0.38129	0	0.624063	0.579976	0.995463	0	0.37157	0.995463	0	0.790459	0.435994	0	0	0.790459	0.669298	0	0.994679	0	0.906546	0.995463	0.995463	0	0	0.918786	0	0.695189	0.995463	21	16.4623
butabindide	0.470786	0.786827	0.983051	0	0.82811	0.373141	0	0.594675	0.867496	0.86664	0	0	0.86664	0	0.82811	0.553988	0	0	0.82811	0.662096	0	0.978912	0	0	0.86664	0.86664	0.786517	0	0.905776	0.786517	0.872043	0.86664	21	16.4394
BRD-K94493764	0.983221	0.785644	0	0	0.822787	0.623022	0.356412	0.591124	0.825039	0.962123	0	-0.443691	0.962123	0	0.822787	0.681323	0.588166	0	0.822787	0.660912	0	0.973197	0	0	0.962123	0.962123	0.833038	0	0.785334	0.833038	0	0.962123	21	16.3548
HG-6-64-01	0.969206	0.680536	0.980095	0	0.803864	0.474565	0	0	0.627765	0.943973	0.747979	0.348255	0.943973	0	0.803864	0.406305	0	0.747831	0.803864	0.497731	0.731164	0.978715	0	0.8403	0.943973	0.943973	0	0	0	0	0	0.943973	21	16.1619
Y-26763	0.985788	0	0	0	0.866943	0.644937	0	0	0.616706	0.920694	0.868665	0	0.920694	0	0.866943	0.419907	0.613215	0.868494	0.866943	0.536109	0.701972	0.973985	0	0	0.920694	0.920694	0.862409	0.658805	0	0.862409	-0.713328	0.920694	21	16.1044
topotecan	0.436636	0.885624	0	0	0.976345	0	0	0.779882	0.445103	0.61886	0	0	0.61886	0	0.976345	0.675114	0.586588	0	0.976345	0.629933	0	0.993299	0.80958	0.965891	0.61886	0.61886	0.972994	0	0.885275	0.972994	0	0.61886	21	16.0622
pinocembrin	0.986775	0.822323	0.962948	-0.924897	0.828504	0.312381	0	0.562327	0.898104	0.912409	0	0	0.912409	0	0.828504	0.499294	0	0	0.828504	0.697612	0	0	0	0	0.912409	0.912409	0.921545	0.628633	0.821999	0.921545	0.859424	0.912409	21	16.0176
PP-2	-0.497236	0.913824	0	0	0.866351	0.548655	0.411895	0.866864	0	0.804103	0	0.489529	0.804103	0	0.866351	0.639132	0.637475	0	0.866351	0.696231	0	0.994876	0	0	0.804103	0.804103	0.995072	0	0.913463	0.995072	0.693415	0.804103	21	15.9178
meloxicam	0.84544	0.841254	0	0	0.804258	0.381685	0	0.63787	0.730845	0.831328	0	0	0.831328	0	0.804258	0.689931	0.623471	0	0.804258	0.748421	0	0.964131	0	0.820978	0.831328	0.831328	0.915238	0	0.840923	0.915238	-0.679811	0.831328	21	15.845
YM-90709	0.881366	0.720765	0	0	0.912478	0.466139	0	0.630572	0.605845	0.915565	0.6127	0.470425	0.915565	-0.611083	0.912478	0.646582	0	0	0.912478	0.710142	0.612821	0.989949	0	0.981467	0.915565	0.915565	0	0	0.792431	0	0	0.915565	21	15.8254
andarine	0.446506	0.792151	0	0	0.919771	0.327453	0	0.570414	0.703791	0.97751	0.620193	0.387396	0.97751	0	0.919771	0	-0.928402	0	0.919771	0.667423	0	0.999015	0	0.964905	0.97751	0.97751	0.879953	0	0.791839	0.879953	0	0.97751	21	15.7495
BRD-K69003436	0.484524	0.730822	0	0	0.909127	0.434691	0	0	0.516588	0.884198	0.637941	-0.361961	0.884198	0	0.909127	0.562567	0	0.718651	0.909127	0.48086	0	0	0.791051	-0.686909	0.884198	0.884198	0.84723	0.709288	0	0.84723	0.794361	0.884198	21	14.6553
BRD-K11147885	0.969799	0.898837	0.98108	0	0.969643	0.552571	0	0	0.836888	0.975735	0	0	0.975735	0	0.969643	0.614636	0	0	0.969643	0.71616	0	0.99192	0	0.902997	0.975735	0.975735	0.923122	0	0.898482	0.923122	0	0.975735	20	17.9972
ST-019386	0.993091	0.880891	0.976744	0	0.984822	0.568552	0	0	0.683254	0.99349	0	0	0.99349	0	0.984822	0.517272	0	0	0.984822	0.756215	0	0.996058	0	0.858636	0.99349	0.99349	0.96846	0	0.880544	0.96846	0	0.99349	20	17.9701
flucloxacillin	0.986577	0.957996	0.972803	0	0.952099	0.33038	0	0.757594	0.555687	0.978299	0	0	0.978299	0	0.952099	0.74849	0	0	0.952099	0.910616	0	0.997832	0	0	0.978299	0.978299	0.960576	0	0.957619	0.960576	0	0.978299	20	17.8445
BRD-K55996963	0.94769	0.905344	0.976744	0	0.870688	0.55716	0	0	0.840245	0.958374	0	0	0.958374	0	0.870688	0.776853	0	0	0.870688	0.828729	0	0.988963	0	0	0.958374	0.958374	0.972994	0	0.904987	0.972994	0.695781	0.958374	20	17.7724
GR-127935	0.848599	0.978308	0	0	0.935147	0.468987	0	0.768836	0.738744	0.988755	0	0	0.988755	0	0.935147	0.654851	0	0	0.935147	0.85369	0	0.999212	0	0.760055	0.988755	0.988755	0.977922	0	0.979105	0.977922	0	0.988755	20	17.7554
K784-3391	0.807343	0.904161	0.975759	0	0.970629	0.45621	0	0	0.794629	0.972381	0	0	0.972381	0	0.970629	0.780014	0	0	0.970629	0.691298	0	0.994285	0	0.795544	0.972381	0.972381	0.903804	0	0.960378	0.903804	0	0.972381	20	17.741
BRD-K96326565	0.675681	0.983435	0	0	0.951508	0.707634	0	0	0.81872	0.996252	0	0	0.996252	0.614869	0.951508	0.579218	0.643984	0	0.951508	0.912983	0	0.996847	0	0	0.996252	0.996252	0.993692	0	0.983048	0.993692	0	0.996252	20	17.7396
GSK-3-inhibitor-IX	0.677655	0.966673	0.980883	0	0	0.724248	0	0	0.870853	0.922667	0.93098	0	0.922667	0	0	0.381724	0	0.930797	0	0.758781	0.904142	0.989555	0	0.977129	0.922667	0.922667	0.966292	0	0.967278	0.966292	0	0.922667	20	17.6066
pyrrolidine-dithiocarbamate	0.995855	0.937882	0	0	0.971023	0.409177	0	0.664497	0.830964	0.979483	0	0	0.979483	0	0.971023	0.569199	0	0	0.971023	0.760162	0	0.994876	0	0	0.979483	0.979483	0.937512	0	0.953873	0.937512	0.732256	0.979483	20	17.5342
BRD-K56596360	0.924201	0.967265	0	0	0.983639	0.42144	0	0.661144	0.875987	0.996449	0	0	0.996449	0	0.983639	0.713044	-0.703156	0	0.983639	0.833761	0	0.997438	0	0	0.996449	0.996449	0.983245	0	0.966884	0.983245	0.952879	0.996449	20	17.5105
BRD-K78701355	0.980655	0.878722	0.9797	0	0.927459	0.406092	0	0.641617	0.843009	0.98698	0	0	0.98698	0	0.927459	0.750183	0	0	0.927459	0.628848	0	0.992314	0	0	0.98698	0.98698	0.878376	0	0.921545	0.878376	0	0.98698	20	17.4967
HG-5-88-01	0.867943	0.906725	0	0	0.961167	0.42409	0	0.726627	0.674961	0.989939	0	0	0.989939	0	0.961167	0.554072	0	0	0.961167	0.709057	0	0.996847	0	0.955836	0.989939	0.989939	0.906367	0	0.989553	0.906367	0	0.989939	20	17.4516
noretynodrel	0.994473	0.86689	0	0	0.954268	0.736392	0	0.684024	0.982227	0.990531	0	-0.368744	0.990531	0.655058	0.954268	0.501129	0	0	0.954268	0.658346	0	0.996058	0	0	0.990531	0.990531	0.958999	0	0.866548	0.958999	0	0.990531	20	17.3059
BRD-K27630390	0.652586	0.894695	0.968467	0	0.921151	0.466495	0	0	0.784558	0.974946	0	0	0.974946	0	0.921151	0.67994	0	0	0.921151	0.743489	0	0.987387	0	0.721609	0.974946	0.974946	0.894343	0	0.921545	0.894343	0	0.974946	20	17.2476
BRD-K50368246	0.969206	0.92112	0.981671	0	0.926276	0.519897	-0.3721	0	0.537125	0.978102	0	0	0.978102	0	0.926276	0.742169	0.716371	0	0.926276	0.671271	0	0.996058	0	0	0.978102	0.978102	0.973191	0	0.920757	0.973191	0	0.978102	20	17.2193
MLN-8054	0.94315	0.781503	0.970635	0	0.920363	0.58932	0	0	0.819708	0.940028	0	0	0.940028	0	0.920363	0.57473	0	0	0.920363	0.656768	0	0.980292	0	0.890576	0.940028	0.940028	0.870885	0	0	0.870885	0.798502	0.940028	20	17.2082
GW-583340	0.591867	0.961349	0.964919	0	0.974966	0.334968	0	0.723669	0	0.985007	0	0.398389	0.985007	0	0.974966	0.526331	0	0	0.974966	0.78532	0	0.999803	0	0	0.985007	0.985007	0.989553	0	0.96097	0.989553	0	0.985007	20	17.0766
BRD-A94381689	0.948085	0.846381	0	0	0.914055	0.376266	0	0	0.886848	0.98047	0	0.375074	0.98047	0	0.914055	0.60298	0	0	0.914055	0.721685	0	0.994482	0	0.882886	0.98047	0.98047	0.963138	0	0.846048	0.963138	0	0.98047	20	17.0515
HU-211	0.947493	0.837113	0	0	0.930219	0.338924	0	0.763905	0.894945	0.988952	0	0.309962	0.988952	0	0.930219	0.777333	0	0	0.930219	0.617601	0	0.99527	0	0	0.988952	0.988952	0.935541	0	0.836783	0.935541	0	0.988952	20	16.9258
halcinonide	0.93861	0.636916	0.993693	0	0.973389	0.567563	0	0	0.793641	0.97751	0	0	0.97751	0	0.973389	0.571372	0	0	0.973389	0.564325	0.569822	0.992905	0	0.76735	0.97751	0.97751	0.836783	0	0	0.836783	0	0.97751	20	16.8775
MR-16728	0.952625	0.691185	0.992511	0	0.963335	0.630538	0	0.685404	0.530411	0.993095	0	0	0.993095	0	0.963335	0.549162	0	0	0.963335	0.591358	0	0.99527	0	0	0.993095	0.993095	0.840923	0	0	0.840923	0.691049	0.993095	20	16.8468
BRD-K11883928	0.946111	0.895879	0.989555	0	0	0.711116	0	0.608481	0.830964	0.981653	0	0.45621	0.981653	0.608913	0	0.568719	0.668639	0	0	0.887924	0	0.994285	0	0	0.981653	0.981653	0.895525	0	0.946777	0.895525	0	0.981653	20	16.8129
BRD-K78559095	0	0.774758	0	0	0.980091	0.487381	-0.482988	0.82643	0	0.960347	0.883258	0	0.960347	0	0.980091	0.543913	0	0.883084	0.980091	0.571133	0.883432	0.997044	0	0	0.960347	0.960347	0.974571	0.730191	0	0.974571	0	0.960347	20	16.7888
austricine	0.964469	0.839085	0.989358	0	0.977528	0.709059	-0.363881	0.757988	0.689771	0.984612	0	-0.41235	0.984612	0	0.977528	0.42002	0	0	0.977528	0.725335	0	0.988766	0	0	0.984612	0.984612	0.838754	0	0.937907	0.838754	0	0.984612	20	16.7787
BRD-K36591038	0.993486	0.785249	0.987978	0	0.884684	0.340309	0.513693	0	0.656991	0.990333	0	0	0.990333	0	0.884684	0	0	0	0.884684	0.660517	0	0.997241	0	0	0.990333	0.990333	0.871082	0.684835	0.78494	0.871082	0	0.990333	20	16.7531
thenoyltrifluoroacetone	0.868535	0.908302	0	0	0.91504	0.380063	0	0.748718	0.582938	0.924837	0	0	0.924837	0	0.91504	0.626404	0	0	0.91504	0.655584	0	0.985613	0	0.769913	0.924837	0.924837	0.958013	0	0.907944	0.958013	0	0.924837	20	16.7193
BRD-A39121618	0.979668	0.734569	0	0	0.96235	0.413568	0	0	0.828397	0.99132	0	0	0.99132	0.687636	0.96235	0.410284	0	0	0.96235	0.609807	0.576134	0.99527	0	0	0.99132	0.99132	0.961364	0	0	0.961364	0.712934	0.99132	20	16.7146
danusertib	0.479668	0.920134	0.972211	0	0.994086	0.570688	0	0.786785	0.41094	0.832511	0	0	0.832511	0	0.994086	0.696055	0	0	0.994086	0.889897	0	0.994088	0	0	0.832511	0.832511	0.919771	0	0.991524	0.919771	0	0.832511	20	16.6963
BRD-A77577770	0.956376	0.649182	0.977335	0	0.947566	0.610918	0	0.5714	0.563981	0.958966	0	0	0.958966	0	0.947566	0.645566	0	0	0.947566	0.614049	0	0.983051	0	0.793573	0.958966	0.958966	0.811157	0	0	0.811157	0	0.958966	20	16.6253
BRD-A16581344	0.895776	0.849734	0.96078	0	0.9178	0.331408	0	0	0.627567	0.981456	0	0	0.981456	0	0.9178	0.365186	0	0	0.9178	0.57577	0	0.980489	0	0.724172	0.981456	0.981456	0.894934	0	0.849399	0.894934	0	0.981456	20	16.6108
rimexolone	0.975918	0.905541	0.972408	0	0.983048	0.445332	0	0	0.543839	0.986191	0	-0.335905	0.986191	0.692329	0.983048	0	0	0	0.983048	0.707281	0	0.997044	0	0	0.986191	0.986191	0.905184	0.660185	0.984822	0.905184	-0.687303	0.986191	20	16.552
vitexin	0.991315	0.856044	0.980489	0	0.959196	0.377136	0.35163	0	0.563784	0.975735	0	0	0.975735	0	0.959196	0.391545	0	0	0.959196	0.606156	0	0.989555	0	0	0.975735	0.975735	0.855707	0	0.962547	0.855707	0	0.975735	20	16.5379
quetiapine	0.956376	0.953855	0	0	0	0.486511	0.406204	0.60927	0.621643	0.979286	0	0.442984	0.979286	0	0	0.690326	0.747732	0	0	0.820047	0	0.998226	0	0.945978	0.979286	0.979286	0.965701	0	0.953479	0.965701	0	0.979286	20	16.4605
oxantel	0.568891	0.84086	0	0	0.98975	0	0.386603	0	0.694905	0.944565	0	0.416476	0.944565	0	0.98975	0.660862	0	0	0.98975	0.71616	0	0.995861	0	0.881506	0.944565	0.944565	0.874236	0	0.840528	0.874236	0	0.944565	20	16.4432
BRD-K91671201	0	0.847959	0.979306	0	0.894934	0.672389	0	0	0.66094	0.849083	0	0	0.849083	0.749753	0.894934	0.574533	0	0	0.894934	0.570442	0	0.97773	0	0.746057	0.849083	0.849083	0.932979	0	0.847625	0.932979	0	0.849083	20	16.4229
prostaglandin	0.914726	0.89647	0	0	0.819239	0.446203	0	0.567061	0.759479	0.876504	0	0	0.876504	0	0.819239	0.749393	0	0	0.819239	0.791239	0	0	0.802287	0.946175	0.876504	0.876504	0.904593	0	0.896117	0.904593	0	0.876504	20	16.4186
zibotentan	0.853928	0.922698	0	0	0.976542	0.459573	0	0.647337	0.49763	0.826593	0	0	0.826593	0.614474	0.976542	0.740588	0	0	0.976542	0.798047	0	0.97773	0	0	0.826593	0.826593	0.954465	0	0.922334	0.954465	0	0.826593	20	16.4059
EMF-sumo1-2	0.88867	0.761546	0.987387	0	0.800513	0.625831	0	0	0.595379	0.951272	0.690396	0	0.951272	0.7042	0.800513	0.700316	0	0.69026	0.800513	0.57429	0	0.97635	0	0	0.951272	0.951272	0	0	0.961364	0	0	0.951272	20	16.3139
BRD-K98991361	0.853139	0.713035	0.980686	0	0.958013	0.427927	0	0.642604	0.749013	0.849674	0	0	0.849674	0	0.958013	0.428854	0	0	0.958013	0.663378	0	0.979503	0	0.854692	0.849674	0.849674	0.949143	0	0	0.949143	0	0.849674	20	16.3135
BRD-K00954209	0.962692	0.865904	0	0	0.911689	0.536392	0	0.72071	0.764021	0.872164	0	0	0.872164	0.722106	0.911689	0.474262	0	0	0.911689	0.741219	0	0	0	0.757098	0.872164	0.872164	0.865563	0	0.92943	0.865563	0	0.872164	20	16.3008
BRD-K41757249	0.993289	0.836324	0	-0.823773	0.963138	0.420847	0	0	0.897709	0.967252	0	-0.325816	0.967252	0.646421	0.963138	0.753739	0	0	0.963138	0.711622	0	0.994088	0	0	0.967252	0.967252	0.957225	0.717018	0.835994	0.957225	0	0.967252	20	16.2976
felbamate	0.520726	0.876159	0.987781	0	0.900651	0.522429	0	0.73432	0.528436	0.879069	0	0	0.879069	0	0.900651	0.577299	0	0	0.900651	0.775651	0	0.983445	0	0	0.879069	0.879069	0.875813	0	0.941061	0.875813	0	0.879069	20	16.2962
oxindole-I	0.672917	0.842043	0	0	0.94796	0.562104	0	0.653649	0.810821	0.825409	0	0	0.825409	0	0.94796	0.602613	0.601183	0	0.94796	0.736582	0	0.972211	0	0	0.825409	0.825409	0.972403	0	0.841711	0.972403	0	0.825409	20	16.2116
PHA-665752	0.936439	0.75843	0.967875	0	0.807215	0.651859	0.374906	0	0.844194	0.956993	0	0	0.956993	0	0.807215	0.524553	0.749112	0	0.807215	0.633682	0.595858	0.985416	0	0	0.956993	0.956993	0	0	0.929036	0	0	0.956993	20	16.158
BH3I-1	0.49625	0.874778	0	0	0.844865	0.524328	0.533649	0.678501	0.686809	0.925232	0	0	0.925232	0	0.844865	0.647909	0	0	0.844865	0.727802	0	0.983445	0	0	0.925232	0.925232	0.976148	0	0.874433	0.976148	0	0.925232	20	16.141
deoxyrhapontin	0.495855	0.933741	0	0	0.984624	0	0	0.725641	0	0.695601	0	0.386661	0.695601	0	0.984624	0.709008	0	0	0.984624	0.922455	0	0.996847	0	0.904574	0.695601	0.695601	0.992312	0.71619	0.933373	0.992312	0	0.695601	20	16.1408
BRD-K86631041	0.991512	0.726287	0	0	0.826927	0.314755	0	0	0.681872	0.914776	0	0.602402	0.914776	0	0.826927	0.549388	0	0	0.826927	0.601519	0	0.986598	0	0.947161	0.914776	0.914776	0.937315	0.74088	0	0.937315	0	0.914776	20	16.0717
EMF-sumo1-7	0.556139	0.791757	0	0	0.923714	0	0	0.669822	0.631714	0.896035	0	0	0.896035	0	0.923714	0.578286	0	0	0.923714	0.667028	0	0.986598	0	0	0.896035	0.896035	0.791445	0.640465	0.854327	0.791445	0.814077	0.896035	20	16.0244
BRD-K18074178	0.893604	0.705384	0	0	0.975163	0.403006	0	0.705523	0.696288	0.977116	0	0.302784	0.977116	0	0.975163	0.561607	0	0	0.975163	0.614246	0	0.989358	0	0.833991	0.977116	0.977116	0	0.641649	0.863789	0	0	0.977116	20	16.0223
valyltryptophan	0.494473	0.832775	0.977138	0	0.956436	0.559059	0	0	0.404226	0.968041	0	0	0.968041	0	0.956436	0.709968	0.580473	0	0.956436	0.70807	0	0.995467	0	0	0.968041	0.968041	0.977725	0	0.832446	0.977725	-0.741325	0.968041	20	16.0177
pantoprazole	0.986182	0.873989	0	0	0	0.50621	0	0.583235	0.572867	0.939633	0	0.491027	0.939633	0	0	0.608032	0.580079	0	0	0.749309	0	0.972803	0	0.823541	0.939633	0.939633	0.873645	0	0.922137	0.873645	0.876183	0.939633	20	15.991
saclofen	0.975523	0.743838	0.964525	0	0.82397	0.468631	0.375262	0.657594	0.763823	0.971789	0	0	0.971789	0	0.82397	0.494327	0	0	0.82397	0.711129	0.557199	0.984628	0	0	0.971789	0.971789	0	0	0.920166	0	0	0.971789	20	15.9475
BRD-K49807497	0.70608	0.917965	0.991525	0	0	0.37769	0	0	0.578989	0.94279	0.6338	0.414046	0.94279	0	0	0.61218	0	0	0	0.668114	0.633925	0.990934	0	0.897082	0.94279	0.94279	0.917603	0	0.958801	0.917603	0	0.94279	20	15.9303
gamma-linolenic-acid	0.764469	0.845987	0	0	0	0.585522	0	0.619921	0.880529	0.935293	0.663538	0	0.935293	0	0	0.660157	0.600986	0	0	0.680051	0.697041	0	0	0.923304	0.935293	0.935293	0.845653	0	0.864183	0.845653	0.702287	0.935293	20	15.8557
Ro-19-4605	0.908014	0.719582	0.992117	0	0.875025	0.34375	-0.418336	0.708679	0.651066	0.977116	0	0	0.977116	0	0.875025	0.495626	0	0	0.875025	0.487273	0	0.982854	0	0.854101	0.977116	0.977116	0.807412	0	0	0.807412	0	0.977116	20	15.8502
monastrol	0.496842	0.747584	0.965116	0	0.960378	0.485641	0	0.715976	0.598539	0.85579	0	0	0.85579	0	0.960378	0.603573	0.643787	0	0.960378	0.62283	0	0.981868	0	0	0.85579	0.85579	0.874433	0	0	0.874433	0	0.85579	20	15.7707
deracoxib	0	0.628436	0.97162	0	0.957619	0.325791	0	0.737081	0	0.802525	0	0	0.802525	0	0.957619	0.4389	0	0	0.957619	0.645324	0	0.995073	0.785531	0.704653	0.802525	0.802525	0.828307	0.957996	0	0.828307	0	0.802525	20	15.7325
BRD-A95944315	0.767746	0.742063	0.988963	0	0.914252	0	0	0.747929	0.708333	0.776485	0	0.309736	0.776485	0	0.914252	0.652198	0	0	0.914252	0.617305	0	0.973788	0	0.774842	0.776485	0.776485	0.900453	0	0	0.900453	0	0.776485	20	15.709
meprylcaine	0.988354	0.63518	0.976744	0	0	0.525158	0	0.563708	0.858215	0.963109	0.813055	0.340822	0.963109	0	0	0.381724	0	0.812894	0	0.519633	0.802564	0.980095	0.788882	0.857847	0.963109	0.963109	0	0	0	0	0	0.963109	20	15.6604
telmisartan	0.994868	0.750148	0	0	0	0.569581	0	0.558185	0.894155	0.933715	0	0.325703	0.933715	0	0	0.454761	0.741223	0	0	0.625395	0.586588	0.961766	0	0.864748	0.933715	0.933715	0.956633	0	0	0.956633	0.75	0.933715	20	15.659
pravastatin	0.926174	0.924275	0	0	0.962547	0.344937	-0.429164	0	0	0.844743	0.671465	-0.327342	0.844743	0	0.962547	0.391799	0	0	0.962547	0.799625	0.671598	0.993102	0	0.773856	0.844743	0.844743	0.923911	0	0.9452	0.923911	0	0.844743	20	15.6447
SB-218795	0.897158	0.810491	0.96216	0	0	0.595214	0	0.595661	0.750592	0.8333	0	0	0.8333	0.716821	0	0.517554	0	0	0	0.685773	0	0.964328	0	0.813289	0.8333	0.8333	0.810171	0	0.827321	0.810171	0.705836	0.8333	20	15.629
kenpaullone	0.974931	0.674581	0.975168	0	0.79795	0.442405	0.441533	0.631558	0.889613	0.946735	0	0	0.946735	0	0.79795	0.394508	0	0	0.79795	0.499704	0.601183	0	0	0.943218	0.946735	0.946735	0	0	0.874433	0	0	0.946735	20	15.4704
DCPIB	0.982827	0.83593	0.97635	0	0	0.378679	0	0.638264	0.581161	0.91162	0	0.30154	0.91162	0	0	0.373596	0.621105	0	0	0.711227	0	0.98916	0	0.883084	0.91162	0.91162	0.8356	0	0.921151	0.8356	0	0.91162	20	15.4234
oxybuprocaine	0.87801	0.868665	0	0	0.920166	0.478956	0	0	0.598144	0.87828	0	0	0.87828	0	0.920166	0.368827	0.691321	0	0.920166	0.691693	0	0.971423	0	0	0.87828	0.87828	0.868322	0.682863	0.9726	0.868322	-0.704259	0.87828	20	15.3868
15-delta-prostaglandin-j2	0.739242	0.814829	0	0	0	0.493671	0	0.601775	0.73203	0.909844	0.679748	0	0.909844	0.661763	0	0.4643	0	0.679614	0	0.564917	0	0.977335	0	0.928431	0.909844	0.909844	0.82673	0	0.814508	0.82673	0	0.909844	20	15.3548
propoxycaine	0.827477	0.838888	0.99389	0	0	0.607002	0	0	0.64376	0.83113	0.642635	0.343196	0.83113	0	0	0.629	0.635108	0	0	0.714187	0	0	0	0.909503	0.83113	0.83113	0.848216	0	0.838557	0.848216	0.75414	0.83113	20	15.2294
ST-4029010	0.963679	0.708933	0.988569	0	0.862409	0.619343	0	0.696055	0.676343	0.72973	0	0	0.72973	0	0.862409	0.566941	0.577318	0	0.862409	0.725829	0	0	0.793022	0	0.72973	0.72973	0	0	0.898285	0	0.6875	0.72973	20	15.1377
nilutamide	0.954994	0.695879	0	0	0.988173	0.501503	0.480142	0.786982	0.976106	0.995265	-0.634786	0	0.995265	0	0.988173	0.517751	-0.700789	-0.816443	0.988173	0.672257	0	0.99862	0	0	0.995265	0.995265	0.895722	0	0	0.895722	0.951498	0.995265	20	15.116
gabexate	0.70608	0.873989	0	0	0	0.452057	0.377159	0.760947	0	0.899586	0.659791	0.34817	0.899586	0	0	0	0	0.859819	0	0.498915	0.589152	0.966693	0	0.877563	0.899586	0.899586	0.882318	0	0.873645	0.882318	0	0.899586	20	15.1065
BRD-K84855052	0.98638	0.96411	0	0	0	0.47504	0	0	0.490719	0.688696	0.654309	0.298799	0.688696	0	0	0.475052	0	0	0	0.839483	0.654438	0.984628	0.899468	0.953864	0.688696	0.688696	0.96373	0	0.979696	0.96373	0	0.688696	20	15.0269
tyrphostin-A9	0.826885	0.842437	0	0	0.944806	0.436274	0.39921	0.778501	0.834321	0.767607	0	0.374876	0.767607	0	0.944806	0.697325	0	0	0.944806	0.507695	0	0	0	0	0.767607	0.767607	0.842105	0	0.951508	0.842105	0	0.767607	20	15.0057
BRD-K70974948	0.917884	0.698876	0	0.833629	0	0.636511	0.355661	0	0.749605	0.985007	0.680142	0.304931	0.985007	0.684678	0	0.597082	0.599211	0.693021	0	0.574092	0	0.984036	0	0	0.985007	0.985007	0	0	0	0	0.733636	0.985007	20	14.968
BRD-K74109131	0.503829	0.807927	0	0	0.95683	0.344027	0	0	0.496051	0.943973	0	0.350148	0.943973	0	0.95683	0.45572	-0.588363	0	0.95683	0.571527	0	0.986401	0	0.865142	0.943973	0.943973	0.807609	0	0.815888	0.807609	0	0.943973	20	14.8139
quercetagetin	0	0.875567	0	0	0.967475	0.396875	0	0.63432	0	0.627343	0	0.373463	0.627343	0	0.967475	0.513575	0.747929	0	0.967475	0.625691	0	0.99389	0	0.859227	0.627343	0.627343	0.899468	0	0.875222	0.899468	0	0.627343	20	14.7338
NK26-I-41-1	0.651086	0.801223	0	0	0.935738	0.482911	0	0.769428	0.683649	0.947721	-0.614829	-0.299477	0.947721	0.68168	0.935738	0.706835	-0.723669	0	0.935738	0.551302	0	0.980686	0	0	0.947721	0.947721	0.800907	0	0.824759	0.800907	0	0.947721	20	14.6432
BRD-K10554164	-0.475918	0.855453	0	0	0	0.474525	0.394072	0.575937	0.622828	0.83409	0.773772	0	0.83409	0	0	0.536039	0.77357	0.973778	0	0.605564	0.807298	0	0	0.836159	0.83409	0.83409	0.869702	0	0.855115	0.869702	0	0.83409	20	14.518
dexketoprofen	0.497434	0.670085	0.977533	0	0.916815	0.451226	0	0.678107	0.548973	0.800552	0	0	0.800552	0	0.916815	0.550516	-0.733728	0	0.916815	0.670481	0	0.980095	0	0.768336	0.800552	0.800552	0.835206	0	0	0.835206	0	0.800552	20	14.4827
pioglitazone	0.73786	0.87182	0	0	0.811946	0.37856	0.373286	0.645562	0.435624	0.805484	0	-0.303066	0.805484	0	0.811946	0.639245	0	0	0.811946	0.64631	0	0.960978	0	0	0.805484	0.805484	0.871476	0	0.887246	0.871476	0	0.805484	20	14.4796
epothilone	0.621753	0.684875	0	0	0.929825	0.370372	0	0.672584	0.408373	0.574867	0	0.631934	0.574867	0	0.929825	0	0.712821	0	0.929825	0.684491	0	0	0	0.970426	0.574867	0.574867	0.850779	0	0	0.850779	0.68474	0.574867	20	13.8077
BRD-K88735704	0.787683	0.67044	0	0	0.95545	0.330222	0.380399	0	0.531201	0.980272	-0.82607	0.317394	0.980272	0	0.95545	0.442428	0	-0.825907	0.95545	0.49556	-0.659369	0.997635	0	0.796333	0.980272	0.980272	0.870294	0	0	0.870294	0	0.980272	20	12.9462
BRD-A67306036	0	0.990534	0	0	0.99862	0.360047	0	0.910651	0	0.971987	0	0	0.971987	0	0.99862	0	0	0	0.99862	0.831393	0	1	0	0.730678	0.971987	0.971987	0.992706	0.793098	0.990144	0.992706	0.836751	0.971987	19	17.2845
BRD-K16604360	0.984603	0.963518	0.980489	0	0.994875	0.399525	0	0	0.563981	0.98698	0	0	0.98698	0	0.994875	0.552012	0	0	0.994875	0.838891	0	1	0	0	0.98698	0.98698	0.983048	0	0.963138	0.983048	0	0.98698	19	17.1318
BRD-K52099002	0.990722	0.870834	0.986401	0	0.958013	0.405657	0	0	0.544431	0.995265	0	0	0.995265	0	0.958013	0	0	0	0.958013	0.746152	0	0.997832	0	0.862382	0.995265	0.995265	0.988567	0	0.870491	0.988567	0	0.995265	19	17.1024
brivanib	0.982629	0.898639	0.969452	0	0.939878	0.417563	0	0	0.817338	0.985007	0	0	0.985007	0	0.939878	0.535587	0	0	0.939878	0.768449	0	0.988963	0	0	0.985007	0.985007	0.898285	0	0.952888	0.898285	0	0.985007	19	16.8727
guanaben-acetate	0.972365	0.908894	0.967678	0	0.851567	0.406843	0	0	0.810427	0.979286	0	0	0.979286	0	0.851567	0.668313	0	0	0.851567	0.784234	0	0.986007	0	0	0.979286	0.979286	0.945594	0	0.908535	0.945594	0	0.979286	19	16.7556
testosterone-propionate	0.92953	0.965096	0	0	0.993101	0.4125	0	0.770414	0.638231	0.974157	0	0	0.974157	0	0.993101	0.468985	0	0	0.993101	0.800217	0	0.99527	0	0	0.974157	0.974157	0.964715	0	0.979499	0.964715	0	0.974157	19	16.7393
BRD-K78603557	0.978681	0.949122	0	0	0.888823	0.583623	0	0.636489	0.81872	0.961728	0	0	0.961728	0	0.888823	0.586386	0	0	0.888823	0.815213	0	0.988766	0	0	0.961728	0.961728	0.968066	0	0.948748	0.968066	0	0.961728	19	16.717
SIB-1757	0.982827	0.979097	0.99527	0	0	0.638964	0	0.562525	0.883096	0.988755	0	0	0.988755	0.630842	0	0.658915	0.602959	0	0	0.853098	0	0.994876	0	0	0.988755	0.988755	0.978711	0	0.979499	0.978711	0	0.988755	19	16.6632
BRD-K64525051	0.902487	0.820745	0.977927	0	0.965504	0.490348	0	0	0.800553	0.983823	0	0	0.983823	0	0.965504	0.607326	0	0	0.965504	0.696034	0	0.992905	0	0	0.983823	0.983823	0.855904	0	0.820422	0.855904	0	0.983823	19	16.6362
ST-012030	0.964469	0.897259	0.993496	0	0.90755	0.319343	0	0	0.73203	0.969422	0	0	0.969422	0	0.90755	0.531467	0	0	0.90755	0.772593	0	0.994482	0	0	0.969422	0.969422	0.973783	0	0.896905	0.973783	0	0.969422	19	16.6194
LY-288513	0.861627	0.93453	0	0	0.995072	0.353916	0	0.914596	0	0.979089	0	0.420885	0.979089	0	0.995072	0.501072	0	0	0.995072	0.809886	0	0.996058	0	0	0.979089	0.979089	0.989947	0	0.934161	0.989947	0	0.979089	19	16.5873
CO-102862	0.986182	0.769473	0.995664	0	0.950719	0.341693	0	0.784418	0.864336	0.991714	0	0	0.991714	0	0.950719	0.614664	0	0	0.950719	0.579124	0	0.996453	0	0.841877	0.991714	0.991714	0	0	0.923911	0	0	0.991714	19	16.5085
BRD-K95253417	0.947296	0.782883	0.987584	0	0.914252	0.538964	0	0	0.904423	0.989742	0	0	0.989742	0	0.914252	0.478947	0.653649	0	0.914252	0.658149	0	0.991328	0	0	0.989742	0.989742	0.919968	0	0	0.919968	0	0.989742	19	16.4746
HMN-214	0	0.805561	0	0	0.975754	0.759533	0	0.824458	0.739336	0.959164	0	0	0.959164	0	0.975754	0.441158	0	0	0.975754	0.61987	0	0.995073	0	0.927642	0.959164	0.959164	0.805243	0	0.963138	0.805243	0	0.959164	19	16.4093
VX-222	0.747533	0.69296	0.974773	0	0.947566	0.59193	0	0.615582	0.901066	0.965279	0	0	0.965279	0	0.947566	0.708698	0	0	0.947566	0.69337	0	0.983445	0	0	0.965279	0.965279	0.882121	0	0	0.882121	0	0.965279	19	16.3427
2-aminopurine	0.922227	0.705541	0.979109	0	0.971023	0.435008	0	0	0.734795	0.992898	0	0	0.992898	0	0.971023	0.441666	0	0	0.971023	0.617601	0	0.995861	0	0.770505	0.992898	0.992898	0.918786	0	0	0.918786	0	0.992898	19	16.3174
BRD-A30455275	0.959337	0.787024	0	0	0.868125	0.509098	0	0.820316	0.655213	0.989347	0	0	0.989347	0	0.868125	0.601202	0	0	0.868125	0.662293	0	0.993299	0	0	0.989347	0.989347	0.910309	0	0.786714	0.910309	0	0.989347	19	16.1462
BRD-K88710727	0.959534	0.758036	0.983248	0	0.897102	0.67409	0	0	0.603476	0.968633	0	0	0.968633	0.8028	0.897102	0.558447	0.559369	0	0.897102	0.745264	0	0.995073	0	0	0.968633	0.968633	0	0	0	0	0.872831	0.968633	19	16.0466
CVF-SUMO-13	0.996644	0.943404	0	0	0.890006	0.404509	0	0.662327	0.699645	0.965279	0	-0.471019	0.965279	0	0.890006	0	0	0	0.890006	0.679854	0	0.992708	0	0	0.965279	0.965279	0.943032	0	0.951902	0.943032	0.786869	0.965279	19	16.0293
paclitaxel	0.667351	0.613488	0.998818	0	0.97536	0.407278	0	0.900789	0.478081	0.973762	0	0	0.973762	0	0.97536	0	0.640631	0	0.97536	0.613852	0	0.996255	0	0	0.973762	0.973762	0	0.943206	0	0	0.960765	0.973762	19	16.0154
genistein	0.966048	0.809899	0.963343	0	0.866943	0.409454	0	0	0.848934	0.99132	0	0	0.99132	0	0.866943	0	-0.647535	0	0.866943	0.685182	0	0.990343	0	0.848778	0.99132	0.99132	0.80958	0	0.928839	0.80958	0	0.99132	19	15.9799
BRD-K71935468	0.973549	0.879708	0	0	0.842105	0.333347	0	0.669625	0.884281	0.93332	0	0	0.93332	0	0.842105	0.507648	0	0	0.842105	0.755032	0	0.964328	0	0	0.93332	0.93332	0.957619	0	0.879361	0.957619	0	0.93332	19	15.955
BRD-K79779816	0.830241	0.622915	0.994088	0	0.965701	0.666218	0	0	0.6953	0.971	0	0	0.971	0	0.965701	0.469662	0	0	0.965701	0.564522	0	0.994482	0	0	0.971	0.971	0.874039	0.608913	0	0.874039	0	0.971	19	15.9465
bicuculline	0.974536	0.626661	0.992314	0	0.94796	0.339913	0	0	0.60466	0.989939	0	0	0.989939	0	0.94796	0.403567	0	0	0.94796	0.488556	0	0.995073	0	0.968257	0.989939	0.989939	0.875419	0	0	0.875419	0	0.989939	19	15.9379
BRD-K38690464	0.911962	0.693354	0.993496	0	0.938301	0.63307	0	0	0.679897	0.994674	0	0	0.994674	0	0.938301	0.527516	0.578304	0	0.938301	0.568567	0	0.997438	0	0.801853	0.994674	0.994674	0	0	0	0	0.755323	0.994674	19	15.9291
BRD-K54822214	0.507975	0.953658	0	0.972206	0.798344	0.341495	0	0	0.454581	0.991517	0	0.593217	0.991517	0	0.798344	0	0	0	0.798344	0.856551	0	0.995861	0	0	0.991517	0.991517	0.953282	0	0.992904	0.953282	0	0.991517	19	15.9276
dexrazoxane	0.929333	0.963912	0	-0.853538	0.958013	0.470965	0	0.782249	0	0.962715	0	0.391578	0.962715	0	0.958013	0	0	0	0.958013	0.839286	0	0.99527	0.809186	0	0.962715	0.962715	0.967081	0	0.963532	0.967081	0	0.962715	19	15.9135
BRD-K00816165	0.848204	0.742457	0.981868	0	0.794205	0.569739	0	0	0.926935	0.978299	0	0	0.978299	0	0.794205	0.589773	0	0	0.794205	0.774763	0.572189	0.981474	0	0.738368	0.978299	0.978299	0	0	0.906564	0	0	0.978299	19	15.9064
EO-1428	0.961705	0.688424	0.969058	0	0.981471	0.486076	0	0.559369	0.815166	0.947524	0	0	0.947524	0	0.981471	0.47477	0	0	0.981471	0.578532	0	0.984233	0	0.871057	0.947524	0.947524	0	0	0.82811	0	0	0.947524	19	15.8985
tamoxifen	0.680063	0.866299	0	0	0.961561	0.614399	0	0.776134	0.790679	0.791083	0	0	0.791083	0	0.961561	0.748405	0	0	0.961561	0.741614	0	0.993496	0	0	0.791083	0.791083	0.982456	0	0.865957	0.982456	0	0.791083	19	15.8821
aniracetam	0.951046	0.755669	0.98916	0	0.822393	0.455024	0	0.656016	0.647709	0.972578	0	0	0.972578	0	0.822393	0.572783	0	0	0.822393	0.575474	0	0.991131	0	0	0.972578	0.972578	0.897102	0	0	0.897102	0	0.972578	19	15.7183
BRD-K21788104	0.823924	0.795898	0	0	0.88764	0.42947	0	0.600592	0.700632	0.995463	0	0	0.995463	0	0.88764	0.446549	0	0	0.88764	0.671172	0	0.999015	0	0	0.995463	0.995463	0.899271	0	0.795584	0.899271	0	0.995463	19	15.7016
STK-674938	0.871694	0	0.99054	0	0.963532	0.407358	0	0.787771	0.649487	0.93115	0	-0.36767	0.93115	0	0.963532	0.405881	0.588955	0	0.963532	0	0	0.992511	0	0	0.93115	0.93115	0.954071	0.817196	0	0.954071	0	0.93115	19	15.5982
tetrahydropalmatine	0.96743	0.694301	0	0	0.923517	0.595055	0	0.615976	0.811809	0.90215	0	0	0.90215	0.621731	0.923517	0.511035	0	0	0.923517	0.632991	0	0.982854	0	0	0.90215	0.90215	0	0	0.894145	0	0.889196	0.90215	19	15.4978
piperine	0.995065	0.877933	0	0	0.912084	0.342682	0	0	0.585506	0.992701	0	0.308379	0.992701	0	0.912084	0.411723	0	0	0.912084	0.502861	0	0.993693	0	0	0.992701	0.992701	0.907944	0	0.877587	0.907944	0	0.992701	19	15.4111
proxymetacaine	0.996842	0.898442	0	0	0.981471	0.46519	0.493341	0	0.900276	0.982837	-0.712877	0	0.982837	0	0.981471	0.653581	0	-0.712737	0.981471	0.773777	0	0.994285	0	0	0.982837	0.982837	0.921151	0	0.898088	0.921151	0	0.982837	19	15.3491
BRD-K11181277	0.496447	0.860185	0	0	0.97674	0.365309	0	0	0.60782	0.979483	0	0.371966	0.979483	0	0.97674	0.443642	0	0	0.97674	0.713694	0	0.995467	0	0	0.979483	0.979483	0.859846	0	0.907353	0.859846	0	0.979483	19	15.3092
EMF-BCA1-64	0.497434	0	0.961569	0	0.910309	0.585087	0	0.668836	0.744076	0.884001	0	0	0.884001	0	0.910309	0.633234	0	0	0.910309	0.496054	0	0.973394	0	0.849763	0.884001	0.884001	0.859649	0	0	0.859649	0	0.884001	19	15.2797
GR-55562	0	0.771209	0	0	0.962547	0.436907	0	0.612623	0.709716	0.996054	0	0.330338	0.996054	0	0.962547	0.59282	0	0	0.962547	0.518646	0.605325	0.998226	0	0.829653	0.996054	0.996054	0	0	0.971023	0	0	0.996054	19	15.2444
BRD-K66224104	0.750296	0.695287	0	0	0.96846	0.340823	0	0.662722	0.540877	0.97317	0	0.326523	0.97317	0	0.96846	0.713326	0	0	0.96846	0.591949	0	0.991328	0	0.917981	0.97317	0.97317	0	0	0.895131	0	0	0.97317	19	15.1975
BIBX-1382	0.559968	0.772037	0	0.859649	0.905184	0.507634	0	0	0	0.994871	0.654269	0.346588	0.994871	0	0.905184	0.558531	0	0	0.905184	0.647297	0.687771	0.99389	0	0	0.994871	0.994871	0	0	0.845456	0	0	0.994871	19	15.123
BRD-K43256821	0.773983	0.74439	0.991328	0	0.870294	0	0	0.703945	0.522314	0.772144	0	0	0.772144	0	0.870294	0.559801	0	0.680402	0.870294	0.790746	0	0.970832	0	0	0.772144	0.772144	0.944214	0	0	0.944214	0	0.772144	19	15.0978
lavendustin-c	0.941176	0	0.975759	0	0.956436	0.339003	0	0	0.701224	0.888933	0.752514	0	0.888933	0	0.956436	0.406079	-0.574359	0.752366	0.956436	0	0.58856	0.97773	0	0	0.888933	0.888933	0.95821	0	0	0.95821	0	0.888933	19	15.0904
hydroxycholesterol	0.976905	0.718596	0.964919	0	0.975163	0.336116	0	0	0.485387	0.735254	0	0	0.735254	0	0.975163	0.545295	0	0	0.975163	0	0	0.984825	0	0.679416	0.735254	0.735254	0.963927	0	0	0.963927	0.812894	0.735254	19	15.034
BRD-K55612480	0.788985	0.799251	0.976941	0	0.910507	0.326345	0	0	0.611572	0.826198	0	0	0.826198	0	0.910507	0.460038	0	0	0.910507	0.593824	0	0.978124	0	0	0.826198	0.826198	0.798936	0	0.96846	0.798936	0	0.826198	19	14.9639
biperiden	0.790762	0.767304	0	0	0.968855	0.407278	0.427267	0	0.815956	0.8406	0	0	0.8406	0.625912	0.968855	0.567139	0	0	0.968855	0.600335	0	0.984825	0	0	0.8406	0.8406	0.92332	0	0	0.92332	0	0.8406	19	14.943
BRD-A59145032	0.93032	0.648353	0.985022	0	0	0.414953	0.362695	0	0.716035	0.988952	0	0.34167	0.988952	0	0	0	0	0.692429	0	0.599448	0.607495	0.987978	0	0.941838	0.988952	0.988952	0	0	0.848216	0	0.77918	0.988952	19	14.8004
RS-16566	0.936044	0.743443	0.984233	0	0	0.53307	0	0	0.71564	0.937463	0.703214	0.388328	0.937463	0	0	0.476661	0.582051	0.703076	0	0.725335	0.703353	0	0	0.971017	0.937463	0.937463	0	0	0.861817	0	0	0.937463	19	14.7146
nitrendipine	0.967825	0.746756	0.985416	0	0.87601	0.489161	0.450622	0.709665	0.56793	0.832511	0	0	0.832511	0.762966	0.87601	0.52602	0	0	0.87601	0.742403	0	0	0	0	0.832511	0.832511	0	0	0.970826	0	0	0.832511	19	14.7102
cinanserin	0.736873	0.783475	0.989358	0.833629	0.829884	0.404114	0	0.663511	0	0.703492	0	0	0.703492	0	0.829884	0.523452	0	0	0.829884	0.783938	0	0.991131	0	0	0.703492	0.703492	0.980091	0	0	0.980091	0	0.703492	19	14.6768
retinyl-acetate	0.786696	0	0	0	0.984427	0.364241	0	0	0.552528	0.843362	0.620982	0	0.843362	0	0.984427	0.426116	0	0	0.984427	0	0.621105	0.991723	0	0.726144	0.843362	0.843362	0.836192	0	0	0.836192	0.700513	0.843362	19	14.6325
BRD-K93541117	0.623253	0.696115	0	0	0.970629	0.32504	0	0.572584	0.807464	0.925035	0	0.448156	0.925035	0	0.970629	0	-0.613412	0	0.970629	0.57133	0	0.987387	0	0.88959	0.925035	0.925035	0.875419	0	0	0.875419	0	0.925035	19	14.5954
fenoterol	0.819187	0.809308	0	0	0.879558	0.447745	0	0	0	0.736832	0	0.439819	0.736832	0	0.879558	0	0	0.735213	0.879558	0.68459	0.580276	0.977335	0	0	0.736832	0.736832	0.977528	0	0.808989	0.977528	0	0.736832	19	14.5804
BRD-K40300908	0.497236	0	0.968467	0	0.933373	0.467682	0	0.64931	0.760466	0.946143	0	0	0.946143	0	0.933373	0.451741	-0.790927	0	0.933373	0.56985	0	0.982657	0	0.722792	0.946143	0.946143	0.840725	0	0	0.840725	0	0.946143	19	14.4916
donepezil	0.497434	0.980083	0	0	0.890992	0	0	0.724655	0.475711	0.709777	0	0	0.709777	0	0.890992	0	-0.624655	0	0.890992	0.658149	0.623669	0.989555	0	0	0.709777	0.709777	0.980682	0	0.979696	0.980682	0.931979	0.709777	19	14.4195
ciclacillin	0.987959	0.732558	0	0	0.966292	0.41515	0	0	0.820695	0.993095	-0.753303	0	0.993095	0	0.966292	0.622651	0	-0.888801	0.966292	0.628256	-0.704339	0.999015	0	0	0.993095	0.993095	0.98423	0.766476	0	0.98423	0.867902	0.993095	19	14.327
safinamide	0.558152	0.621574	0	0	0.799921	0.377413	0.412369	0.751677	0.713665	0.963898	0	0	0.963898	0	0.799921	0.447254	0	0	0.799921	0.621942	0	0.981868	0	0.782532	0.963898	0.963898	0	0	0	0	0.786672	0.963898	19	14.2744
BRD-K28774715	0.956968	0.828633	0	0	0	0.544343	0	0	0.694115	0.71158	0	0.395761	0.71158	0	0	0.705706	0.657791	0	0	0.703927	0.589744	0	0	0.918178	0.71158	0.71158	0.828307	0	0.947566	0.828307	0.892547	0.71158	19	14.0498
pivmecillinam	0.496842	0.829817	0	0	0.826336	0.35443	0	0	0.49763	0.854212	0	0.410428	0.854212	0	0.826336	0	-0.711834	0	0.826336	0.703729	0	0.984233	0	0.711554	0.854212	0.854212	0.920757	0	0.829489	0.920757	0	0.854212	19	13.6979
methyllycaconitine	0.949664	0.741274	0	0	0.893948	0.490823	0.442403	0	0.493483	0.645661	0	-0.435128	0.645661	0.618379	0.893948	0	0.632544	0	0.893948	0	0	0	0.839543	0	0.645661	0.645661	0.893948	0	0	0.893948	0.886041	0.645661	19	13.3571
procainamide	0.490328	0.793137	0	0	0.866746	0	0	0.867258	0	0.531438	0	0	0.531438	0	0.866746	0.364791	0	0	0.866746	0.765588	0	0	0	0.790221	0.531438	0.531438	0.792825	0.66689	0.912675	0.792825	0.791009	0.531438	19	13.285
SC-9	0.994276	0.631434	0.986598	0	0.927853	0	0	0.761538	0.704581	0.703886	-0.621574	-0.512081	0.703886	0	0.927853	0.500113	0	-0.718454	0.927853	0.574487	0	0.986993	0	0	0.703886	0.703886	0.957225	0	0	0.957225	0.713328	0.703886	19	13.2187
SIB-1893	0.469601	0	0	0	0.824364	0.314359	0	0.657988	0	0.68041	0.736936	0	0.68041	0	0.824364	0.461224	0	0.73679	0.824364	0	0.722485	0	0	0.892547	0.68041	0.68041	0.798541	0.621731	0	0.798541	0	0.68041	19	13.0859
timolol	0.941176	0	0.993102	0	0.825941	0.491495	0.420549	0	0.459123	0.526139	0.669651	0.327003	0.526139	0	0.825941	0.534346	0.623274	0	0.825941	0.659728	0	0	0.838951	0	0.526139	0.526139	0	0	0	0	0	0.526139	19	12.0669
D-609	0.789538	0.888977	0	0	0.999212	0.490427	0	0.646943	0	0.993884	0	0	0.993884	0	0.999212	0	0	0	0.999212	0.764305	0	1	0	0	0.993884	0.993884	0.97674	0	0.888626	0.97674	0.968849	0.993884	18	16.3582
BRD-K33164466	0.895578	0.897062	0	0	0.955253	0.447745	0	0	0.80549	0.975932	0	0	0.975932	0	0.955253	0.683778	0	0	0.955253	0.657853	0	0.991328	0	0	0.975932	0.975932	0.896708	0	0.910112	0.896708	0	0.975932	18	15.8278
BRD-A82628254	0.987564	0.790771	0	0	0.856692	0.353165	0	0	0.706951	0.963306	0	0	0.963306	0	0.856692	0	0	0	0.856692	0.666042	0	0.995861	0	0.96806	0.963306	0.963306	0.986596	0	0.790459	0.986596	0	0.963306	18	15.6187
RS-67506	0.995657	0	0.971423	0	0.991524	0.553204	0	0.658383	0.885664	0.987966	0	0	0.987966	0.60773	0.991524	0.551024	0.588363	0	0.991524	0	0	0.996058	0	0.852524	0.987966	0.987966	0	0	0	0	0	0.987966	18	15.5744
tyrphostin-B44	0	0.763518	0	0	0.876996	0.736472	0	0.582051	0	0.971592	0	0	0.971592	0	0.876996	0.735649	0.843984	0	0.876996	0.668311	0	0.999409	0	0	0.971592	0.971592	0.963335	0	0	0.963335	0.820386	0.971592	18	15.5654
mefexamide	0.91591	0.670282	0.986007	0	0.953085	0.450831	0	0	0.675158	0.960544	0	0	0.960544	0	0.953085	0	0	0	0.953085	0.670679	0	0.986204	0	0.825118	0.960544	0.960544	0.813917	0	0	0.813917	0	0.960544	18	15.47
UGISS-186	0.923016	0.624334	0	0.790459	0.951508	0.545055	0	0	0.717615	0.978694	0.838099	0	0.978694	0	0.951508	0.584439	0	0.837934	0.951508	0	0.788757	0.989752	0	0	0.978694	0.978694	0	0	0	0	0	0.978694	18	15.3875
MW-STK33-3A	0.750296	0.937093	0.981868	0	0	0.632278	0	0	0.583531	0.954232	0	0.34314	0.954232	0.864524	0	0.697409	0	0	0	0.812451	0	0.988175	0	0	0.954232	0.954232	0.98837	0	0.936724	0.98837	0	0.954232	18	15.2754
buphenine	0.972957	0.682903	0.966496	0	0.873645	0.509929	0	0	0.888231	0.965476	0	0	0.965476	0	0.873645	0.599255	0	0	0.873645	0.495363	0	0.980095	0	0	0.965476	0.965476	0.861817	0	0	0.861817	0	0.965476	18	15.2672
BRD-K10906552	0.927951	0.640308	0.977138	0	0.885275	0.498022	0	0.718935	0.685624	0.942	0	0	0.942	0	0.885275	0.624033	0	0	0.885275	0	0	0.992511	0	0	0.942	0.942	0.853341	0	0	0.853341	0	0.942	18	15.137
BRD-K58347372	0.899131	0.785249	0	0	0.961758	0.416337	0	0	0.738744	0.961728	0	0	0.961728	0	0.961758	0	-0.652071	0	0.961758	0.660517	0	0.986795	0	0.917784	0.961728	0.961728	0.950522	0	0.78494	0.950522	0	0.961728	18	15.1324
BRD-K53816294	0.939795	0.764543	0	0	0.944609	0.367761	0	0	0.812204	0.978694	0	0	0.978694	0	0.944609	0.610995	0	0	0.944609	0.533346	0	0.98719	0	0.742114	0.978694	0.978694	0.81096	0	0	0.81096	0	0.978694	18	15.1072
BRD-K74949371	0.843861	0.900611	0	0	0	0.435957	0	0.637475	0.652449	0.956402	0.680931	0	0.956402	0	0	0.730513	0	0.680797	0	0.822218	0	0.980686	0	0	0.956402	0.956402	0.951311	0	0.900256	0.951311	0	0.956402	18	14.9504
BRD-A57300602	0.966443	0.680142	0	0	0.965701	0.517919	0	0	0.616904	0.987966	0	0	0.987966	0	0.965701	0.502653	0.572781	0	0.965701	0.555347	0	0.988766	0	0.760055	0.987966	0.987966	0	0	0.867731	0	0	0.987966	18	14.8657
MW-STK33-4A	0.879984	0.84224	0.981277	0	0	0.450672	0	0.562327	0.744471	0.961136	0	0	0.961136	0	0	0.525653	0	0	0	0.778019	0	0.969649	0	0.759069	0.961136	0.961136	0.841908	0	0.856889	0.841908	0	0.961136	18	14.8398
pirfenidone	0.587722	0.863341	0	0	0	0.559059	0	0	0.721959	0.986782	0	0.488427	0.986782	0	0	0.419738	0.866075	0	0	0.738654	0	0.98581	0	0.735804	0.986782	0.986782	0.966884	0	0.863	0.966884	0	0.986782	18	14.6973
dienestrol	0.840703	0.658411	0	0	0.863986	0.600356	-0.46477	0.697633	0.691351	0.97534	0	0	0.97534	0	0.863986	0	0	0	0.863986	0.607242	0	0.992905	0	0.693415	0.97534	0.97534	0.952494	0	0	0.952494	0	0.97534	18	14.6909
prednisolone-hemisuccinate	0.683972	0.906133	0.973591	0	0	0.384256	0	0.609665	0.499408	0.91813	0	0	0.91813	0	0	0.580996	0	0	0	0.781472	0	0.990737	0	0.709188	0.91813	0.91813	0.973586	0	0.905776	0.973586	0	0.91813	18	14.563
gliquidone	0.496447	0.984618	0	0	0.989158	0	0	0	0	0.897613	-0.644015	0.352861	0.897613	0	0.989158	0.418299	0	0	0.989158	0.82646	0	0.998029	0	0.68612	0.897613	0.897613	0.994086	0	0.98423	0.994086	0	0.897613	18	14.5468
BRD-K06765193	0.469009	0.813252	0	0	0	0.608782	0	0.5714	0.601501	0.969817	0	0	0.969817	0	0	0	0.68856	0	0	0.813733	0.567653	0.999803	0	0	0.969817	0.969817	0.898088	0	0.812931	0.898088	0.941246	0.969817	18	14.5331
BRD-K67470788	0.698934	0.680142	0	0	0.896314	0.482239	0	0	0.589652	0.994871	0	0	0.994871	0	0.896314	0.43938	0	0	0.896314	0.555347	0	0.995073	0	0	0.994871	0.994871	0.795782	0	0	0.795782	0.833202	0.994871	18	14.5288
pirenzepine	0.972562	0.73098	0.965905	0	0	0.451068	0	0.558974	0.592417	0.980272	0	0.377674	0.980272	0	0	0.500282	0	0	0	0.681334	0	0.985613	0	0.887815	0.980272	0.980272	0.93081	0	0	0.93081	0	0.980272	18	14.4676
TUL-XX023	0.988156	0.793532	0.978518	0	0	0.499565	0	0	0.827409	0.891892	0.669651	0	0.891892	0.698284	0	0.605181	0	0	0	0.668804	0.609467	0	0	0	0.891892	0.891892	0.925291	0	0.793219	0.925291	0	0.891892	18	14.4418
enalapril	0.761508	0.617235	0	0	0.987581	0.515744	0	0.819132	0.611967	0.771919	0	0	0.771919	0	0.987581	0	0.640631	0	0.987581	0	0	0.987387	0	0.706427	0.771919	0.771919	0	0.976533	0	0	0.917784	0.771919	18	14.3767
PNU-120596	0	0.792546	0	0	0.806623	0.516812	0	0.696055	0.604858	0.899783	0	0	0.899783	0	0.806623	0.539567	0	0	0.806623	0.793015	0	0	0.895131	0	0.899783	0.899783	0.899074	0	0.792233	0.899074	0	0.899783	18	14.3471
BRD-A30083233	0.927359	0	0	0	0.920954	0.311788	-0.470658	0.672584	0.636651	0.950878	0	0	0.950878	0	0.920954	0.385929	0	0	0.920954	0	0	0.977533	0.785925	0.888604	0.950878	0.950878	0.813917	0	0	0.813917	0	0.950878	18	14.2608
AZ-10417808	0.863403	0.841057	0	0	0.862803	0.419462	0	0	0.40857	0.896627	0	0	0.896627	0	0.862803	0.543602	0	0	0.862803	0.59116	0	0.977533	0	0	0.896627	0.896627	0.843485	0	0.840725	0.843485	0	0.896627	18	14.244
carbacyclin	0	0.672017	0	0	0.814114	0.682516	0	0.814596	0	0.881436	0	0.310923	0.881436	0	0.814114	0.457752	0.71854	0	0.814114	0	0	0.99665	0	0.963722	0.881436	0.881436	0.871871	0	0	0.871871	0	0.881436	18	14.21
ALW-II-38-3	0.537308	0.756458	0	0	0.83836	0.366337	0	0	0.499408	0.916157	0	0	0.916157	0	0.83836	0.571598	0	0	0.83836	0.756906	0	0.965905	0	0.947161	0.916157	0.916157	0	0	0.901242	0	0.749409	0.916157	18	14.1476
BRD-K24346336	0.496842	0	0	0	0.895131	0.409652	0	0.704931	0.708333	0.911028	0	0.402233	0.911028	0	0.895131	0.715302	0	0	0.895131	0.634077	0	0.98443	0	0	0.911028	0.911028	0.918786	0	0	0.918786	0	0.911028	18	14.1339
N-arachidonyl-GABA	0.54094	0.747979	0	0	0.90479	0.353837	0	0.738462	0.759281	0.898599	0	0	0.898599	0	0.90479	0.606056	0	0	0.90479	0.672652	0	0	0	0.766759	0.898599	0.898599	0.795979	0	0	0.795979	0	0.898599	18	13.9853
BRD-K51608872	0.980458	0.759022	0.975562	0	0	0.430973	0	0	0.850316	0.972381	0.613488	0.306684	0.972381	0	0	0.443162	0	0	0	0.542522	0.567258	0.981474	0	0.724763	0.972381	0.972381	0	0	0.917209	0	0	0.972381	18	13.9548
BL-074	0.481248	0.838888	0	0	0	0.455538	0	0.570414	0.676935	0.949102	0	-0.40585	0.949102	0.632814	0	0	0	0	0	0.714187	0	0.987387	0	0	0.949102	0.949102	0.917997	0.63735	0.838557	0.917997	0.784897	0.949102	18	13.7939
ginsenoside	0.864193	0.796095	0	0	0.923714	0.336551	0	0	0.486374	0.73624	0	0	0.73624	0	0.923714	0.701558	0	0	0.923714	0.691594	0	0	0	0	0.73624	0.73624	0.958999	0	0.795782	0.958999	0.720032	0.73624	18	13.7625
hydrastinine	0.475523	0.619404	0.993693	0	0.926671	0.335483	0	0.927219	0.490719	0.893865	0	-0.379935	0.893865	0	0.926671	0	0	0	0.926671	0.494574	0	0.977927	0	0.705639	0.893865	0.893865	0	0.6521	0	0	0	0.893865	18	13.5417
ST-056792	0.609356	0.766121	0	0.788685	0.988961	0.525237	0	0	0.568523	0.924443	-0.613843	0	0.924443	0	0.988961	0.53206	0	0	0.988961	0.641377	-0.647337	0.998029	0	0	0.924443	0.924443	0.859255	0	0	0.859255	0	0.924443	18	13.4758
BRD-K88708949	0.704501	0.648984	0	0	0.913266	0	0	0.712229	0.453199	0.869994	0	0	0.869994	0	0.913266	0.545888	-0.771598	0	0.913266	0.576559	0	0.969255	0	0.85903	0.869994	0.869994	0.814705	0	0	0.814705	0	0.869994	18	13.4172
warfarin	0.846901	0.710708	0	0	0.970826	0	0.457973	0	0.565956	0.869205	-0.640465	0	0.869205	0	0.970826	0.405712	0	0	0.970826	0.609708	-0.673964	0.996058	0	0	0.869205	0.869205	0.897694	0	0	0.897694	0.859424	0.869205	18	13.1919
BRD-A30395175	0.573983	0.844015	0	0	0.955648	0.547429	-0.455444	0	0.526066	0.836654	0	0	0.836654	0	0.955648	0	0.57929	0	0.955648	0.844515	0	0	0	-0.810528	0.836654	0.836654	0.843682	0.719937	0.959196	0.843682	0	0.836654	18	13.066
BRD-K31851742	0.936044	0.690357	0	0	0	0.44193	0.450425	0.623471	0.531596	0.79128	0	0.450473	0.79128	0	0	0.567026	0.706312	0	0	0	0	0	0	0.891364	0.79128	0.79128	0.910112	0	0	0.910112	0.705244	0.79128	18	12.7709
BRD-K01800709	0.49625	0	0	0	0.85413	0	-0.462399	0.687771	0.628555	0.844151	0	0	0.844151	0	0.85413	0.567534	-0.680276	0	0.85413	0.5147	0	0.987978	0	0.739748	0.844151	0.844151	0.7877	0.630605	0	0.7877	0	0.844151	18	12.469
BRD-K42541148	0.72424	0	0	-0.85551	0.897299	0.306883	0	0.687771	0.662717	0.956993	0	0	0.956993	0	0.897299	0.444404	-0.662525	0	0.897299	0.48974	0	0.993496	0	0.913249	0.956993	0.956993	0.977134	0	0	0.977134	-0.706427	0.956993	18	12.4292
pifithrin-alpha	0.497434	0.716979	0	0	0.916815	0	0.429915	0.63432	0.719194	0.658879	0	0.310442	0.658879	0	0.916815	0	0	0	0.916815	0.601026	0	0	0	0.818612	0.658879	0.658879	0	0.710866	0.939484	0	0	0.658879	18	12.4231
doconexent	0.991117	0.682114	0.96354	0	0	0.435839	0.461845	0.574753	0.523302	0.584928	0	0	0.584928	0.652297	0	0.718096	0	0	0	0.624112	0	0	0	0.898659	0.584928	0.584928	0.873645	0	0	0.873645	0	0.584928	18	12.1976
AM-580	0.830912	0	0	0	0	0.596005	0.447461	0	0.585111	0.703492	0	0.486364	0.703492	0.69434	0	0.483688	0.652071	0	0	0.515785	0.585207	0	0	0.990142	0.703492	0.703492	0	0	0.829489	0	0.90142	0.703492	18	12.1155
auraptene	0.539874	0.7324	0.968861	0	0.922728	0.397231	0.382019	0.75641	0	0.588479	0	0	0.588479	0	0.922728	0.560027	0	0	0.922728	0.732833	0	0	0	0	0.588479	0.588479	0.959984	0	0	0.959984	-0.690063	0.588479	18	12.0101
BRD-K07023879	0.444137	0.658647	0	0	0	0.493038	0	0.655819	0.738744	0.634022	0.809308	0.485827	0.634022	0	0	0.517469	0	0.809148	0	0.659037	0.775345	0	0	0.912263	0.634022	0.634022	0	0	0.819633	0	0	0.634022	18	11.9485
BRD-A06276885	0.953415	0.61901	0	0	0.849202	0.561788	0.359889	0.592505	0.661137	0.545275	0	0	0.545275	0	0.849202	0.612575	0	0	0.849202	0.619376	0	0	0	0	0.545275	0.545275	0	0	0.808792	0	0.835962	0.545275	18	11.8984
farnesylthiotriazole	0.559889	0.617827	0	0	0.987778	0	0	0.60217	0.47887	0.853423	-0.707356	0.38262	0.853423	-0.608361	0.987778	0	0	-0.707216	0.987778	0.568567	-0.707495	0.987584	0	0	0.853423	0.853423	0.976542	0.780477	0	0.976542	0	0.853423	18	11.4311
aurora-a-inhibitor-i	0.805567	0.649576	0	-0.921151	0.794402	0.311946	0	0	0.541469	0.861906	0	0.331581	0.861906	0	0.794402	0.51095	0	0	0.794402	0.613457	0	0.965905	-0.808989	0	0.861906	0.861906	0	0	0.787305	0	0.682177	0.861906	18	11.1625
BRD-K14790374	0.96664	0	0.967284	0	0.929233	0.36697	0	0	0.711295	0.97968	0	0	0.97968	0	0.929233	0.576339	0	0	0.929233	0.593331	0	0.988175	0	0	0.97968	0.97968	0.906761	0	0	0.906761	0	0.97968	17	14.6697
cortisone-acetate	0.986775	0.693354	0	0	0.949734	0.602294	0	0.783432	0.849724	0.960742	0	0	0.960742	0	0.949734	0.471129	0	0	0.949734	0	0.557002	0.982854	0	0.77011	0.960742	0.960742	0	0	0	0	0	0.960742	17	14.3496
guanabenz	0.87347	0.821929	0.967481	0	0	0.615269	0	0	0.778436	0.993095	0	0	0.993095	0	0	0.520122	0	0	0	0.634471	0.557988	0.993102	0	0	0.993095	0.993095	0.895131	0	0.821605	0.895131	0	0.993095	17	14.3396
BRD-K58070753	0.941176	0.624137	0	0	0.970826	0.360997	0	0.654438	0.575632	0.936279	0	0	0.936279	0	0.970826	0.540893	0	0	0.970826	0	0	0.992708	0	0	0.936279	0.936279	0.975557	0	0	0.975557	0	0.936279	17	14.235
BRD-K30511626	0.961705	0.962926	0	0	0	0.500791	0	0.605917	0.813389	0.95364	0	0.298714	0.95364	0	0	0.623243	0	0	0	0.81324	0	0.980292	0	0	0.95364	0.95364	0.962547	0	0.96846	0.962547	0	0.95364	17	14.222
cucurbitacin-i	0.919068	0.799842	0.973788	0	0	0.557476	0	0.609073	0.786927	0.942987	0	0	0.942987	0	0	0.564966	0	0	0	0.800316	0	0	0.810369	0	0.942987	0.942987	0.942243	0	0.799527	0.942243	0	0.942987	17	14.2208
BRD-K05593511	0.77043	0.725301	0.967481	0	0.969249	0.372112	0	0	0.69609	0.980272	0	0	0.980272	0	0.969249	0.387848	0	0	0.969249	0.665943	0	0.991328	0	0.795347	0.980272	0.980272	0	0	0	0	0	0.980272	17	14.181
ITE	0.928346	0.711852	0	0	0.958013	0.369304	-0.3902	0.584221	0.75158	0.956204	0	0	0.956204	0	0.958013	0	0	0	0.958013	0.662194	0	0.994679	0	0	0.956204	0.956204	0.954465	0	0	0.954465	0	0.956204	17	14.176
febuxostat	0	0.703806	0	0	0.947171	0.62943	0	0.720118	0	0.991912	0.704398	0	0.991912	0	0.947171	0.488853	0	0.704259	0.947171	0.55002	0	0.999212	0	0	0.991912	0.991912	0	0	0	0	0.855678	0.991912	17	14.1568
pyrazolanthrone	0	0.808322	0.992117	0	0	0.507555	0	0.612032	0.560427	0.96015	0	0	0.96015	0	0	0.623159	0	0	0	0.725335	0	0.994482	0	0	0.96015	0.96015	0.872068	0	0.808003	0.872068	0.871057	0.96015	17	14.0474
L-803087	0.721871	0	0.978124	0	0.960181	0.385245	0	0.710848	0.596959	0.965674	0	0	0.965674	0	0.960181	0.503979	0	0	0.960181	0.538082	0	0.975365	0	0.897476	0.965674	0.965674	0	0	0	0	0	0.965674	17	14.0169
NBQX	0.928741	0.661014	0	0	0.929627	0.68034	0.386366	0	0.740126	0.955613	0.623309	0	0.955613	0.798265	0.929627	0	0	0	0.929627	0.536208	0	0.97635	0	0	0.955613	0.955613	0	0	0	0	0	0.955613	17	13.8977
BRD-K24031526	0.952033	0.890554	0.994088	0	0	0.401147	0	0.568836	0.745458	0.959164	0	0	0.959164	0	0	0	-0.584813	0	0	0.640687	0	0.986795	0	0.716877	0.959164	0.959164	0.943426	0	0.890203	0.943426	0	0.959164	17	13.8845
BRD-A76732176	0.455389	0.965687	0	0	0.887049	0.510403	0	0	0	0.806076	0	0	0.806076	0	0.887049	0.515635	0	0	0.887049	0.77575	0	0.965116	0	0	0.806076	0.806076	0.965307	0	0.984822	0.965307	0	0.806076	17	13.7949
crotamiton	0.73486	0.675961	0.994088	0	0.938104	0	0	0.753057	0	0.860327	0	0	0.860327	0	0.938104	0	-0.857199	0	0.938104	0.645225	0	0.969846	0	0	0.860327	0.860327	0.875813	0.938474	0	0.875813	0	0.860327	17	13.7219
BRD-K84677391	0.815041	0.670874	0.970043	0	0.79381	0.433663	0	0	0.568918	0.965279	0	0	0.965279	0	0.79381	0.574956	0	0	0.79381	0.585438	0	0.973985	0	0.835568	0.965279	0.965279	0	0	0	0	0	0.965279	17	13.6363
felodipine	0.695499	0	0.991328	0	0.903213	0.357595	-0.371863	0.736884	0.529423	0.920103	0	0	0.920103	0	0.903213	0	0	0	0.903213	0.562747	0	0.991131	0	0.905757	0.920103	0.920103	0	0.903569	0	0	0	0.920103	17	13.6122
rosiglitazone	0	0.725853	0.976153	0	0	0.378718	0.375855	0	0.697077	0.969619	0	-0.308351	0.969619	0	0	0.66106	0	0	0	0.668114	0	0.993102	0.875419	0	0.969619	0.969619	0.925685	0	0	0.925685	0.834385	0.969619	17	13.5769
BRD-K03857568	0.686538	0.879905	0	0	0	0.634296	0	0	0.472354	0.973959	0	0.307616	0.973959	0	0	0.445984	0.752465	0	0	0.70807	0	0.987387	0	0	0.973959	0.973959	0.879558	0	0.943426	0.879558	0	0.973959	17	13.447
KM-03439	0.997236	0.745967	0.973197	0	0	0.338726	0	0.594872	0.861769	0.988755	-0.639322	0	0.988755	0	0	0.64805	0	-0.684345	0	0.680939	0	0.992117	0	0.845229	0.988755	0.988755	0	0	0.945791	0	0.945978	0.988755	17	13.19
glycocholic-acid	0.97118	0	0	0	0.954071	0.382358	0	0	0.566351	0.804892	0	-0.311855	0.804892	0	0.954071	0.589152	0	0	0.954071	0	0.577515	0.974576	0	0.881112	0.804892	0.804892	0.816874	0	0	0.816874	0	0.804892	17	13.1508
BRD-K11362964	0.493683	0.863538	0	0	0	0.740941	0	0	0.723341	0.923456	0	0.32884	0.923456	0	0	0.612575	0	0	0	0.743291	0.564694	0	0	0	0.923456	0.923456	0.863197	0	0.87877	0.863197	0.815655	0.923456	17	13.109
estropipate	0.739045	0.670479	0	0	0.869702	0.432081	-0.359692	0	0.846761	0.868021	0	0	0.868021	0	0.869702	0.381103	0	0	0.869702	0.634175	0	0	0	0	0.868021	0.868021	0.916815	0	0	0.916815	0.797319	0.868021	17	12.9241
SANT-1	0.723135	0.769079	0	0	0.910704	0	0	0	0.566746	0.631683	0	0	0.631683	0	0.910704	0	0	0	0.910704	0.644337	0	0.97497	0	0	0.631683	0.631683	0.946186	0.667679	0	0.946186	0.768927	0.631683	17	12.8978
VX-745	0.49625	0.61128	0	0	0	0.691218	0	0	0.578199	0.935293	0.733386	0	0.935293	0.692132	0	0	0.690533	0.733241	0	0.554262	0.715187	0	0	0	0.935293	0.935293	0	0	0.811157	0	0.811317	0.935293	17	12.7946
fraxetin	0.615278	0	0.978321	0	0	0.50803	0	0.611243	0.830174	0.841981	0	0.463275	0.841981	0	0	0.552774	0.596252	0	0	0.630032	0	0	0	0.768533	0.841981	0.841981	0.918589	0	0	0.918589	0	0.841981	17	12.601
propylpyrazole	0.682156	0.812463	0	0	0	0.372903	0.438767	0.735897	0.81951	0.812755	0	0	0.812755	0	0	0.560704	0	0	0	0.687747	0	0	0	0.777997	0.812755	0.812755	0.901045	0	0.812143	0.901045	0	0.812755	17	12.5662
SEW-05685	0.608764	0	0.993299	0.796176	0.982062	0.523497	-0.360443	0	0.581556	0.927205	0.713074	0	0.927205	0	0.982062	0	-0.591519	0.712934	0.982062	0	0	0.991525	0	0	0.927205	0.927205	0	0.630014	0	0	-0.736199	0.927205	17	12.4449
nikkomycin	0.666088	0.772826	0	-0.864774	0.992312	0.503323	0	0	0.78752	0.976129	0	-0.61738	0.976129	0	0.992312	0.559322	-0.861144	0	0.992312	0	0	0.992511	0	0	0.976129	0.976129	0.87601	0.886216	0	0.87601	0	0.976129	17	12.4341
terguride	0.97651	0.680339	0	-0.800315	0.813523	0.522152	0	0	0.799566	0.817716	0	0	0.817716	0	0.813523	0.526218	0	0	0.813523	0.540154	0	0	0	0.922713	0.817716	0.817716	0.81096	0	0	0.81096	0	0.817716	17	12.3184
BRD-K90849765	0.5	0.737527	0	0	0.97536	0	0	0.809073	0.554502	0.815348	0	0.355546	0.815348	0	0.97536	0.559999	0	0	0.97536	0.612766	0	0.975168	0	0	0.815348	0.815348	0	0	0.844668	0	-0.724172	0.815348	17	12.2279
BRD-K02223034	0.538216	0.727076	0	0	0	0.515585	0	0	0.670419	0.757349	0.695721	0	0.757349	0	0	0.585116	0	0.695584	0	0.602309	0.695858	0	0	0.862579	0.757349	0.757349	0.812931	0	0	0.812931	0	0.757349	17	12.0011
L-152804	0.984011	0.839479	0	0	0	0.441733	0.407864	0.672387	0.699645	0.791083	0	-0.573944	0.791083	0.676553	0	0.574053	0	0	0	0.714779	0	0	0	0	0.791083	0.791083	0.839148	0	0.839148	0.839148	0	0.791083	17	11.9094
BRD-K05542495	0.984801	0.735555	0.961766	0	0	0.545016	0	0.617751	0.443918	0.693825	0	0.33972	0.693825	0	0	0.665237	0	0	0	0.610793	0	0	0.87739	0.841877	0.693825	0.693825	0	0	0.786714	0	0	0.693825	17	11.8797
fulvestrant	0.49467	0.661014	0.991525	0	0.906564	0.564913	0	0	0.537915	0.728123	0	0.336357	0.728123	0	0.906564	0.390529	0	0	0.906564	0.536208	0	0	0	0.866128	0.728123	0.728123	0	0	0	0	0	0.728123	17	11.7396
scoulerine	0.617844	0.613252	0	0	0.879361	0	0	0.62071	0.512046	0.695403	0	0.423937	0.695403	0	0.879361	0	0	0	0.879361	0.510458	0	0	0	0	0.695403	0.695403	0.813128	0.695524	0	0.813128	0	0.695403	17	11.7351
L-741626	0.925582	0.936107	0	0	0	0.444778	0.391346	0	0.457346	0.52318	0	0	0.52318	0	0	0.60219	0.678698	0	0	0.806334	0	0.96216	0	0	0.52318	0.52318	0.96235	0	0.935738	0.96235	0	0.52318	17	11.6809
zosuquidar	-0.480853	0.850523	0	0	0	0.360047	0	0.714793	0.429107	0.959953	0	-0.362413	0.959953	-0.608558	0	0	-0.694675	-0.700315	0	0.694159	0	0.990343	0	0.859621	0.959953	0.959953	0.96373	0.714652	0.850187	0.96373	0.816443	0.959953	17	11.1603
teniposide	0.644098	0.774798	0	0	0	0	0.37293	0	0.501975	0.613928	0	0.33859	0.613928	0	0	0.631061	0	0.79377	0	0.650059	0.627219	0	0	0.910292	0.613928	0.613928	0	0	0.816282	0	0.868099	0.613928	17	10.9988
BRD-A07614565	0	0	0	0	0.946383	0.319858	0.566686	0.780079	0.536532	0.619452	0	0.537657	0.619452	0	0.946383	0	-0.676134	0	0.946383	0.53236	0	0	0	0.843454	0.619452	0.619452	0.884092	0	0	0.884092	-0.688486	0.619452	17	10.4566
BRD-K59939374	0.923411	0.625478	0	0	0.959984	0.521598	0	0	0.910545	0.978497	0	0	0.978497	0.713272	0.959984	0.577581	0	0	0.959984	0	0	0.985022	0	0	0.978497	0.978497	0	0	0.82535	0	0	0.978497	16	13.8547
ST-4029655	0.913739	0.801814	0.970832	0	0	0.476899	0	0	0.815758	0.947919	0	0	0.947919	0	0	0.633996	0	0	0	0.705998	0	0.968467	0	0	0.947919	0.947919	0.90203	0	0.801498	0.90203	0	0.947919	16	13.6327
estriol	0.984998	0.739262	0	0	0.925488	0.609415	0	0	0.896524	0.907082	0	0	0.907082	0.720962	0.925488	0	0	0	0.925488	0.564424	0	0	0	0	0.907082	0.907082	0	0.624098	0.939089	0	0	0.907082	16	13.3906
BRD-A57107094	0.497434	0	0.988175	0	0.939681	0.566614	0	0.674753	0.828989	0.883014	0	0	0.883014	0	0.939681	0	0	0	0.939681	0	0	0.961963	0.832643	0.726144	0.883014	0.883014	0	0	0	0	0	0.883014	16	13.3108
arecaidine-but-2-ynyl-ester	0.978484	0	0	0	0.877981	0.504786	0	0	0.628752	0.964885	0.618971	0.365805	0.964885	0	0.877981	0.481458	0	0	0.877981	0	0	0.976744	0	0.958991	0.964885	0.964885	0	0	0	0	0	0.964885	16	12.9724
iodophenpropit	0.899526	0	0.972408	0	0.872068	0.377057	-0.355226	0.627613	0.559439	0.980667	0	0	0.980667	0	0.872068	0.52475	0	0	0.872068	0	0	0.993299	0.785334	0	0.980667	0.980667	0	0	0	0	0	0.980667	16	12.9037
dihydrorobustic-acid	0.663127	0.635733	0	0	0.959787	0.414399	0	0	0.584518	0.965674	0	0	0.965674	0	0.959787	0.37814	0	0	0.959787	0.628157	0	0.998423	0	0	0.965674	0.965674	0	0	0.8356	0	0	0.965674	16	12.8458
BRD-K83691318	0.636478	0.799448	0.980883	0	0	0.426622	0	0	0.758491	0.956402	0	-0.320616	0.956402	0	0	0.639047	0	0	0	0.662983	0	0.966496	0	0	0.956402	0.956402	0.799133	0	0.888035	0.799133	0	0.956402	16	12.8181
canrenoic-acid	0.924201	0.761191	0.97162	0	0	0.535245	0	0	0.627765	0.860327	0	0	0.860327	0	0	0.506773	0	0	0	0.761642	0	0	0	0.905363	0.860327	0.860327	0.887049	0	0	0.887049	0.708991	0.860327	16	12.7785
remacemide	0.455863	0.640702	0	0	0.994283	0.355103	0	0	0	0.995463	0	0.331129	0.995463	0	0.994283	0	0	0	0.994283	0.515884	0	0.999803	0	0.697555	0.995463	0.995463	0	0.661211	0	0	0	0.995463	16	12.6174
CGK-733	0.900513	0.69927	0	-0.811157	0.924699	0.555973	0	0	0.902251	0.881831	0	0	0.881831	0	0.924699	0.489276	0	0	0.924699	0	0	0	0	0	0.881831	0.881831	0.825941	0	0	0.825941	0.917587	0.881831	16	12.4888
BRD-K68588778	0.911173	0.66969	0	0	0.968066	0.320134	0	0	0.533768	0.970211	0	0	0.970211	0	0.968066	0.626997	0	0	0.968066	0.518449	0	0.994482	0	-0.701696	0.970211	0.970211	0	0	0.857087	0	0	0.970211	16	12.4853
BRD-K51998148	0.682985	0.660028	0.972014	0	0.985807	0.430142	0	0	0.606635	0.93983	0	0	0.93983	0	0.985807	0.438731	-0.724655	0	0.985807	0.649961	0	0.98719	0	0	0.93983	0.93983	0	0	0	0	0	0.93983	16	12.3596
BRD-K76882924	0.89242	0.864129	0	0	0	0.656329	-0.396997	0	0.834913	0.840205	0	0	0.840205	0.649379	0	0.507648	0	0	0	0.629538	0	0	0	0.738762	0.840205	0.840205	0.918194	0	0.863789	0.918194	0	0.840205	16	12.2773
BRD-K58972465	0.753849	0	0	0	0.78494	0.327848	0	0	0.558057	0.977905	0.646421	0	0.977905	0	0.78494	0.520432	0	0	0.78494	0.591358	0.646548	0.976941	0	0	0.977905	0.977905	0	0	0	0	0	0.977905	16	12.2658
NPK76-II-72-1	0	0.688424	0	-0.844076	0.81372	0.341218	0	0	0.843602	0.891103	0.624926	0	0.891103	0	0.81372	0	0	0	0.81372	0	0	0.97162	0	0	0.891103	0.891103	0.857087	0	0	0.857087	0.894913	0.891103	16	12.1315
carbamazepine	0.465061	0	0	0	0	0.538766	0.489508	0	0.629739	0.941409	0.772234	0.519627	0.941409	0	0	0	0.62998	0.788644	0	0	0.752465	0.978912	0	0.850355	0.941409	0.941409	0	0	0	0	0	0.941409	16	12.1223
ML-4054	0.628109	0.743995	0	0	0	0.482437	0	0.688955	0.575237	0.97968	0	0.442645	0.97968	0	0	0.391912	0	0	0	0.5662	0	0.98719	0	0.735607	0.97968	0.97968	0	0	0.94382	0	0	0.97968	16	12.0845
BRD-K33606495	0.995657	0.690002	0.994876	0	0	0.559612	0	0	0.587875	0.747879	0	0	0.747879	0	0	0.622848	0.766272	0	0	0.586819	0	0	0	0.861002	0.747879	0.747879	0.793416	0	0	0.793416	0	0.747879	16	11.9912
protein-tyrosine-phosphatase-inhibitor-IV	0.884722	0.679156	0	0	0.941652	0.304391	0	0	0.524289	0.839416	0	0	0.839416	0	0.941652	0	-0.556016	0	0.941652	0.565904	0	0	0	0.873226	0.839416	0.839416	0.841908	0	0	0.841908	0	0.839416	16	11.9815
toremifene	0.977497	0.639282	0	0	0.839148	0.490585	0	0.672781	0.668641	0.839811	0	0	0.839811	0	0.839148	0.411215	0	0	0.839148	0.549329	0	0	0	0	0.839811	0.839811	0	0	0.850582	0	0	0.839811	16	11.9764
BRD-K78844995	0.694118	0.804969	0	0	0	0	0	0.597041	0	0.71809	0	0	0.71809	0	0	0.528221	0	0	0	0.555051	0	0.972014	0	0.856664	0.71809	0.71809	0.804652	0.763755	0.819239	0.804652	0	0.71809	16	11.7908
BRD-K95349679	0.817608	0.617196	0	0.905776	0	0.518631	0	0	0.702014	0.817716	0	0.322396	0.817716	0	0	0	0.684221	0	0	0.598362	0	0	0.794007	0.785686	0.817716	0.817716	0	0	0.870688	0	0	0.817716	16	11.7052
alrestatin	0.698776	0.792743	0	0	0	0.424525	0	0.579882	0	0.651608	0	0	0.651608	0	0	0.53079	0	0	0	0.793212	0	0.993102	0	0	0.651608	0.651608	0.98561	0	0.792431	0.98561	0.843454	0.651608	16	11.6782
BRD-K81313552	0.857086	0.631434	0	0	0.86714	0.331092	0	0.700789	0.395537	0.830933	0	0	0.830933	0.718596	0.86714	0.497319	0	0	0.86714	0	0	0	0	0	0.830933	0.830933	0	0	0.786714	0	0	0.830933	16	11.6747
cyclosporin-a	0.60754	0.630448	0	0	0.926671	0.35534	0	0	0.668444	0.840994	0	0.411446	0.840994	0	0.926671	0.480781	0	0	0.926671	0.515983	0	0.96689	0	0	0.840994	0.840994	0	0	0	0	0	0.840994	16	11.6219
lavendustin-a	0.496644	0.815421	0	0	0.821013	0	0	0.654635	0	0.632246	0	0	0.632246	0	0.821013	0.744454	0	0	0.821013	0.566594	0	0	0	0	0.632246	0.632246	0.949931	0	0.8151	0.949931	0	0.632246	16	11.617
PSB-069	0.691275	0	0.986204	0	0.840331	0.311828	0	0	0	0.71158	0	0	0.71158	0	0.840331	0.412401	0	0	0.840331	0.59047	0	0.982065	0	0.812697	0.71158	0.71158	0	0.640465	0	0	0	0.71158	16	11.5063
bemesetron	0.714568	0	0	-0.846639	0	0.70091	0	0	0.538705	0.987769	0.697298	0.347322	0.987769	0	0	0.455608	0	0.697161	0	0	0.697436	0.989358	0	0.687697	0.987769	0.987769	0	0	0	0	0.805205	0.987769	16	11.4235
BRD-A98888159	0.863995	0.668902	0	0	0	0.434889	0	0	0.564771	0.773131	0	0.543846	0.773131	0	0	0.58283	0.820907	0.726932	0	0.669298	0.560355	0	0	0.884661	0.773131	0.773131	0	0	0	0	0	0.773131	16	11.187
BRD-K63549648	0.732925	0.718399	0.970635	-0.853933	0	0.374644	-0.387196	0	0.628555	0.919905	0	0	0.919905	0	0	0.461675	0	0	0	0.593627	0.590335	0	0	0.843257	0.919905	0.919905	0.889217	0	0	0.889217	0	0.919905	16	11.0509
boldine	0.930122	0.681286	0	0	0.954465	0.484375	0	0	0.504937	0.754784	0	-0.460054	0.754784	0	0.954465	0	0.652268	0	0.954465	0.494179	0	0	0	-0.691443	0.754784	0.754784	0.881135	0	0	0.881135	0	0.754784	16	10.9953
BRD-K09997269	0.994473	0	0	0	0.942835	0.424446	0	0	0.788112	0.981456	0	0	0.981456	0	0.942835	0	0	0	0.942835	0	0	0.988963	0	0.784109	0.981456	0.981456	0	0.904555	0.792628	0	0	0.981456	15	13.4131
calcitriol	0.791749	0.632617	0	0	0.897497	0.520214	0	0	0.864534	0.986782	0	0	0.986782	0	0.897497	0.430603	0	0	0.897497	0	0	0.98581	0	0.9375	0.986782	0.986782	0	0	0	0	0	0.986782	15	12.7894
vemurafenib	0.994473	0.629264	0.980292	0	0.981076	0.342286	0	0	0.626975	0.992306	0	0	0.992306	-0.615224	0.981076	0	0	0	0.981076	0	0	0.991328	0	0	0.992306	0.992306	0	0.702781	0	0	0	0.992306	15	12.5569
D-64406	0.838926	0	0	0	0.891977	0.393631	0	0.742801	0.590047	0.943381	0	0	0.943381	0	0.891977	0	0	0	0.891977	0	0	0.982854	0.785925	0.755915	0.943381	0.943381	0	0	0	0	0	0.943381	15	12.4829
flunarizine	0.614133	0	0	0	0.911689	0.431962	0	0.68284	0	0.912409	0	0	0.912409	0	0.911689	0	0	0	0.911689	0.504834	0	0	0	0	0.912409	0.912409	0.911689	0.894695	0	0.911689	0	0.912409	15	12.249
mofezolac	0.660679	0.944192	0	0	0	0.336353	0	0	0.584321	0.986388	0	-0.351731	0.986388	0	0	0.405232	0	0	0	0.803769	0	0.996255	0	0	0.986388	0.986388	0.985413	0	0.94382	0.985413	0	0.986388	15	12.2257
Ro-16-6941	0.863206	0.937882	0	0	0	0.424881	0	0.595069	0.821682	0.848294	0	0	0.848294	0	0	0.627392	0	0	0	0.81324	0	0	0	0	0.848294	0.848294	0.937512	0	0.943032	0.937512	0	0.848294	15	12.1429
fluspirilene	0	0.689963	0	0	0.939681	0.653797	0	0	0.44846	0.810811	0	0	0.810811	0	0.939681	0.635689	0	0	0.939681	0	0	0	0	0	0.810811	0.810811	0.889809	0	0	0.889809	0.937894	0.810811	15	12.0185
BRD-K82685933	0	0.609347	0	0	0.913463	0.333782	0	0.557199	0.529226	0.983823	0	0	0.983823	0	0.913463	0	0	0	0.913463	0.526934	0	0.994679	0	0	0.983823	0.983823	0	0	0	0	0.804219	0.983823	15	12.0149
SCH-442416	0.996842	0	0	0	0.793219	0.413924	0	0	0.931675	0.930756	0	0.40277	0.930756	0	0.793219	0	0	0	0.793219	0.55071	0	0	0	0.735016	0.930756	0.930756	0	0	0.800315	0	0	0.930756	15	11.8647
imatinib	0.96664	0	0	0	0.846442	0.529351	-0.355582	0	0.870853	0.966266	0	0.353257	0.966266	0	0.846442	0.61218	0	0	0.846442	0.504144	0	0.98916	0	0	0.966266	0.966266	0	0	0	0	0	0.966266	15	11.8407
DCEBIO	0.956573	0.765135	0	0	0	0.720214	0	0	0.791864	0.818505	0	0	0.818505	0.644015	0	0.551617	0.887377	0	0	0.640391	0	0	0	0	0.818505	0.818505	0	0	0.911098	0	0.834385	0.818505	15	11.7952
epothilone-a	0.563798	0	0.964919	0	0.888626	0.545253	0	0.889152	0.579779	0.875715	0	0	0.875715	0	0.888626	0.390049	0.743984	0	0.888626	0	0	0	0	0	0.875715	0.875715	0	0	0	0	0	0.875715	15	11.7214
SC-68376	-0.460521	0.713035	0	0	0.993889	0.420411	0	0.813018	0.577804	0.819886	0	0	0.819886	0	0.993889	0	0	0	0.993889	0.567976	0	0.993693	0	0	0.819886	0.819886	0	0	0.912872	0	0	0.819886	15	11.6194
BRD-K55715339	0.865969	0	0.976153	0	0.804061	0.510759	0	0	0.541074	0.765042	0	0	0.765042	0	0.804061	0	0	0	0.804061	0	0	0	0	0	0.765042	0.765042	0.812537	0.804378	0	0.812537	0	0.765042	15	11.5608
aminopentamide	0.567075	0.82745	0	0	0	0.374248	0.41478	0	0.800948	0.924048	0	0	0.924048	0.708736	0	0	0	0	0	0.702743	0	0	0	0	0.924048	0.924048	0.827124	0	0.850582	0.827124	0	0.924048	15	11.521
AG-494	0	0.749951	0	0	0.815494	0.520411	-0.380399	0	0	0.819491	0	0	0.819491	0	0.815494	0.530761	0	0	0.815494	0.531077	0	0.995073	0	0	0.819491	0.819491	0.976345	0	0	0.976345	0	0.819491	15	11.4435
4-hydroxyretinoic-acid	0.710304	0	0	0	0.867534	0.483703	0	0	0	0.966068	0	0.337714	0.966068	0	0.867534	0	0.787771	0	0.867534	0.5	-0.585799	0.990343	0	0	0.966068	0.966068	0	0	0	0	0.78608	0.966068	15	11.4431
BRD-K88964386	0.916897	0.702781	0	0	0	0.545728	0.420154	0	0.704384	0.968633	0	0.362244	0.968633	0	0	0.421826	0	0	0	0.635951	0	0.970635	0	0	0.968633	0.968633	0	0	0.902622	0	0	0.968633	15	11.4264
lamotrigine	0.550454	0.708736	0	0	0	0.718473	0	0	0.659755	0.923851	0	0.336922	0.923851	0.752475	0	0.630073	0.766075	0	0	0.709155	0	0	0	0.861199	0.923851	0.923851	0	0	0	0	0	0.923851	15	11.3126
CCCP	0.495065	0.626267	0	0	0.950917	0	0	0.831558	0	0.785954	0	0.439254	0.785954	0	0.950917	0	0	0	0.950917	0	0.599606	0	0	0.696569	0.785954	0.785954	0	0	0.826138	0	0	0.785954	15	11.297
BRD-K41303952	-0.487959	0.78659	0	0	0.937709	0.448062	0	0	0	0.816532	0	0	0.816532	0	0.937709	0	0.602367	0	0.937709	0.693567	0	0.988766	0	-0.746845	0.816532	0.816532	0	0	0.986399	0	0.895899	0.816532	15	11.0626
GW-3965	0	0	0.975562	0	0	0.476503	0	0	0.553712	0.908858	0.748768	0.319457	0.908858	0	0	0.527629	0	0.74862	0	0	0.665089	0	0	0.723383	0.908858	0.908858	0	0.739657	0	0	0	0.908858	15	11.0227
meclizine	0.933873	0.645395	0	0	0.968855	0.392919	0	0	0.619471	0.792464	0	-0.487382	0.792464	0	0.968855	0	-0.700394	0	0.968855	0	0	0.968664	0	0	0.792464	0.792464	0.845259	0	0	0.845259	0	0.792464	15	10.9319
tetramethyl-haematoxylone	-0.463482	0	0	0	0.831066	0.493394	-0.459712	0.563708	0.534755	0.97968	0	0	0.97968	0	0.831066	-0.382966	0.850888	0	0.831066	0	0	0.979898	0	0	0.97968	0.97968	0	0.610491	0	0	0.705442	0.97968	15	10.824
BRD-K94352392	0.497434	0.7535	0	0.863394	0.912281	0	0.419206	0	0	0	0.858805	0	0	0	0.912281	0	0	0.858636	0.912281	0.628749	0.709073	0	0	0.890773	0	0	0.820816	0.676395	0	0.820816	-0.729495	0	15	10.8049
pifithrin	0.955191	0.758825	0	0	0	0.414517	0	0.639645	0.571485	0.870783	0	0.299534	0.870783	0	0	0	0	0	0	0.759274	0	0.972605	0	0	0.870783	0.870783	0	0.743049	0.915238	0	-0.744874	0.870783	15	10.6384
iobenguane	0.632412	0.809111	0	0	0	0.310008	0	0	0	0	0.673634	0.612237	0	0	0	0.435994	0.74142	0.805599	0	0.80959	0.664892	0	0	0.848778	0	0	0.825547	0	0.808792	0.825547	0.700513	0	15	10.5041
capecitabine	0.497434	0.639479	0.986993	0	0.889809	0.435878	0	0	0.822077	0.930164	0	-0.494305	0.930164	0	0.889809	0	-0.833333	-0.777997	0.889809	0	0	0	0	0	0.930164	0.930164	0.887246	0	0	0.887246	0	0.930164	15	10.371
pizotifen	0.607975	0	0	0	0.929825	0.32231	0.499625	0.737475	0.486374	0.819688	0	0	0.819688	0	0.929825	0.564768	-0.806114	0	0.929825	0	0	0.98719	0	0	0.819688	0.819688	0	0	0	0	0	0.819688	15	10.2875
BRD-K08799950	0.814054	0	0	0	0.805046	0.354351	0.521162	0	0.439179	0.679424	0	0	0.679424	0	0.805046	0	0.631164	0	0.805046	0	0	0	0	0	0.679424	0.679424	0.811551	0	0	0.811551	0	0.679424	15	10.1953
IKK-2-inhibitor	0.960916	0	0.993299	0	0.899468	0	0.400474	0.733136	0.482622	0.70073	0	0	0.70073	0	0.899468	0.436643	-0.568836	0	0.899468	0.52792	0	0	0	0	0.70073	0.70073	0	0	0	0	0	0.70073	15	10.1682
cyclopenthiazide	0.877497	0.698679	0	0	0	0	0	0.645365	0.572472	0.655356	0	-0.314399	0.655356	0	0	0.509765	-0.58501	0	0	0.591752	0	0.978321	0	0	0.655356	0.655356	0.978514	0	0	0.978514	0.818415	0.655356	15	10.0267
bisbenzimide	0.921437	0.713863	0	0	0.870294	0.345491	0	0	0.511058	0.560466	0	0	0.560466	0	0.870294	0.57188	0	0	0.870294	0.589088	0	0	0	0.958399	0.560466	0.560466	0	0	0	0	0	0.560466	15	10.0244
BRD-K11987803	0.764311	0	0	0	0.869308	0.461709	0	0.575542	0.655608	0.869994	0	-0.328388	0.869994	0	0.869308	0.369814	0	0	0.869308	0	0.604142	0	0	0.804416	0.869994	0.869994	0	0	0	0	-0.859621	0.869994	15	10.0054
RS-102221	0.644098	0.734569	0	-0.807412	0.884092	0.407753	0	0.68501	0	0	0.646579	0	0	0	0.884092	0.390924	0	0	0.884092	0.609807	0	0.97635	0	0.701696	0	0	0.788685	0.716427	0	0.788685	0	0	15	9.93545
belinostat	0.488985	0	0	0	0	0.656527	0.383205	0.594477	0.648302	0.761491	0	0	0.761491	0	0	0	0.593097	0	0	0.636444	0.55641	0	0	0.757886	0.761491	0.761491	0	0	0.794205	0	0	0.761491	15	9.917
CP-55940	0	0	0	0	0.918391	0.402532	0	0.714398	0.486177	0.649635	0	0.419161	0.649635	0	0.918391	0.568127	0	0	0.918391	0.500592	0	0	0	0.70347	0.649635	0.649635	0	0	0	0	0	0.649635	15	9.79781
BRD-K64058329	0.743269	0	0	0	0.794599	0.3161	0	0.795069	0	0.899586	-0.620588	0.315981	0.899586	0	0.794599	0.401281	0	-0.688289	0.794599	0.58899	-0.62071	0	0	0	0.899586	0.899586	0	0.794912	0	0	0	0.899586	15	8.90774
vinpocetine	0	0.719937	0	0	0.996452	0	0	0.802564	0	0.633656	-0.773615	-0.33469	0.633656	0	0.996452	0	-0.771992	-0.911278	0.996452	0	-0.715976	0.996255	0	0	0.633656	0.633656	0.919771	0.751686	0	0.919771	0.91739	0.633656	15	8.67746
PNU-96415E	0.845914	0	0	0	0.790854	0	0	0	0.467812	0.634247	-0.930191	-0.378578	0.634247	0	0.790854	0.448891	0	-0.950315	0.790854	0	-0.844576	0	0	-0.739156	0.634247	0.634247	0.790854	0.791165	0	0.790854	0.714511	0.634247	15	6.55098
KM-04501	0.747809	0.782646	0	0	0.79657	0.333307	0	0	0	0.978299	0	0	0.978299	0	0.79657	0	0	0	0.79657	0.687056	0	0.982263	0	0	0.978299	0.978299	0	0	0.982456	0	0	0.978299	14	11.7967
eicosatrienoic-acid	0.84544	0.74088	0	0	0	0.481843	0	0	0.697077	0.994871	0	0	0.994871	0	0	0.575831	0	0	0	0.616121	0	0.994876	0	0	0.994871	0.994871	0.926473	0	0	0.926473	0	0.994871	14	11.7794
noscapine	0	0	0	0	0.976148	0.433584	0	0	0.718799	0.948511	0	0	0.948511	0	0.976148	0.431648	0	0	0.976148	0	0	0.9797	0	0.728312	0.948511	0.948511	0	0	0.801301	0	0	0.948511	14	11.7643
EMF-sumo1-10	0.721753	0.694143	0.991328	0	0	0.402136	0	0	0.8594	0.971789	0	0	0.971789	0	0	0	0	0	0	0.569357	0	0.970832	0	0.826104	0.971789	0.971789	0	0	0	0	0.763801	0.971789	14	11.6578
GR-206	0.752862	0	0	0	0.959787	0.497191	0	0	0.657188	0.995463	0	0	0.995463	0	0.959787	0.495315	-0.559763	0	0.959787	0	0	0.995664	0	0	0.995463	0.995463	0	0	0.788488	0	0	0.995463	14	11.4836
GR-144053	0.844848	0.760008	0	0	0	0.4089	0	0	0	0.967449	0	0.416532	0.967449	0	0	0	0	0	0	0.674822	0.631755	0.966496	0	0	0.967449	0.967449	0.924305	0	0	0.924305	0	0.967449	14	11.3892
CGP-7930	0.991117	0	0.993496	0	0.981865	0	0	0	0	0.564017	0	0	0.564017	0	0.981865	0.668115	0	0	0.981865	0	0	0.981671	0	0	0.564017	0.564017	0.946186	0	0	0.946186	0	0.564017	14	11.2924
BRD-K69569876	0.793328	0.754841	0	0	0	0.365585	0	0	0.517575	0.965476	0	0.382676	0.965476	0	0	0	0	0	0	0.687747	0	0.982263	0	0	0.965476	0.965476	0	0	0.954662	0	0.818021	0.965476	14	11.0841
ropinirole	0.439795	0.718202	0.990934	0	0	0.422271	0	0	0.697867	0.985599	0	0.371485	0.985599	0	0	0.61997	0	0	0	0	0	0.994876	0	0	0.985599	0.985599	0	0.699034	0	0	0	0.985599	14	10.8824
embelin	0.847414	0.781897	0.962554	0	0	0.376384	0	0	0.700829	0.87611	0	0	0.87611	0	0	0.431027	0	0	0	0.704617	0	0	0	0.765773	0.87611	0.87611	0	0	0.831855	0	0	0.87611	14	10.7829
fludroxycortide	-0.45381	0	0	0	0.876207	0.500949	0	0	0.576619	0.961334	0	0.500212	0.961334	0	0.876207	0.400322	0	0	0.876207	0	0	0.99054	0	0.776222	0.961334	0.961334	0	0	0	0	0	0.961334	14	10.7263
BRD-K12621773	0.938413	0	0	0	0	0.566772	0.478601	0	0.828199	0.787335	0.740091	0	0.787335	0	0	0	0.744181	0.836356	0	0	0.740237	0	0	0.893927	0.787335	0.787335	0	0	0	0	0	0.787335	14	10.7035
BRD-K30194621	0.705882	0.738868	0	0	0.881333	0.478165	0	0	0.673578	0.756362	0	0	0.756362	0	0.881333	0	0	0	0.881333	0.689227	0	0	0	0	0.756362	0.756362	0	0	0.977528	0	0	0.756362	14	10.6891
BRD-K30704475	0.802408	0.610333	0	0	0.836586	0	0	0.621105	0.560427	0.782008	0	0	0.782008	0	0.836586	0	0	0	0.836586	0	0	0	0	0	0.782008	0.782008	0.836586	0	0	0.836586	0	0.782008	14	10.6872
BRD-K47764688	0.770628	0.814829	0	-0.953676	0	0.314399	0	0	0	0.96449	0	0	0.96449	0	0	0	0	0	0	0.615923	0	0.96354	0	0	0.96449	0.96449	0.831855	0	0.814508	0.831855	0.858636	0.96449	14	10.6849
bemegride	0.540545	0.612305	0.981277	0	0	0.718315	-0.371903	0.571006	0.69293	0.918327	0	0	0.918327	0.71619	0	0.555088	0	0	0	0	0	0.979306	0	0	0.918327	0.918327	0	0	0	0	0	0.918327	14	10.5867
BRD-K52678950	0.991709	0.63518	0.978518	0	0.864577	0	0	0.627219	0	0	0	0.315303	0	0	0.864577	0	0.592899	0.723975	0.864577	0.553473	0	0	0	0	0	0	0.829095	0	0	0.829095	0.847989	0	14	10.5182
z-prolyl-prolinal	0.476313	0	0	0	0.948945	0	0	0	0.554897	0.721247	0	0.599293	0.721247	0	0.948945	0	0	0	0.948945	0.49704	0	0.976153	0	0.863368	0.721247	0.721247	0	0	0	0	0	0.721247	14	10.4201
fananserin	0.724793	0.776573	0	0	0	0.339676	0	0	0.422591	0.942	0	0.34492	0.942	0	0	0	0.570414	0	0	0.651835	0	0	0	0	0.942	0.942	0.921151	0	0	0.921151	0	0.942	14	10.3831
L-erythro-MAPP	0	0.727233	0	0	0.873448	0	0	0.836292	0	0.609588	0	0	0.609588	0	0.873448	0	0	0.722989	0.873448	0.549625	0	0	0	0	0.609588	0.609588	0.927065	0	0	0.927065	0	0.609588	14	10.3586
BRD-K96787835	0.868338	0.677776	0.977138	0	0	0.512144	0	0	0.701422	0.978497	0	-0.521973	0.978497	0	0	0.528419	-0.685602	0	0	0.517068	0	0.977533	0	0	0.978497	0.978497	0	0	0	0	0.861199	0.978497	14	10.3059
BAS-02859604	0.726806	0.803392	0.989358	0	0	0.347785	-0.365106	0	0	0.952062	0	0	0.952062	0	0	0	0	0	0	0.620264	0	0	0	0	0.952062	0.952062	0.843682	0.623309	0.803075	0.843682	-0.744677	0.952062	14	10.2519
trichostatin-a	0.920845	0	0	-0.814508	0	0.776345	0.39261	0.683037	0.912322	0.850069	0	0	0.850069	0	0	0	0	0	0	0.67571	0	0	0	0.945584	0.850069	0.850069	0	0	0.800118	0	0.697358	0.850069	14	10.2398
CCMQ	0.916502	0	0	-0.912281	0	0.451266	0	0	0.85703	0.973368	0	0	0.973368	0.729836	0	0.436756	0.595661	0	0	0.543607	0	0.979109	0	0.740536	0.973368	0.973368	0	0	0	0	0	0.973368	14	10.2049
BRD-K06311439	0.497434	0	0	0	0.976937	0.35269	0	0.585799	0.497433	0.819886	0	0	0.819886	0	0.976937	0	-0.645168	0	0.976937	0	0	0.977927	0	0.767547	0.819886	0.819886	0	0	0	0	0	0.819886	14	10.0639
BRD-A30856524	0.809791	0	0	0	0	0.30985	0	0.580079	0.734992	0.959953	0	-0.335114	0.959953	0	0	0.520602	0	-0.682768	0	0	0	0	0	0	0.959953	0.959953	0.944806	0.672254	0	0.944806	0.684543	0.959953	14	9.9836
nicergoline	0.651796	0.872806	0	0	0.803469	0.324881	0	0.637081	0.457741	0	0	0	0	0	0.803469	0.452334	0	0	0.803469	0.66841	0	0	0	0.852918	0	0	0.872462	0	0.892766	0.872462	0	0	14	9.96606
I-212148	-0.493289	0.87537	0.971029	0	0	0.431527	0.391464	0.576923	0	0	0	0	0	0.703964	0	0.631851	0.606903	0	0	0.750691	0	0	0	0.828076	0	0	0.910112	0	0.875025	0.910112	0.98265	0	14	9.95241
BRD-K48823327	0.75302	0.67462	0	0	0	0.448497	0	0	0.481438	0.906885	0	0.318694	0.906885	0.647367	0	0.513857	0.573176	0	0	0	0	0.971029	0	0	0.906885	0.906885	0	0	0	0	0	0.906885	14	9.91612
SDZ-NKT-343	0.435847	0	0	0	0	0.4125	0	0	0.592417	0.88479	0.813449	0.3662	0.88479	0	0	0.387763	0	0.813289	0	0	0.737475	0	0	0.847595	0.88479	0.88479	0	0	0	0	0	0.88479	14	9.83048
amlodipine	-0.722227	0.676553	0	0	0	0.609138	0	0	0.458136	0.807852	0.797081	0	0.807852	0	0	0	0.613018	0.796924	0	0.515588	0.797239	0	0	0	0.807852	0.807852	0	0	0.8904	0	0	0.807852	14	9.47111
saracatinib	-0.608843	0.639913	0	0.978711	0	0.506843	0	0	0	0.906096	0.6338	0.590617	0.906096	-0.724315	0	0	0.629389	0	0	0.640292	0.633925	0.963737	0	0	0.906096	0.906096	0	0	0	0	0	0.906096	14	9.41455
BRD-K69888333	-0.578563	0.814632	0	0.864183	0.904002	0.322903	0	0	0	0	0	0.297923	0	0	0.904002	0.408308	0.560552	0	0.904002	0.56472	0	0	0	0	0	0	0.814311	0.904358	0.818845	0.814311	0	0	14	9.31849
flecainide	0.452033	0.710708	0	0	0	0.61159	0	0	0.812599	0.675056	0	0	0.675056	0.624926	0	0.522126	0	0	0	0.574684	0	0	0	0	0.675056	0.675056	0	0	0.832446	0	0.744479	0.675056	14	9.26087
BRD-K85123403	0.924398	0	0	0	0	0.613133	0	0	0.62737	0.721641	0	0.384824	0.721641	0	0	0.370181	0.680276	0	0	0.596586	0.591913	0	0	0.680402	0.721641	0.721641	0	0	0	0	0	0.721641	14	9.07729
doxercalciferol	0.497434	0.644212	0	0	0.844076	0	0	0	0	0.549784	0	0	0.549784	0	0.844076	-0.411893	0	0	0.844076	0.672159	0	0	0	0.702879	0.549784	0.549784	0	0.644212	0.844076	0	0	0.549784	14	8.87423
scriptaid	0	0	0	0	0	0.578402	0	0.571006	0.564968	0.678635	0	0.323046	0.678635	0	0	0	0.804339	0.738762	0	0.592245	0.572189	0	0	0.683162	0.678635	0.678635	0	0	0	0	0	0.678635	14	8.8213
BRD-A20488704	0.497434	0.657858	0.974379	0	0.98561	0.449209	0	0	0.610387	0.748471	0	-0.492808	0.748471	0	0.98561	0	-0.986982	-0.696964	0.98561	0	0	0.989752	0	0	0.748471	0.748471	0	0	0	0	0	0.748471	14	8.70145
RK-682	0	0.749359	0	0	0	0.325633	0	0	0.405411	0.532227	0	0.46093	0.532227	0	0	0	0.879684	0	0	0.749803	0	0	0	0.729101	0.532227	0.532227	0.79795	0	0	0.79795	0	0.532227	14	8.55695
irilin-a	0.865969	0	0	0	0	0.383821	0	0	0	0.626723	0.764938	0.306599	0.626723	0	0	0.371733	0	0.764787	0	0.51618	0.598225	0	0	0.801065	0.626723	0.626723	0	0	0	0	0	0.626723	14	8.50693
BRD-K41429297	0.575839	0.652692	0	-0.787108	0	0.525475	0	0	0.542062	0.670124	0	0.378833	0.670124	0	0	0.629452	0.827613	0	0	0	0	0	0	0	0.670124	0.670124	0	0	0.913463	0	0.855678	0.670124	14	8.46462
tyrphostin-AG-1296	0	0.901795	0	0	0	0.347824	0	0	0.629344	0.747485	-0.681325	-0.417098	0.747485	0	0	0	0	-0.800276	0	0.651934	-0.68146	0.990934	0	0	0.747485	0.747485	0.94382	0	0.901439	0.94382	0.901617	0.747485	14	8.36979
diflorasone	0.58938	0	0	0	0.829095	0.321203	0	0.662722	0.624803	0.624186	0	-0.432811	0.624186	0	0.829095	0.476266	0	0	0.829095	0.518054	0	0	0	0	0.624186	0.624186	0	0	0	0	0	0.624186	14	8.36783
milrinone	0	0.679353	0	0	0	0.526622	0	0	0.398302	0.536567	0	0.417917	0.536567	0.633761	0	0.510865	0.868836	0.737776	0	0.608129	0	0	0	0	0.536567	0.536567	0	0	0	0	0	0.536567	14	8.0644
BRD-K65258912	0.487169	0	0	0	0.927459	0.380301	0	0.598619	0.490324	0.829947	-0.717216	-0.373633	0.829947	0	0.927459	0	-0.742801	-0.717074	0.927459	0	-0.717357	0	0	0	0.829947	0.829947	0.82397	0	0	0.82397	0	0.829947	14	7.26838
SSR-69071	0.833004	0.681522	0	-0.787502	0	0.42947	0.361549	0.60789	0.57188	0.513908	0	0	0.513908	0.674818	0	0.614749	0	0	0	0.598461	0	0	0	0	0.513908	0.513908	0	0	0	0	0	0.513908	14	7.15538
SKF-81297	0.919068	0	0	0	0.970037	0	0	0	0	0.792267	0	0	0.792267	0	0.970037	0	0	0	0.970037	0	0	0.969846	0	0.93474	0.792267	0.792267	0.894934	0	0	0.894934	0	0.792267	13	11.485
RU-24969	0.990722	0	0	0	0.943426	0.386076	0	0	0.744668	0.990531	0	0	0.990531	0	0.943426	0	0	0	0.943426	0	0	0.990146	0	0.956427	0.990531	0.990531	0	0	0	0	-0.878352	0.990531	13	10.9726
nilotinib	0.911765	0	0	0	0.891583	0.440269	0	0	0.526066	0.972578	0	0	0.972578	0	0.891583	0.573065	0	0	0.891583	0	0	0.972803	0	0	0.972578	0.972578	0	0	0	0	0	0.972578	13	10.9616
O-3M3FBS	0.905843	0	0.983839	0	0	0.407634	0	0	0.463863	0.943184	0	0	0.943184	0	0	0.385421	0	0	0	0	0	0.961569	0	0	0.943184	0.943184	0.884881	0	0	0.884881	0	0.943184	13	10.5939
zolantidine	0.496842	0	0	0	0.993101	0.373418	-0.423829	0	0	0.873151	0	0	0.873151	0	0.993101	0	0	0	0.993101	0	0	0.995467	0	0	0.873151	0.873151	0.810171	0	0	0.810171	0	0.873151	13	10.4073
spironolactone	0.968417	0	0	0	0.88902	0.424288	0	0	0.46643	0.875123	0	0	0.875123	0	0.88902	0	0	0	0.88902	0.533346	0	0.97024	0	0	0.875123	0.875123	0	0	0	0	0	0.875123	13	10.4054
pheniramine	0.5	0	0	0	0	0.599723	0	0	0.739731	0.966068	0	0.390335	0.966068	0	0	0	0.725444	0	0	0	0	0.965116	0	0.800473	0.966068	0.966068	0	0.75563	0	0	0	0.966068	13	10.3068
BRD-K41220170	0.991315	0.663183	0	0	0	0	0	0	0.695103	0.856579	0	0	0.856579	0	0	0.436163	0	0	0	0.538378	0	0	0.925882	0	0.856579	0.856579	0.886655	0	0	0.886655	0	0.856579	13	10.3062
tacrolimus	0	0.634589	0	0	0.957422	0	0	0	0.46485	0.832511	0	0	0.832511	0	0.957422	0	-0.660552	0	0.957422	0	0	0.99527	0	0	0.832511	0.832511	0.888035	0	0	0.888035	0	0.832511	13	10.245
XMD-1499	0.800039	0	0	0	0.90755	0.401701	0	0	0.743878	0.904912	0	0	0.904912	0	0.90755	0.58633	-0.559369	0	0.90755	0	0	0.972803	0	0	0.904912	0.904912	0	0	0	0	0	0.904912	13	10.1926
terconazole	-0.926964	0.871031	0	0	0	0.356883	0	0	0	0.978102	0	0	0.978102	0	0	0	0	0	0	0.64927	0	0.99389	0	0	0.978102	0.978102	0.870688	0.721357	0.88764	0.870688	0	0.978102	13	10.185
flupirtine	0	0	0	0	0.937315	0.342998	0	0	0.60387	0.892878	0	0	0.892878	0	0.937315	0	-0.642012	0	0.937315	0	0	0.994088	0	0	0.892878	0.892878	0	0.689371	0	0	0.681585	0.892878	13	9.94624
BRD-K28680267	0.549625	0	0.979109	0	0.944017	0.424644	-0.35898	0	0.692338	0.942	0	0	0.942	0	0.944017	0	-0.65286	0	0.944017	0	0	0	0	0.749803	0.942	0.942	0	0	0	0	0	0.942	13	9.92573
duloxetine	0.578287	0.614474	0	0	0.847625	0.367919	0	0	0.610979	0.926613	0	0	0.926613	0	0.847625	0	0	0	0.847625	0.489641	0	0	0	0	0.926613	0.926613	0	0	0	0	0	0.926613	13	9.83724
MD-040	0.551757	0.73595	0	0	0	0.634415	0	0	0.850118	0.814954	0	0	0.814954	0	0	0	0.81716	0	0	0.481156	0	0	0	0	0.814954	0.814954	0	0	0.830869	0	0.774054	0.814954	13	9.75025
acadesine	0.608172	0.846776	0	0	0	0.389715	0	0	0	0.828171	0	0	0.828171	0	0	0.40955	0	0	0	0.67354	0	0	0	0	0.828171	0.828171	0.880938	0	0.846442	0.880938	0	0.828171	13	9.67693
clobenpropit	0	0.665115	0	-0.82397	0	0.454312	0.35408	0.669231	0.479463	0.97968	0	0	0.97968	0	0	0	0	0	0	0	0	0.983248	0	0	0.97968	0.97968	0.943623	0	0	0.943623	0	0.97968	13	9.56713
treprostinil	-0.650888	0.849339	0	0	0.80071	0	0	0	0	0.692444	0	0	0.692444	0	0.80071	0	0.601972	0	0.80071	0	0	0	0	0	0.692444	0.692444	0.90755	0	0.849005	0.90755	0	0.692444	13	9.32888
BRD-K54331210	0.821555	0.74581	0	0	0	0.541693	-0.360561	0	0	0.774906	0	0	0.774906	0	0	0	0	0	0	0.621054	0.583629	0	0	0.799093	0.774906	0.774906	0.842697	0	0	0.842697	0	0.774906	13	9.3122
YM-298198	0.820963	0	0.960583	0	0	0.552532	0	0	0.733215	0.828566	0	0.307814	0.828566	0	0	0.393295	0	0	0	0.535912	0	0	0	0.855087	0.828566	0.828566	0	0	0	0	0	0.828566	13	9.30223
BRD-K63425657	0.810383	0	0	0	0	0.590665	0	0	0.82425	0.749457	0	0	0.749457	0.675173	0	0.495343	0.818935	0	0	0.55515	0	0	0	0	0.749457	0.749457	0	0	0	0	0.764984	0.749457	13	9.28217
desipramine	0	0	0	0.943229	0.855707	0	0	0	-0.541074	0	0.697693	0.533022	0	0	0.855707	0	0.59645	0.697555	0.855707	0	0.67574	0	0	0.684543	0	0	0.855707	0.629028	0	0.855707	0	0	13	9.19472
BRD-K25070860	0	0.886413	0	0	0	0.534059	-0.438332	0	0	0.582758	0	0	0.582758	0	0	0	0.811243	0	0	0.886938	0	0	0	0	0.582758	0.582758	0.886063	0	0.891189	0.886063	0.891364	0.582758	13	9.14879
ungerine	0.496842	0.777756	0	0.952099	0.872462	0	0	0	0	0.662655	0	0	0.662655	-0.691382	0.872462	0	0	0	0.872462	0	0	0	0	0	0.662655	0.662655	0.838951	0	0	0.838951	0	0.662655	13	9.14388
BU-239	0.826885	0	0	0	0.870294	0.349446	0	0.574162	0.563191	0.799171	0	0	0.799171	-0.76829	0.870294	0	0	0	0.870294	0	0	0	0	0.729101	0.799171	0.799171	0	0	0	0	0	0.799171	13	8.88123
deguelin	0.507975	0.704358	0	0	0	0.372983	0	0.69645	0.492299	0.750218	0	0	0.750218	0	0	0.70946	0	0	0	0.632991	0	0	0	0	0.750218	0.750218	0	0	0.904199	0	0	0.750218	13	8.77181
MW-STK33-3B	-0.494276	0.705344	0	0	0	0.339715	0	0	0	0	0.631236	0.317084	0	0.688819	0	0.579161	0.931361	0	0	0.78088	0.631361	0	0.974374	0.82433	0	0	0	0	0.905184	0	0.922319	0	13	8.73689
BRD-K32485462	-0.520766	0.634786	0	0	0.891977	0	0	0.892505	0	0.526139	0	0	0.526139	0	0.891977	0	0	0	0.891977	0.662293	0	0	0	0	0.526139	0.526139	0.851567	0	0	0.851567	0	0.526139	13	8.67858
NNC-05-2090	0	0.612857	0	0.947763	0.812734	0	0	0.646351	-0.580569	0	0.704398	0.458697	0	0	0.812734	0	0	0.704259	0.812734	0.489148	0.704536	0	0	0.693021	0	0	0	0	0.812734	0	0	0	13	8.6314
isoreserpine	0.63786	0.696904	0.995467	0	0	0.343829	0	0	0	0	0.734727	0.331412	0	0.800828	0	0.437772	0	0.68612	0	0.697316	0.68284	0	0	0.756309	0	0	0	0	0.814508	0	0	0	13	8.61589
BRD-A89907244	0.454402	0	0	0	0	0.486828	0.527722	0	0.40778	0.785757	0.638888	0	0.785757	0	0	0	0.744773	0.83892	0	0	0.558974	0	0	0	0.785757	0.785757	0	0	0	0	0	0.785757	13	8.58707
BRD-K29003210	0.91512	0.743049	0	-0.948748	0	0.446796	0	0	0	0.773131	0	0	0.773131	0.626898	0	0.507394	0	0	0	0.609215	0	0	0	0	0.773131	0.773131	0	0	0.834812	0	0.910686	0.773131	13	8.51088
Ro-04-6790	0.570272	0.616841	0.96354	0	0	0.462144	0	0	0.657583	0.791083	0.620588	0	0.791083	0.610925	0	0	0	0	0	0.617206	0	0	0	-0.718849	0.791083	0.791083	0	0	0	0	0	0.791083	13	8.35567
BRD-K41557448	-0.606475	0	0	0.812931	0.794402	0.377294	-0.367951	0	0	0.884395	0.703412	0	0.884395	0	0.794402	0	0	0.703273	0.794402	0	0	0	0	-0.900434	0.884395	0.884395	0	0.794715	0	0	0	0.884395	13	8.32195
mebendazole	-0.833004	0	0	0	0.805046	0	0	0.805523	0.453594	0.574275	0.822717	0	0.574275	0	0.805046	0	0	0.822555	0.805046	0	0.82288	0	0	0	0.574275	0.574275	0	0	0	0	0	0.574275	13	8.18078
L-755507	0.461192	0	0	0	0	0.441693	0	0	0.656991	0.549418	0.904358	0.514088	0.549418	0	0	0	0	0.90418	0	0	0.737673	0	0	0.803431	0.549418	0.549418	0	0	0	0	0	0.549418	13	8.17069
MD-II-008-P	0.88105	0	0	-0.956042	0.801695	0.339715	0	0.635306	0.607622	0.683764	0	0	0.683764	0	0.801695	0	0	0	0.801695	0	0	0	0	0	0.683764	0.683764	0	0	0	0	0.766167	0.683764	13	8.09772
BRD-A60386802	0.551362	0	0	0	0	0.471717	0	0	0.750592	0.565003	0.765135	0	0.565003	0	0	0.447141	0	0.764984	0	0	0.765286	0	0	0.739748	0.565003	0.565003	0	0	0	0	0	0.565003	13	8.08098
ticlopidine	0	0.687241	0	0	0	0	0	0	0	0.687512	0.729442	0.341388	0.687512	0	0	0.484478	0	0.729298	0	0.687648	0.729586	0	0	0	0.687512	0.687512	0	0	0.875616	0	-0.728707	0.687512	13	7.97355
epicatechin-gallate-(-)	0.497434	0.609702	0	0	0	0.486313	0.37783	0	0.591825	0.810219	0	0	0.810219	0	0	0.453039	0	0	0	0	0	0	0	0.759267	0.810219	0.810219	0	0	0.80958	0	-0.696372	0.810219	13	7.93971
mosapride	0.497434	0	0.990737	0	0	0.396717	0	0	0.438389	0.649438	0.636719	0	0.649438	0	0	0	0	0.836751	0	0	0.654832	0	0	0	0.649438	0.649438	0	0.682706	0	0	-0.770702	0.649438	13	7.61077
clofarabine	0.897355	0.769276	0	0	0	0.558742	0	0	0.538705	0.992109	0	0	0.992109	0	0	0	0	0	0	0	0	0.997044	0	0.714905	0.992109	0.992109	0	0	0	0	0.906546	0.992109	12	10.3431
GW-4064	0.5	0	0	0	0.963532	0	0	0	0.567536	0.891892	0	0	0.891892	0	0.963532	0	0	0	0.963532	0	0	0.980095	0	0	0.891892	0.891892	0	0.899231	0	0	0	0.891892	12	10.2969
tubaic-acid	0.683972	0.891343	0	0	0.950522	0	0	0	0	0	0	0	0	0.627884	0.950522	0	0	0	0.950522	0.766673	0	0.96216	0	0	0	0	0.890992	0	0.891977	0.890992	0.794558	0	12	10.2521
BRD-K22828860	0.497434	0	0.975759	0	0	0.514241	0	0	0.681477	0.96883	0	0	0.96883	0	0	0.411836	0	0	0	0	0	0.967875	0	0.883478	0.96883	0.96883	0	0	0	0	0	0.96883	12	9.77625
staurosporine	0.922621	0.670479	0.972211	0	0	0.441614	0	0	0.797986	0.928783	0	0	0.928783	0	0	0	0	0	0	0.545679	0	0	0	0.770505	0.928783	0.928783	0	0	0	0	0	0.928783	12	9.76501
EMF-sumo1-9	0.83557	0	0	0	0.863197	0.336788	0	0	0.395932	0.94417	0	0	0.94417	0	0.863197	0	0	0	0.863197	0	0	0	0	0	0.94417	0.94417	0	0.863143	0	0	0	0.94417	12	9.74188
geldanamycin	0.593565	0	0	0	0.896314	0.328837	0	0	0	0.978891	0	0	0.978891	-0.652337	0.896314	0	0	0	0.896314	0	0	0.98581	0	0	0.978891	0.978891	0	0.896667	0	0	0	0.978891	12	9.73594
UCL-2077	0.809593	0	0	0	0.937709	0.338489	0	0	0.438981	0.938449	0	0	0.938449	0.610885	0.937709	0	0	0	0.937709	0	0	0	0	0	0.938449	0.938449	0	0	0	0	0	0.938449	12	9.70332
BRD-A06909528	0.758152	0	0.969846	0	0	0.481646	0	0	0.900869	0.928191	0	0	0.928191	0	0	0.54253	0	0	0	0	0	0	0	0	0.928191	0.928191	0	0.627647	0	0	0.756506	0.928191	12	9.67815
tyrphostin-AG-99	0.968022	0.68941	0	0	0	0.550949	0	0	0.807267	0.891892	0	0	0.891892	0	0	0	0	0	0	0.499901	0	0	0	0.791009	0.891892	0.891892	0	0	0	0	0.817626	0.891892	12	9.58365
BRD-K42568865	0.695618	0	0.992117	0	0	0.543315	0	0	0.743681	0.921681	0	-0.440752	0.921681	0	0	0	0	0	0	0.562155	0	0	0.81234	0.95623	0.921681	0.921681	0	0	0	0	0	0.921681	12	9.47311
thiotepa	0.89163	0.738908	0.962554	0	0.85275	0	0	0.686391	0	0	0	0	0	0	0.85275	0.391206	0	0	0.85275	0.723362	0	0	0	0.812894	0	0	0.836586	0	0	0.836586	0	0	12	9.43837
reboxetine	0.638966	0.646224	0	0	0	0.401543	0	0	0.550355	0.955218	0	0	0.955218	0	0	0	0	0	0	0	0.566864	0.982854	0	0.860213	0.955218	0.955218	0	0	0	0	0	0.955218	12	9.42311
TER-14687	0.973944	0	0	0	0	0.580222	0	0	0.81951	0.871572	0.678959	0	0.871572	0.709091	0	0.458656	0	0	0	0	0.679093	0	0	0	0.871572	0.871572	0	0	0	0	0	0.871572	12	9.25734
BRD-K32896438	0.980655	0	0	0	0	0.551582	0	0.60217	0.822867	0.842375	0	0	0.842375	0	0	0.560535	0.69428	0	0	0	0	0	0	0.831427	0.842375	0.842375	0	0	0	0	0	0.842375	12	9.25539
BRD-A66861218	0.577773	0.642477	0.973985	0	0.900059	0	0	0	0	0	0.741866	0.412265	0	0	0.900059	0	0	0.741719	0.900059	0.624112	0.719329	0	0	0.926262	0	0	0	0	0	0	0	0	12	9.05997
GS-39783	-0.497434	0	0	0	0.911886	0.499802	0	0.912426	0	0.802525	0	0	0.802525	0	0.911886	0	0	0	0.911886	0	0	0	0	0	0.802525	0.802525	0	0.712049	0	0	0.681782	0.802525	12	9.05691
BRD-K41931739	0.492894	0	0.965313	0	0	0.495055	-0.39265	0.621302	0.884281	0.969422	0	0	0.969422	0	0	0	-0.719921	0	0	0	0	0.968467	0	0.889393	0.969422	0.969422	0	0	0	0	0	0.969422	12	9.05124
mocimycin	0	0.835141	0	0	0	0.598853	-0.426556	0	-0.396327	0.959361	0	0	0.959361	0	0	0	0	0	0	0.759866	0	0.99527	0	-0.886238	0.959361	0.959361	0.948354	0	0.834812	0.948354	0	0.959361	12	9.00833
methysergide	-0.468614	0.618379	0	0	0	0.345016	0	0	0.528436	0.976129	0	0	0.976129	0	0	0.385026	0	0	0	0	0	0.975168	0	0	0.976129	0.976129	0	0	0.818253	0	0.825513	0.976129	12	8.90782
BAS-00594560	0.489341	0	0.970043	0	0	0.482476	0	0	0.533175	0.858947	0	0.318327	0.858947	0	0	0	0	0	0	0	0	0	0	0	0.858947	0.858947	0.872462	0	0	0.872462	0	0.858947	12	8.83302
BRD-K48016779	0.985788	0.797476	0	0	0	0.384019	0	0	0.397907	0	0	0.687749	0	0	0	0.464441	0.888363	0	0	0.694159	0	0	0	0.9653	0	0	0.797161	0	0.82811	0.797161	0	0	12	8.68763
BRD-K65411918	0.911173	0.736541	0	0	0	0.513805	0	0	0	0.695967	0	0	0.695967	0	0	0.584354	0	0	0	0.61178	0	0	0	0.893927	0.695967	0.695967	0	0	0.875616	0	0	0.695967	12	8.60703
nadolol	0	0.790968	0	0	0	0.388252	0	0	0	0.740383	0	-0.318525	0.740383	0	0	0	0	0	0	0.791436	0	0	0	0	0.740383	0.740383	0.790656	0	0.878376	0.790656	0.750789	0.740383	12	8.56452
BRD-K56518176	0	0	0	0	0	0.603165	0	0.669034	0.437204	0.751825	0.799448	0	0.751825	0	0	0	0	0.79929	0	0	0.72288	0	0	0	0.751825	0.751825	0	0.717018	0	0	0	0.751825	12	8.50716
piroxicam	0.858152	0	0	0	0	0.430142	0	0	0.657385	0.774512	0.717807	0	0.774512	0	0	0.386239	0	0.717666	0	0	0	0	0	0.864353	0.774512	0.774512	0	0	0	0	0	0.774512	12	8.5043
osthol	-0.627991	0.610294	0	0.836389	0.917603	0	0	0	0	0	0	0	0	0	0.917603	0.409465	0.727416	0	0.917603	0.498816	0	0	0	0.894322	0	0	0.810171	0.716979	0	0.810171	0	0	12	8.43884
BRD-K44893543	0.909593	0	0	0	0	0.423734	0	0.599014	0.729858	0.773131	0	0	0.773131	0	0	0.490602	0.752465	0	0	0	0.593688	0	0	0	0.773131	0.773131	0	0	0	0	0	0.773131	12	8.36461
saquinavir	0.497434	0.733583	0.983445	0	0	0	0	0.594477	0	0	0.69509	0.460788	0	0	0	0.478354	0	0	0	0.58159	0.62643	0	0.823576	0.963525	0	0	0	0.733583	0	0	0	0	12	8.17188
GSK-0660	0.764903	0	0	0	0.918983	0.465981	0	0	0.55707	0.867627	0	0	0.867627	0	0.918983	0	0	-0.726144	0.918983	0	0	0	0	0.679416	0.867627	0.867627	0	0	0	0	-0.749014	0.867627	12	8.08729
RS-100329	0.484801	0	0	0	0.835994	0.331369	0	0	0	0.788293	0	0	0.788293	0	0.835994	-0.374951	-0.605917	0	0.835994	0	0.600197	0	0	0	0.788293	0.788293	0	0.836324	0	0	0	0.788293	12	7.72127
U-0126	0.497434	0.688227	0	0.885472	0	0	0	0	-0.405411	0.67607	0	0	0.67607	0	0	-0.372975	0	0	0	0.49635	0	0	0	0.704653	0.67607	0.67607	0.919771	0	0	0.919771	0	0.67607	12	7.71364
vinorelbine	0.818792	0	0	0	0.838163	0.396559	0.369334	0.671795	0.410545	0	0	0.389826	0	0	0.838163	0.508551	0.733728	0	0.838163	0	0	0	0	0.871845	0	0	0	0	0	0	0	0	12	7.68546
PHTPP	-0.49013	0	0	0	0.965898	0.334573	0	0.59211	0	0.984612	-0.704595	0	0.984612	0	0.965898	0	0	-0.704456	0.965898	0	0	1	0	-0.907926	0.984612	0.984612	0	0.717176	0	0	0	0.984612	12	7.65751
NU-1025	0.632136	0	0	0	0	0.524921	0	0.567061	0.608807	0.77392	-0.674975	0	0.77392	0.836719	0	0.402975	0.823866	0	0	0	0	0	0	0	0.77392	0.77392	0	0	0	0	0	0.77392	12	7.59111
ST-91	0.485788	0	0	0	0	0.580617	0	0	0.629344	0.779218	0	0.303518	0.779218	0	0	0.488599	0	0	0	0.522494	0	0	0	0.683754	0.779218	0.779218	0	0	0	0	0	0.779218	12	7.59021
BRD-K58698715	0.497434	0.835733	0	-0.809777	0.835403	0	0	0.669034	0	0	0	0	0	0.666338	0.835403	0	-0.621499	0	0.835403	0.690904	0	0	0	0	0	0	0.835403	0.635535	0.835403	0.835403	0	0	12	7.57612
BRD-A99518825	0	0	0	0	0.827321	0	0	0.827811	0.417457	0.69577	0	-0.352127	0.69577	0	0.827321	0.465626	0	0	0.827321	0	0	0	0	-0.726932	0.69577	0.69577	0	0.611674	0	0	0	0.69577	12	7.20432
OBAA	0	0	0	0	0.930219	0.309177	-0.425924	0	0	0.785728	0	-0.426621	0.785728	0	0.930219	0	-0.636686	-0.785292	0.930219	0.54706	0	0.98719	0	0	0.785728	0.785728	0	0.874187	0	0	0	0.785728	12	7.16239
PCA-4248	0	0.645198	0	0	0	0.307239	0	0	0.532978	0.845729	-0.843818	-0.356055	0.845729	0	0	0.560394	0	-0.843651	0	0.720699	-0.67712	0	0	0	0.845729	0.845729	0	0	0.925291	0	0.777405	0.845729	12	5.9772
nafadotride	0.830833	0	0	0	0.863394	0	0	0	0.5547	0.860919	0	0	0.860919	0	0.863394	0	0	0	0.863394	0	0	0	0	0	0.860919	0.860919	0	0.663538	0	0	0	0.860919	11	8.94385
BRD-A95820578	0.95302	0	0.97024	0	0.836783	0	0	0.652465	0	0	0	0	0	0	0.836783	0.572755	0	0	0.836783	0	0	0	0.831264	0	0	0	0.792036	0	0	0.792036	0.686317	0	11	8.76048
BRD-K29715937	0.75681	0	0	0	0.809186	0.39284	0	0	0.801935	0.943184	0	-0.449173	0.943184	0	0.809186	0	0	0	0.809186	0	0	0	0	0	0.943184	0.943184	0	0	0	0	0	0.943184	11	8.64589
10-hydroxycamptothecin	0.830833	0	0	0	0	0.399288	0	0	0.495261	0.850069	0	0	0.850069	0	0	0	0	0	0	0	0	0	0	0.681388	0.850069	0.850069	0.794993	0	0	0.794993	0	0.850069	11	8.2471
cyproterone	0	0.631236	0	0	0	0.38572	0	0.574753	0.518167	0.929375	0	0	0.929375	0	0	0	0	0	0	0.517364	0	0.968861	0	0	0.929375	0.929375	0	0	0	0	0	0.929375	11	8.24298
flavokavain-b	0	0	0	0	0.894343	0	0	0.866075	0	0.703492	0	0	0.703492	0	0.894343	0.418355	0	0	0.894343	0	0	0	0	0	0.703492	0.703492	0	0	0	0	0.702484	0.703492	11	8.1874
flurofamide	0.724714	0	0	0	0	0.45178	0	0	0.556477	0.868021	0	0.45768	0.868021	0	0	0	0.793097	0	0	0	0	0	0	0.755126	0.868021	0.868021	0	0	0	0	0	0.868021	11	8.07898
BRD-K83620635	0.643308	0	0	0	0.939286	0.342722	0	0.602367	0	0.939436	-0.625912	0	0.939436	0	0.939286	0	0	0	0.939286	0	-0.626036	0	0	0	0.939436	0.939436	0	0	0	0	0	0.939436	11	7.85149
epigallocatechin-gallate-(-)	0.519029	0	0	0.886261	0	0.4839	0	0.580473	0	0.825212	0	0.31731	0.825212	0	0	0	0	0	0	0	0	0	0	0	0.825212	0.825212	0	0	0	0	0.830836	0.825212	11	7.74387
LE-135	0.494473	0	0	0	0	0	0	0	0.587678	0.701519	0.683652	0	0.701519	0	0	0	0	0.883675	0	0	0	0	0	0.858241	0.701519	0.701519	0	0	0	0	0.699724	0.701519	11	7.71504
cholic-acid	0	0	0	0	0	0.384415	0	0.556805	0	0.775301	0	0	0.775301	0	0	0.478721	0.720118	0	0	0	0	0	0	0.92705	0.775301	0.775301	0	0	0	0	0.704259	0.775301	11	7.64787
BRD-K32644160	0.496052	0	0	0	0	0.322864	0	0	0.601896	0.922864	0	0	0.922864	0	0	0.415448	-0.575148	0	0	0	0	0.976941	0	0.725749	0.922864	0.922864	0	0	0	0	0	0.922864	11	7.57813
tetramethylsilane	0.451046	0	0	0.944412	0	0	0	0.679093	0	0.759096	0	0.447139	0.759096	0	0	0	0	0	0	0.503848	0	0	0	0.720229	0.759096	0.759096	0	0	0	0	0	0.759096	11	7.54125
celastrol	0.497434	0	0	0	0.913858	0	0	0	0.784558	0.790491	0	0	0.790491	0	0.913858	0	-0.672978	0	0.913858	0	0	0	0	0.968454	0.790491	0.790491	0	0	0	0	-0.815457	0.790491	11	7.45604
W-13	-0.850059	0	0	0	0	0.447745	0	0.751677	-0.405411	0.955415	0	0.329631	0.955415	0	0	0	0.827613	0	0	0.491121	0	0.992314	0	0	0.955415	0.955415	0	0	0	0	0	0.955415	11	7.36171
BRD-A32241587	0.757797	0	0	0	0	0.378165	0.44592	0.682446	0.42654	0.892484	0	0	0.892484	0	0	0	-0.563116	0	0	0	0	0	0	0	0.892484	0.892484	0	0.691935	0	0	0	0.892484	11	7.2821
vecuronium	-0.494789	0.79787	0	0	0.896708	0	0.358269	0.600197	-0.435032	0	0	0	0	0	0.896708	0	0	0	0.896708	0.493094	0	0	0	0	0	0	0.797556	0.72609	0.835206	0.797556	0	0	11	7.16614
LE-300	0.736557	0	0	0	0	0.443315	0	0	0.825829	0.543838	0	0	0.543838	0	0	0	0.716765	0	0	0	0	0	0	0.930994	0.543838	0.543838	0	0	0	0	0.713328	0.543838	11	7.08598
etamivan	0.983221	0.639913	0	0	0	0	0	0.640039	0.607622	0.58335	0	0	0.58335	0	0	0	0	0	0	0.546567	0	0	0	0	0.58335	0.58335	0	0	0	0	0.721017	0.58335	11	7.05513
HA-1004	0	0	0	0.831461	0.885472	0	-0.512507	0	0.507109	0.673506	0	0	0.673506	0	0.885472	0	0	0	0.885472	0	-0.561933	0	0	0	0.673506	0.673506	0	0.74719	0	0	0	0.673506	11	7.03526
hispidin	0	0	0	0	0.79519	0.686313	0	0	0.493681	0.693233	0	0	0.693233	0.802011	0.79519	0	0	0	0.79519	0	0	0	0	0	0.693233	0.693233	0	0	0	0	-0.90142	0.693233	11	6.93232
XMD-892	0	0	0	0	0	0.513726	0.540644	0	0	0.612547	0	0.589289	0.612547	0.67675	0	0	0	0	0	0.496942	0	0	0	0.740536	0.612547	0.612547	0	0	0	0	0	0.612547	11	6.62062
NTNCB	-0.874852	0	0	0	0.802484	0.481448	0	0.802959	0	0.657723	0	0	0.657723	0	0.802484	0.463933	0	0	0.802484	0	0	0	0	0	0.657723	0.657723	0	0	0	0	0	0.657723	11	6.56956
rhamnetin	0.585669	0	0	0	0.931993	0	-0.362656	0	0	0.675084	0	-0.344751	0.675084	0	0.931993	0.404978	-0.710256	0	0.931993	0	0	0	0	0	0.675084	0.675084	0	0.652889	0	0	0	0.675084	11	6.39727
K-858	0	0.682508	0	0	0.93495	0	0	0.617357	0.557267	0	-0.734175	0.411163	0	0	0.93495	0	0	-0.73403	0.93495	0.557715	-0.569428	0	0	0.70485	0	0	0.941061	0	0	0.941061	0	0	11	6.1802
aristolochic-acid	0.742203	0	0	0	0	0.353362	0	0	0.455766	0.644872	0	0.389176	0.644872	0	0	0	0.573176	0	0	0	0	0	0	0	0.644872	0.644872	0	0	0.89592	0	-0.681388	0.644872	11	5.95258
BRD-K06071925	0.523964	0	0	0	0	0.307753	0	0	0.5859	0.549559	0.815815	0	0.549559	0	0	0	0	0.815655	0	0	0.649112	0	0	0	0.549559	0.549559	0	0	0	0	-0.694795	0.549559	11	5.7512
BRD-K76236182	-0.833281	0	0	0	0.810171	0	0	0	-0.395932	0.58118	0	0.459658	0.58118	-0.636916	0.810171	0.559237	0	0	0.810171	0	0	0	0	0	0.58118	0.58118	0	0.670676	0	0	0	0.58118	11	5.15986
hydrocortisone-valerate	0	0	0	0	0.989355	0.367563	-0.398301	0	0	0.939436	0	0	0.939436	0	0.989355	0	0	0	0.989355	0	0	0.995073	0	0	0.939436	0.939436	0	0	0	0	0	0.939436	10	8.62958
LY-255283	0	0	0	0	0.932387	0	0	0	0	0.94417	0	0	0.94417	0	0.932387	0	-0.745562	0	0.932387	0	0	0.978518	0	0	0.94417	0.94417	0	0.809899	0	0	0	0.94417	10	8.56087
H-7	0.610699	0	0	0	0	0.589992	0	0	0.715837	0.918327	0	0	0.918327	0	0	0	0	0	0	0	0	0	0	0	0.918327	0.918327	0.8904	0	0	0.8904	0	0.918327	10	8.28896
BRD-K38205437	-0.494078	0	0	0	0.953873	0.403085	-0.37708	0	0	0.979286	0	0	0.979286	0	0.953873	0	0	0	0.953873	0	0	0.978321	0	0	0.979286	0.979286	0	0	0	0	0	0.979286	10	8.2683
BRD-K09977233	0.543427	0	0	0.837966	0	0.382476	0	0	0.631912	0.960742	-0.616446	0	0.960742	0	0	0	0	0	0	0	0	0.992905	0	0	0.960742	0.960742	0	0	0	0	0	0.960742	10	7.57595
gefitinib	0	0	0	0	0	0.511511	0	0	0	0.879463	0	0.366681	0.879463	0	0	0	0.679093	0	0	0.575276	0	0	0	0	0.879463	0.879463	0	0	0	0	0.868494	0.879463	10	7.39837
BRD-K55071917	-0.548204	0.741668	0	0	0.938301	0	0	0.938462	0	0	0	0.322029	0	0	0.938301	0.657109	0	0	0.938301	0.489542	0	0	0	0	0	0	0.938301	0	0	0.938301	0	0	10	7.29211
WHI-P154	0.652467	0	0	0	0.941849	0.309059	0	0	0	0.760505	0	-0.310725	0.760505	0	0.941849	0	0	0	0.941849	0	0	0	0	0	0.760505	0.760505	0	0	0	0	0	0.760505	10	7.27887
BRD-K49061529	0.497039	0	0	0	0.844076	0	0	0	0	0.67173	0	0	0.67173	0	0.844076	0	0	0	0.844076	0	0	0	0	0	0.67173	0.67173	0	0.844409	0	0	0	0.67173	10	7.23233
YM-976	0.49013	0	0	0.835009	0.816085	0	0	0	-0.519747	0	0.657464	0	0	0	0.816085	0	0	0.789235	0.816085	0	0.657594	0	0	0	0	0	0.934753	0	0	0.934753	0	0	10	7.22745
DUP-697	0.889735	0.76198	0.996255	0	0	0.346242	0	0	0	0	0	0.44095	0	0	0	0.547073	0	0	0	0.762431	0	0	0	0.692823	0	0	0.798147	0	0	0.798147	0	0	10	7.03378
ryuvidine	0.796684	0	0	0	0	0.367722	-0.362379	0	0.602291	0.917538	0	0	0.917538	0	0	0	-0.663511	0	0	0	0	0	0	0	0.917538	0.917538	0.846442	0	0	0.846442	0	0.917538	10	7.02138
esculin	0.563403	0	0	0	0	0.458109	0.434736	0	0.843009	0.944762	0	0	0.944762	0	0	0.461845	0	-0.710371	0	0	0	0	0	0	0.944762	0.944762	0	0	0	0	0	0.944762	10	6.77454
pseudopelletierine	0.834662	0	0	0	0	0.586511	0	0	0.5	0.685145	0	0	0.685145	0.696667	0	0	0	0	0	0.566298	0	0	0	0	0.685145	0.685145	0	0	0	0	0	0.685145	10	6.60986
BRD-K95976153	0.493289	0	0	0	0	0	0	0	0.791667	0.733675	0	0	0.733675	0	0	0.376559	0	0	0	0.483425	0	0	0	0.680994	0.733675	0.733675	0	0	0	0	0	0.733675	10	6.49431
BRD-K51731619	0.759968	0	0	0	0	0.558821	0	0	0.688586	0.801736	0	0.33062	0.801736	0	0	0	0	0	0	0	0	0	0	0.81112	0.801736	0.801736	0	0	0	0	-0.695978	0.801736	10	6.46182
ST-208960	0.487762	0	0	0	0	0.466495	0	0	0.769747	0.642928	0	0	0.642928	0	0	0	0	0	0	0.507301	0	0	0	0.964708	0.642928	0.642928	0	0	0	0	0	0.642928	10	6.41065
FR-122047	0.970193	0	0	0	0	0.535443	0	0	0.584716	0.584139	0	0	0.584139	0	0	0.527064	0	0	0	0	0	0	0	0.683162	0.584139	0.584139	0	0	0	0	0	0.584139	10	6.22127
naringenin	0	0	0	0	0	0	0	0	0	0.714737	0	0.653441	0.714737	0	0	0.393266	0	0	0	0.56028	0	0	0	0	0.714737	0.714737	0.876207	0	0	0.876207	-0.720426	0.714737	10	6.21266
BRD-K54906270	0.612199	0	0.965708	0	0	0.320174	0	0	0.531398	0.801539	0	0	0.801539	0	0	0.389287	0	0	0	0	0	0	0	0	0.801539	0.801539	0	0	0	0	-0.729692	0.801539	10	6.09677
sertraline	0.44315	0.71268	0	0	0	0.36784	0	0.596647	0	0	0.653481	0.572644	0	0	0	0	0.683037	0	0	0.507695	0.676923	0	0	0	0	0	0	0	0.866548	0	0	0	10	6.08065
norcyclobenzaprine	0.981445	0.740288	0	0	0	0	0	0	0.55391	0.516444	0	0	0.516444	0	0	0.571485	0	0	0	0.615529	0	0	0	0	0.516444	0.516444	0	0	0	0	0	0.516444	10	6.04488
SR-59230A	0.823608	0	0	0	0	0.60625	0	0	0.665877	0.536595	0	0	0.536595	0	0	0.515776	0	0	0	0.591752	0	0	0	0	0.536595	0.536595	0	0	0	0	0	0.536595	10	5.88624
fenbendazole	-0.923016	0	-0.980883	0	0	0.355103	0	0	0	0.957388	0.682114	0	0.957388	0	0	0	0	0.681979	0	0	0.587574	0	0	0	0.957388	0.957388	0	0.650365	0	0	0	0.957388	10	5.84018
SCH-58261	-0.489538	0.68941	0	0	0	0	0	0.658974	0	0.616295	0	0	0.616295	0	0	0.373511	0	0	0	0.547257	0	0	0	0	0.616295	0.616295	0	0	0	0	0.788052	0.616295	10	5.64914
BRD-A43087975	-0.497236	0	0	0	0.879953	0	0	0	0.611967	0.944565	-0.676395	0	0.944565	0	0.879953	0	-0.594872	0	0.879953	0	-0.676529	0	0	-0.756901	0.944565	0.944565	0	0.81759	0	0	0	0.944565	10	5.59031
bupropion	-0.720963	0	0	0	0	0	0.43936	0.645759	0	0.639574	0	0	0.639574	0	0	0.409296	0	0	0	0	0	0	0	0	0.639574	0.639574	0	0.645632	0	0	0.971806	0.639574	10	5.58876
INCA-6	0.908804	0	0.991131	0	0	0.314003	0	0	0.397709	0	0.615066	0.45881	0	0	0	0.564684	0	0	0	0.531077	0.615187	0	0	0.868099	0	0	0	0	0	0	-0.73541	0	10	5.52916
glycodeoxycholic-acid	0.481958	0	0	0	0.814705	0.431962	0	0	0	0	-0.687241	0	0	0	0.814705	0.554693	0	-0.687106	0.814705	0.50217	0	0	0	0	0	0	0.834023	0	0	0.834023	0.79377	0	10	5.50237
XE-991	0.602211	0.66338	0	0	0	0.481764	0	0	0	0.861117	0	-0.380755	0.861117	0	0	0.44209	-0.562722	0	0	0.663773	0	0	0	-0.721609	0.861117	0.861117	0	0	0	0	0	0.861117	10	5.49371
NGB-2904	0.467233	0	0	0	0	0	0.359297	0	0	0.618465	0	0	0.618465	0	0	0.3813	0	0	0	0	0	0	0	0	0.618465	0.618465	0.912478	0	0	0.912478	-0.708793	0.618465	10	5.41632
prednicarbate	0.489735	0	0	0	0.834615	0	0	0	0	0.51884	0	0	0.51884	0	0.834615	0.402946	-0.685602	0	0.834615	0	0	0	0	0	0.51884	0.51884	0	0	0	0	0	0.51884	10	5.30512
1-monopalmitin	-0.752073	0.702228	0	0	0	0	0	0.620316	0	0.565398	0	0	0.565398	0	0	0.430293	0.723866	0	0	0.682715	0	0	0	0	0.565398	0.565398	0	0	0	0	0	0.565398	10	5.23433
BRD-K42419294	-0.691946	0	0	0	0	0.348457	0	0	0.497433	0.580391	0.703569	0	0.580391	0	0	0.394311	0	0	0	0	0.570217	0	0	0	0.580391	0.580391	0	0	0	0	0	0.580391	10	4.72399
quizartinib	0.497039	0	0	0	0.94244	0	0	0	0	0.943184	0	0	0.943184	0	0.94244	0	0	0	0.94244	0	0	0	0	0	0.943184	0.943184	0	0	0	0	0	0.943184	9	8.04028
BRD-K40087974	0.563561	0	0	0	0	0	0.436238	0	0.511453	0.940817	0	0	0.940817	0	0	0	0	0	0	0	0	0.972605	0	0	0.940817	0.940817	0	0	0	0	0	0.940817	9	7.18794
BRD-K31841256	0.995263	0	0	0	0	0.464241	-0.389686	0	0.687599	0.954232	0	-0.371796	0.954232	0	0	0	0	0	0	0	0	0.980095	0	0	0.954232	0.954232	0	0	0	0	0	0.954232	9	7.13687
JWH-015	0.983814	0	0	0	0	0.516812	0	0	0.920419	0.871375	0	-0.307503	0.871375	0	0	0.52444	0	0	0	0	0	0	0	0	0.871375	0.871375	0	0	0	0	0	0.871375	9	6.99486
metoprolol	0	0	0.973788	0	0	0.477136	0	0	0.559637	0.910633	0	0	0.910633	0	0	0	-0.575345	0	0	0	0	0	0	0.900434	0.910633	0.910633	0	0	0	0	0	0.910633	9	6.88882
benzydamine	0.792538	0	0	0	0	0.326068	-0.507607	0	0.723144	0.965082	0	-0.450106	0.965082	0	0	0	0	0	0	0	0	0.964131	0	0	0.965082	0.965082	0	0	0	0	0	0.965082	9	6.67358
olmesartan-medoxomil	0.493486	0	0	0	0	0	0	0.567061	0	0.773328	0	0	0.773328	0	0	0.54047	0	0	0	0	0	0.96827	0	0	0.773328	0.773328	0	0	0	0	0	0.773328	9	6.43593
ergocornine	0.674497	0.698639	0	0	0.951902	0	0	0	0	0	0	0	0	0	0.951902	0.542304	0	0	0.951902	0.567384	0	0	0	-0.726735	0	0	0.898482	0	0	0.898482	0	0	9	6.40876
emodic-acid	0.65456	0	0	0	0	0	0.461213	0.592702	0.508689	0.821069	0	0	0.821069	0	0	0	0	0	0	0	0	0	0	0	0.821069	0.821069	0	0	0	0	0	0.821069	9	6.32251
IBC-293	0.816226	0	0	0	0	0.3839	0	0	0.575237	0.900967	0	0	0.900967	0	0	0	0	0	0	0	0	0	0	0.744677	0.900967	0.900967	0	0	0	0	-0.724566	0.900967	9	6.30031
dioxybenzone	0.657797	0	0	0	0	0.369185	0	0	0	0.800158	0	0	0.800158	0	0	0	0.601775	0	0	0.658741	0	0	0	0	0.800158	0.800158	0	0	0	0	0	0.800158	9	6.28829
BRD-K73155123	0.478563	0	0	0	0.833235	0	-0.386248	0	0.498025	0	0	0	0	0	0.833235	0.548541	0	0	0.833235	0	0	0	0	0.915024	0	0	0.839937	0	0	0.839937	0	0	9	6.23348
dihydrosamidin	0.497434	0	0	-0.832841	0	0	0	0	0	0.782206	0.840071	0	0.782206	0	0	0	0	0.839905	0	0	0.840237	0	0	0	0.782206	0.782206	0	0	0	0	0	0.782206	9	6.09583
GW-405833	0.818989	0	0	0	0	0.357832	0	0	0.609795	0.972381	0	-0.354783	0.972381	-0.638888	0	0	-0.627811	0	0	0	0	0.971423	0	0	0.972381	0.972381	0	0	0	0	0	0.972381	9	5.99846
niclosamide	0.488551	0.758233	0	0	0	0	0	0	0	0	0.754881	0.417804	0	0	0	0.530903	0	0.754732	0	0.704617	0.588166	0	0	0.937106	0	0	0	0	0	0	0	0	9	5.93499
zaprinast	0.883735	0	0	0	0	0.538489	0	0	0.773302	0.629485	0	-0.363148	0.629485	0	0	0	0	0	0	0	0	0	0	0.890379	0.629485	0.629485	0	0	0	0	0	0.629485	9	5.87018
epirizole	0	0	0	0	0	0.554114	0.442442	0.691913	0	0.725981	0	0	0.725981	0	0	0.522295	0	0	0	0	0	0	0	0	0.725981	0.725981	0	0	0	0	0	0.725981	9	5.84067
brazilin	0.857481	0	0	-0.831066	0.786714	0	0	0.620316	0	0	0	0.324375	0	0	0.786714	0	0	0	0.786714	0	0	0	0	0.886041	0	0	0.786714	0	0	0.786714	0	0	9	5.79072
BRD-K73418978	-0.497039	0	0	0.868914	0	0.589122	0	0	0.429305	0.692388	0	0	0.692388	0	0	0	0.850296	0	0	0	0	0	0	0	0.692388	0.692388	0	0	0	0	0	0.692388	9	5.70254
MD-920	0.941571	0.633603	0	0	0	0	0	0.69428	0	0.641744	0	-0.301512	0.641744	0	0	0	0	0	0	0.508781	0	0	0	0	0.641744	0.641744	0	0	0	0	0	0.641744	9	5.68544
BRD-K45842176	0.865456	0	0	0	0	0.366258	0	0	0.53436	0.821069	0	0	0.821069	0	0	0	0	0	0	0	0	0	0	-0.816443	0.821069	0.821069	0	0.620548	0	0	0	0.821069	9	5.67553
STK-222600	0.493091	0	0	0	0	0	-0.382256	0.563905	0	0.936477	0	-0.486082	0.936477	0	0	0.52142	-0.702367	0	0	0	0	0.968861	0	0	0.936477	0.936477	0	0	0	0	0	0.936477	9	5.65896
nelfinavir	0.91137	0.646815	0	-0.902622	0	0	0	0.643393	0.75	0.809233	0	0	0.809233	0	0	0	-0.601775	0	0	0	0	0	0	0	0.809233	0.809233	0	0	0	0	0	0.809233	9	5.49334
BRD-A37656721	0.928938	0	0	0	0	0.315783	0	0	0	0.619226	0	0	0.619226	0	0	0.547666	0.557002	0	0	0	0	0	0	0	0.619226	0.619226	0	0	0	0	0	0.619226	9	5.44552
KU-14R	0	0	0	0	0	0.569027	0	0	0.544036	0.735845	0	0	0.735845	0	0	0.450358	0	0	0	0	0	0	0	-0.724566	0.735845	0.735845	0	0	0	0	0.872634	0.735845	9	5.39072
BRD-K36031023	0.95302	0	0	0	0	0	0	0	0.658965	0.940225	-0.638927	0	0.940225	-0.83238	0	0.475645	0	0	0	0	-0.639053	0	0	0	0.940225	0.940225	0	0.654309	0	0	0	0.940225	9	5.3327
tramadol	0.757086	0	0.98246	0	0	0.367366	0	0	0.486177	0.59637	0	-0.382337	0.59637	0	0	0	0	0	0	0	0	0	0	0	0.59637	0.59637	0	0	0	0	0	0.59637	9	5.1926
diethyltoluamide	0.978089	0	0	0	0	0.327888	0	0	0.444313	0.527323	0	0	0.527323	0	0	0	0	0	0	0.567088	0	0	0	0	0.527323	0.527323	0	0	0	0	0	0.527323	9	4.95399
BRD-K22630935	0	0	0	0	0.843879	0	-0.389409	0	0	0.57467	0	0	0.57467	0	0.843879	0.557036	0	0	0.843879	0	0	0	0	0	0.57467	0.57467	0	0	0	0	-0.682965	0.57467	9	4.88965
PNU-22394	0	0	0	0	0	0.348972	-0.351788	0	0.770142	0.706648	0	0.318723	0.706648	0	0	0	0	0	0	0	0	0	0	0.85765	0.706648	0.706648	0	0	0	0	-0.73955	0.706648	9	4.73739
L-692585	-0.481248	0	0	0.801104	0	0.39822	0	0	0	0.760505	0	-0.407517	0.760505	0	0	0.472512	0.646746	0	0	0	0	0	0	-0.692823	0.760505	0.760505	0	0	0	0	0	0.760505	9	4.53952
delcorine	0	0	0	0	0.801498	0	0	0	-0.469589	0.659076	0	0	0.659076	0	0.801498	0	0	0	0.801498	0	0	0	0	-0.901617	0.659076	0.659076	0	0.711102	0	0	-0.705836	0.659076	9	4.33394
BRD-K71574320	-0.728267	0	0	0	0.784349	0	-0.356609	0	0	0.664825	0	-0.38375	0.664825	0	0.784349	0	-0.701381	0	0.784349	0	0	0	0	0	0.664825	0.664825	0	0.784658	0	0	0	0.664825	9	4.29182
BRD-K99303177	0.458745	0	0	0	0.915435	0	0	0.698619	0	0	-0.84579	-0.359757	0	0	0.915435	0	0	-0.876577	0.915435	0.513319	-0.704931	0	0	0	0	0	0.910901	0	0	0.910901	0.737579	0	9	4.18931
CGP-53353	-0.493802	0	0	0	0	0.346242	0.532187	0	0.498618	0.533805	0	0	0.533805	0	0	0	0.598028	0	0	0	0	0	0	0	0.533805	0.533805	0	0	0	0	0	0.533805	9	4.1503
BRD-K33926001	0.577655	0	0	0	0	0.339557	0	0	0.455964	0.538962	0	-0.499873	0.538962	0	0	0.492042	0	0	0	0	0	0	0	0	0.538962	0.538962	0	0	0	0	0	0.538962	9	4.06016
BRD-K55536701	-0.845519	0	0	0	0	0.323813	-0.436475	0.691716	0.441548	0.693431	0	0	0.693431	-0.667916	0	0	0	0	0	0	0	0	0	0	0.693431	0.693431	0	0.642477	0	0	0	0.693431	9	3.6168
BRD-K76293260	-0.76135	0.695524	0.986401	0	0.800907	0	0	0.765286	-0.652054	-0.534143	0	0.4065	-0.534143	0	0.800907	0	0	0	0.800907	0.695935	0	0	0	0.7778	-0.534143	-0.534143	0	0	0	0	0	-0.534143	9	2.64605
RAN-05	-0.662456	0	0	0	0	0.309968	0.356254	0	0	0.563622	-0.634352	0	0.563622	0	0	0.515014	0.558777	0	0	0	-0.62643	0	0	0	0.563622	0.563622	0	0	0	0	0	0.563622	9	2.63489
BRD-K48576794	0.499803	0	0	0	0	0	0	0	0.67654	0.827777	0	0	0.827777	0	0	0	0	0	0	0	0	0	0	0	0.827777	0.827777	0	0	0	0	0.936514	0.827777	8	6.25174
BRD-K96752129	0.836755	0	0	0	0	0.486432	0	0	0.662717	0.841389	0	0	0.841389	0	0	0	0	0	0	0	0	0	0	0	0.841389	0.841389	0	0	0	0	0	0.841389	8	6.19285
cuneatin	0.483616	0	0	0	0	0.410047	0	0	0.685032	0.897218	0	0	0.897218	0	0	0	0	0	0	0	0	0	0	0	0.897218	0.897218	0	0	0	0	0	0.897218	8	6.06479
MPEP	0.778918	0	0	0	0	0.366297	0	0	0.575237	0.941606	0	0	0.941606	0	0	-0.380397	0	0	0	0	0	0	0	0	0.941606	0.941606	0	0	0	0	0	0.941606	8	6.04808
BRD-K58223721	0.461311	0	0	0	0	0	0	0	0	0.859736	0	0	0.859736	0	0	0.399842	0	0	0	0	0	0	0	0.83123	0.859736	0.859736	0	0	0	0	0	0.859736	8	5.99106
HNHA	0.505922	0	0	0	0	0	0	0	0.431675	0.811008	0	0	0.811008	0	0	0	0	0	0	0	0	0	0	0.720032	0.811008	0.811008	0	0	0	0	0	0.811008	8	5.71267
BAY-59-3074	0.497434	0	0.987978	0	0.807806	0	0	0.689546	0	0	0	0	0	0	0.807806	0	-0.625247	0	0.807806	0	0	0	0	0.90142	0	0	0	0.808125	0	0	0	0	8	5.68267
ubenimex	0.87572	0	0	0	0	0	0	0	0.406398	0.725192	0	0	0.725192	0	0	0	0	0	0	0	0	0	0	0.688683	0.725192	0.725192	0	0	0	0	0	0.725192	8	5.59676
loxapine	0.843269	0.633997	0.966496	0	0	0	0.3525	0.707495	0.642773	0	0	0	0	0	0	0.565474	0.69211	0	0	0	0	0	0	0	0	0	0	0	0	0	0	0	8	5.40411
tenoxicam	0	0	0	0	0	0.338964	0	0	0	0.860525	0	0.596298	0.860525	-0.680931	0	0	0	0	0	0	0	0	0	0.694795	0.860525	0.860525	0	0	0	0	0	0.860525	8	5.25175
beclomethasone-dipropionate	0	0	0	0	0	0.461234	0	0	0.49684	0.776682	0	-0.482323	0.776682	0	0	0	0	0	0	0	0	0	0	0	0.776682	0.776682	0	0.776375	0	0	0	0.776682	8	5.13554
AQ-RA741	0.711686	0	0	0	0	0	0	0	0.507109	0.636812	0	0	0.636812	0	0	0	0	0	0	0	0	0	0	0	0.636812	0.636812	0	0.732006	0	0	0	0.636812	8	5.13486
BRD-K59488055	0	0	0	0	0	0.309375	0	0	0	0.88479	0	0	0.88479	0	0	0.444121	0	0	0	0	0	0	-0.792431	0	0.88479	0.88479	0	0.680694	0	0	0	0.88479	8	5.06571
BRD-K10609180	0.457442	0	0	0	0	0	0	0	0	0.760477	0	0.355998	0.760477	0	0	0.437856	0	0	0	0	0	0	0	0	0.760477	0.760477	0	0	0	0	0	0.760477	8	5.05368
BRD-K90446118	-0.438018	0	0	0	0	0.475435	0	0	0.392575	0.780627	0	0	0.780627	0	0	0	0	0	0	0	0	0	0	0	0.780627	0.780627	0	0	0	0	0.694795	0.780627	8	5.02792
givinostat	0	0	0	0	0	0.326226	0	0	0.602291	0.689485	0	0	0.689485	0	0	0.403934	0	0	0	0	0	0	0	0	0.689485	0.689485	0	0	0	0	0	0.689485	8	4.77988
carbenoxolone	0	0	0	0	0	0.580696	0	0	0.44688	0.860327	0	-0.501145	0.860327	0.618813	0	0	0	0	0	0	0	0	0	-0.745071	0.860327	0.860327	0	0	0	0	0	0.860327	8	4.70181
LY-320135	0.973944	0	0	0	0	0	-0.395534	0	0.548776	0.548234	0	0	0.548234	0	0	0	0	0	0	0	0	0	0	0.796136	0.548234	0.548234	0	0	0	0	0	0.548234	8	4.66449
BCI-hydrochloride	0.854994	0	0	0	0	0.332595	0	0	0.570893	0.545472	0	0	0.545472	0	0	0	0	0	0	0	0	0	0	0	0.545472	0.545472	0	0	0	0	0	0.545472	8	4.48584
arachidonamide	0.611607	0	0.992708	0	0	0.388054	0	0	0	0.541301	0	-0.343903	0.541301	0	0	0	0	0	0	0	0	0	0	0	0.541301	0.541301	0	0	0	0	0	0.541301	8	4.35497
ST-4029487	0.698184	0	0.968073	-0.943229	0	0	0	0	0.434637	0.638193	0	0	0.638193	0	0	0	0	0	0	0	0	0	0	0	0.638193	0.638193	0	0	0	0	0	0.638193	8	4.34863
parthenolide-(alternate-stereo)	0.497434	0	0	0	0	0	0	0	0.687204	0.715892	0	-0.38522	0.715892	0	0	0	-0.881065	0	0	0	0	0	0	0.758084	0.715892	0.715892	0	0	0	0	0	0.715892	8	4.2559
metaxalone	0.491709	0	0	0	0	0.344106	0.358269	0	0.460506	0	0.65214	0	0	0	0	0	0.556607	0	0	0	0.592505	0	0.791248	0	0	0	0	0	0	0	0	0	8	4.24709
GW-311616	0	0	0	0	0	0.450949	-0.362418	0	0	0.8406	0	0.333446	0.8406	0	0	0.518711	0	0	0	0	0	0	0	-0.922516	0.8406	0.8406	0	0	0	0	0	0.8406	8	4.22117
GR-159897	0.956573	0	0	-0.888035	0	0.500949	0	0	0.573262	0.613731	0	0	0.613731	0	0	0	0	0	0	0	0	0	0	0	0.613731	0.613731	0	0	0	0	0	0.613731	8	4.2114
BRD-K05562558	0.975523	0	0	0	0	0.369818	0	-0.607101	0.573065	0.534566	0	0	0.534566	0	0	0	0	0	0	-0.482143	0	0	0	0	0.534566	0.534566	0	0	0	0	0	0.534566	8	3.50199
picrotoxin	0.671338	0	0	0	0	0.304945	-0.354871	0	0.423381	0.779049	0	-0.531129	0.779049	0	0	0	-0.651282	0	0	0	0	0	0	-0.708005	0.779049	0.779049	0	0	0	0	0	0.779049	8	3.04962
BRD-K55630727	0.490525	0	0	0	0	0.432991	0	0	0	0.721021	0	-0.53339	0.721021	0	0	0.460546	-0.560158	0	0	0	0	0	-0.865366	0	0.721021	0.721021	0	0	0	0	0	0.721021	8	3.03026
amoxapine	0.57876	0	0	0	0	0	0	0	0	0.728743	-0.616407	-0.317366	0.728743	0	0	0	-0.793688	-0.816443	0	0	0	0	0	-0.697555	0.728743	0.728743	0.799133	0	0	0.799133	0	0.728743	8	2.57928
moxonidine	0.497434	0.73733	0	0	0.843682	-0.461116	0	0	-0.477093	-0.524307	0	0	-0.524307	0	0.843682	0	-0.964103	0	0.843682	0.737569	0	0	0	0	-0.524307	-0.524307	0.843682	0	0	0.843682	0	-0.524307	8	1.6669
BRD-K53327986	-0.951638	0	0	0	0	0.317801	0.389962	0	-0.445893	0.517262	0	-0.516999	0.517262	0	0	0	0.62643	0	0	0	0	0	0	-0.955244	0.517262	0.517262	0	0	0	0	0	0.517262	8	1.05073
BRD-K62748479	0.551599	-0.833366	0	0	-0.905381	0.471282	0	-0.75286	0.451422	0.64662	0	0	0.64662	0	-0.905381	0	0	0	-0.905381	-0.708662	0	0	0	-0.771096	0.64662	0.64662	-0.955845	-0.788207	-0.833038	-0.955845	0	0.64662	8	-4.60766
gabazine	-0.497236	0	0	0	0	0.321123	0	0	0	0.971197	0	0	0.971197	0	0	0	0	0	0	0	0	0.97024	0	0	0.971197	0.971197	0	0	0	0	0	0.971197	7	5.65011
7,8-dihydro-L-biopterin	-0.464469	0	0	0	0	0	0	0	0.521524	0.950878	0	0	0.950878	0	0	0	0	0	0	0	0	0	0	0	0.950878	0.950878	0	0.749517	0	0	0	0.950878	7	5.56096
BRD-K69406317	0	0	0	0	0	0	0	0	0.552528	0.796015	0.657464	0	0.796015	0	0	0	0	0	0	0	0	0	0	0	0.796015	0.796015	0	0	0	0	0	0.796015	7	5.19007
crizotinib	-0.840387	0	0	0	0	0.500198	0	0	0	0.923654	0.623348	0	0.923654	0	0	0	0	0	0	0	0	0	0	0	0.923654	0.923654	0	0	0	0	0	0.923654	7	4.90143
relcovaptan	0	0	0	0	0	0	0	0	0	0.719669	0	0.491508	0.719669	0	0	0	0	0	0	0	0	0	0	0.73679	0.719669	0.719669	0	0	0	0	0	0.719669	7	4.82664
CGP-52432	0.937426	0	0	0	0	0	0	0	0.711493	0.669166	0	-0.307758	0.669166	0	0	0	0	0	0	0	0	0	0	0	0.669166	0.669166	0	0	0	0	0	0.669166	7	4.68699
T-0156	-0.486775	0	0	0	0	0	0	0	0	0	0.81128	0.54054	0	0	0	-0.435542	0.726824	0.81112	0	0	0.81144	0	0	0.726932	0	0	0	0	0	0	0.923502	0	7	4.42932
graveoline	0.871496	0	0	0	0	0	0	0	0.639021	0.577967	0	0	0.577967	0	0	0	0	0	0	0	0	0	0	0	0.577967	0.577967	0	0	0	0	0	0.577967	7	4.40035
BRD-K10484463	0.815041	0	0	-0.788291	0	0	0	0	0.636651	0.741369	0	-0.400791	0.741369	0	0	0	0	0	0	0	0	0	0	0	0.741369	0.741369	0	0	0	0	0	0.741369	7	3.96946
icariin	0.841295	0	0	0	0	0	0	0	0.456754	0.529662	0	0	0.529662	0	0	0	0	0	0	0	0	0	0	0	0.529662	0.529662	0	0	0	0	0	0.529662	7	3.94636
ornidazole	0.742992	0	0	0	0	0.307437	-0.450978	0	0.69767	0	0	0	0	0	0	0.445674	0	0	0	0.508485	0	0	0	0.908912	0	0	0	0	0	0	0.750591	0	7	3.91078
escitalopram	-0.470983	0	0.977927	0	0	0	-0.607943	0	-0.408175	0	0.836719	0.533136	0	0	0	0	0.617554	0.855875	0	0	0.727811	0	0	0.745268	0	0	0	0	0	0	0	0	7	3.80719
nomegestrol-acetate	0.729846	0	0.980292	0	0.830081	0	0	0.648323	0	0	-0.690199	0	0	0	0.830081	0	-0.625049	-0.712145	0.830081	0	0	0	0	0.909897	0	0	0	0	0	0	0	0	7	3.73121
BRD-A13461302	0.963087	0	0	0	0	0	0	0	0.856833	0.528845	0	0	0.528845	0	0	0	0	0	0	0	0	0	0	0	0.528845	0.528845	0	0	0	0	-0.786475	0.528845	7	3.67767
nateglinide	-0.827477	0	0	0	0	0.364359	0	0	0.473934	0.852831	0	0	0.852831	0	0	0	0	0	0	0	0	0	0	-0.735016	0.852831	0.852831	0	0	0	0	0	0.852831	7	3.53995
ST-4042556	-0.542558	0	0	0	0	0	0	0	0	0.538568	0	0.471104	0.538568	0	0	0	0.707101	0	0	0	0	0	0	0	0.538568	0.538568	0	0	0	0	0	0.538568	7	3.32848
pentoxifylline	-0.715752	0	0	0	0	0	0	0.644773	0	0.611166	0	-0.308888	0.611166	0	0	0	0	0	0	0	0	0	0	0	0.611166	0.611166	0	0.614869	0	0	0	0.611166	7	3.29083
bongkrek-acid	0.960126	0	0	-0.94796	0	0	0	0	0.448657	0.561847	0	0	0.561847	0	0	0	0	0	0	0	0	0	0	0	0.561847	0.561847	0	0	0	0	0	0.561847	7	3.27006
GW-9508	0	0	0	0	0	0.468275	0	0	0	0.617282	0	-0.334181	0.617282	0	0	0	0	0	0	0	0	0	0	-0.704062	0.617282	0.617282	0	0	0	0	0.708596	0.617282	7	3.22504
RG-14620	0.495815	0	0	0	0	0.405498	0.488006	0	0.505924	0	0	0.303801	0	0	0	0.397754	0.585602	0	0	0	0	0	0	0	0	0	0	0	0	0	0	0	7	3.1824
nitrocaramiphen	0	0	0	0	0	0	0	0	0.642378	0.649832	0	-0.356479	0.649832	0	0	0.426173	0	0	0	0	0	0	0	0	0.649832	0.649832	0	0	0	0	-0.782532	0.649832	7	3.1787
L-745870	0	0	0	0	0	0	0.412685	0	0	0.61235	0	0	0.61235	0	0	0	0.602367	-0.796727	0	0	0	0	0	0	0.61235	0.61235	0	0	0	0	-0.720623	0.61235	7	2.55945
pimozide	0	0	0	0	0	0	0	0	0.609597	0.514894	0	0	0.514894	0	0	0	-0.723669	0	0	0	0	0	0	0.69164	0.514894	0.514894	0	0	0	0	-0.747831	0.514894	7	2.40421
BRD-K75081836	-0.710028	0	0	0	0	0.430815	0	0	0.565758	0.51543	0	0	0.51543	0	0	-0.519953	0	0	0	0	0	0	0	0	0.51543	0.51543	0	0	0	0	0	0.51543	7	2.34374
ziprasidone	0.496842	0	0	0	0	0	0	0	0.615126	0.697968	0	0	0.697968	0	0	0	-0.841223	0	0	0	0	0	-0.803666	0	0.697968	0.697968	0	0	0	0	-0.775631	0.697968	7	2.18129
thalidomide	-0.830122	0	0	0	0	0.33303	0	0	0.413507	0.532452	0	0	0.532452	0	0	0	0	0	0	0	0	0	0	-0.711554	0.532452	0.532452	0	0	0	0	0	0.532452	7	1.86712
triamcinolone	0	0	0	0	0	0	-0.403794	0	0.46406	0.70941	-0.679708	-0.362413	0.70941	0	0	0	-0.62643	-0.879732	0	0	0	0	0	-0.775434	0.70941	0.70941	0	0.731414	0	0	0	0.70941	7	1.01501
ketoprofen	0	0	0	0	-0.886261	0	0.396641	0	0	-0.67824	0.69296	0.572333	-0.67824	0	-0.886261	0	0.887377	0.692823	-0.886261	0	0.693097	0	0	0.743099	-0.67824	-0.67824	0	0	0	0	0	-0.67824	7	-1.37165
XMD-885	-0.857086	0	0	0	-0.847033	0	0	0	-0.815956	-0.85579	0.870045	0	-0.85579	0	-0.847033	0.399193	0.796252	0.869874	-0.847033	0.492305	0.805523	0	0	0.784109	-0.85579	-0.85579	0	-0.614869	0	0	0	-0.85579	7	-4.09066
phenanthridone	0	-0.836324	-0.994088	0	-0.996846	-0.310364	-0.372851	-0.651479	-0.610782	-0.860327	0.882863	0.456549	-0.860327	0.719385	-0.996846	0	0.890138	0.921924	-0.996846	-0.596784	0.883037	-1	0	0.69795	-0.860327	-0.860327	-0.991918	0	-0.835994	-0.991918	-0.958005	-0.860327	7	-10.9908
O-2050	0.968614	0	0	0	0	0.394739	0	0	0.542062	0	0	0	0	0.705147	0	0.547215	0	0	0	0	0	0	0	0.941838	0	0	0	0	0	0	0	0	6	4.09961
BRD-K33586157	0.502171	0	0	0	0	0	0	0	0	0.893076	0	0	0.893076	0	0	0	-0.951874	0	0	0	0	0	0	0	0.893076	0.893076	0	0	0	0	0	0.893076	6	4.01568
BRD-K00859168	0.455389	0.635575	0	0	0	0	0	0.6357	0	0	0	0	0	0	0	0.410566	0	0	0	0	0	0	0	0	0	0	0	0	0.787305	0	0.688091	0	6	3.61263
BMY-14802	0.44927	0	0	0	0	0.308228	0	0	0.442338	0	0	0	0	0	0	0	0	0	0	0	0.581657	0	0	0.844834	0	0	0	0	0	0	0.888604	0	6	3.51493
naproxen	0	0	0	0	0	0.406843	0	0	0	0.90649	0	-0.574311	0.90649	0	0	0	0	0	0	0	0	0	0	-0.932374	0.90649	0.90649	0	0	0	0	0	0.90649	6	3.43261
BRD-K17693482	0	0	0	0	0	0	0	0	0	0.677057	0	0	0.677057	0	0	0	-0.744576	0	0	0	0	0	0	0.694203	0.677057	0.677057	0	0	0	0	0	0.677057	6	3.33491
BRD-K86693415	0	0	0	0	0	0	0	0	0.436611	0.530874	0	0	0.530874	0	0	0	0	0	0	0	0	0	0	0	0.530874	0.530874	0	0	0	0	0	0.530874	6	3.09098
BRD-K14842454	-0.485985	0	0	0	0	0	0	0	0	0.693431	0	-0.305892	0.693431	0	0	0.366541	0	0	0	0	0	0	0	0	0.693431	0.693431	0	0	0	0	0	0.693431	6	3.04182
GW-441756	0.497236	0	0	0	0.785728	0	0	0	0	0	0	-0.310584	0	0	0.785728	0.452785	0	0	0.785728	0.577743	0	0	0	0	0	0	0	0	0	0	-0.681782	0	6	2.89258
3-methyl-GABA	-0.742677	0	0	0	0	0	0	0	0	0.633261	0	0.341812	0.633261	0	0	0	0	0	0	0	0	0	0	0	0.633261	0.633261	0	0	0	0	0	0.633261	6	2.76544
oleoylethanolamide	0.747335	0	0	-0.919968	0	0	0	0	0	0.548234	0	0	0.548234	0	0	0	0	0	0	0	0	0	0	0	0.548234	0.548234	0	0	0	0	0	0.548234	6	2.56854
huperzine-a	0	0	0	0	0	0	0	0	0.442733	0.532058	0	0	0.532058	0	0	0	-0.924063	0	0	0	0	0	0	0	0.532058	0.532058	0	0	0	0	0	0.532058	6	2.17896
OM-137	-0.489143	0.718793	0.983642	0	0	0	0.358743	0	0	0	-0.680891	-0.458302	0	0	0	0.44494	0	-0.880915	0	0.705604	0	0	0	0	0	0	0	0	0	0	0.855678	0	6	1.55815
coumestrol	0.450849	0	0	0	0	0	-0.363802	0	0	0.636192	0	-0.400254	0.636192	0	0	-0.436897	-0.891716	0	0	0	0	0	0	0	0.636192	0.636192	0	0	0	0	0	0.636192	6	1.53914
BRD-K59980915	0.501658	0	0	0	0	0	0	0	-0.57188	-0.671871	0.77677	0	-0.671871	0	0	0	0.670414	0.776617	0	0	0.776923	0	0	0.709582	-0.671871	-0.671871	0	0	0	0	0	-0.671871	6	0.280729
iloperidone	-0.742992	0	0	0	0	0	-0.391859	-0.579093	0.436216	0.5756	0	-0.466384	0.5756	0	0	-0.453858	0	-0.763013	0	-0.579321	0	0	0	-0.986002	0.5756	0.5756	0	0	0	0	0	0.5756	6	-1.64831
scopolamine-n-oxide	-0.816028	0	0	-0.922531	0	0	-0.412092	0	0.410545	0.769974	-0.638296	-0.441939	0.769974	0	0	0	-0.563905	-0.838328	0	0	-0.671795	0	0	-0.707216	0.769974	0.769974	0	0	0	0	0	0.769974	6	-1.75171
cephalosporanic-acid	-0.979471	0	-0.964722	0	0	0	0	0	0.416469	0.548234	-0.742063	-0.379426	0.548234	0	0	-0.395693	0	-0.804219	0	0	-0.742209	0	0	-0.735213	0.548234	0.548234	0	0	0	0	0	0.548234	6	-2.58538
ruxolitinib	-0.837229	0	0	0	-0.80071	-0.353006	0	0	-0.548183	-0.802722	0.922303	0.393104	-0.802722	0	-0.80071	0	0	0.95485	-0.80071	0	0.842604	0	0.889612	0.691246	-0.802722	-0.802722	0	-0.644843	0	0	0	-0.802722	6	-4.10528
tyrphostin-AG-126	-0.494868	-0.656044	0	0	-0.892568	0	0	-0.681657	0	0.620184	0	-0.423767	0.620184	0	-0.892568	-0.427668	0.565286	0	-0.892568	-0.674921	0	0	0	-0.709779	0.620184	0.620184	-0.892568	0	0	-0.892568	0	0.620184	6	-4.86534
aminogenistein	0	0	0.983248	0	0	0	0	0.610651	0	0	0	0.403561	0	0	0	0	0.764694	0	0	0	0	0	0	0.773659	0	0	0	0	0	0	0	0	5	3.53581
disopyramide	0	0	0	0	0	0	0	0	0	0.779838	0	0	0.779838	0	0	0	-0.69783	0	0	0	0	0	0	0	0.779838	0.779838	0	0	0	0	0	0.779838	5	3.20136
BRD-K18163752	0.853731	0	0	0	0	0.364715	0.405572	0	0.650474	0	0	0	0	0	0	0	0	0	0	0	0	0	0	0	0	0	0	0	0	0	0.743888	0	5	3.01838
BRD-A27640568	0.977497	0	0	0	0	0.321519	0	0	0.518167	0	0	0	0	0	0	0.396484	0	0	0	0	0	0	0	0.768927	0	0	0	0	0	0	0	0	5	2.98259
olvanil	0.783932	0	0	0	0	0	0.353527	0	0.452607	0	0	0.552296	0	0	0	0	0	0	0	0	0	0	0	0.722595	0	0	0	0	0	0	0	0	5	2.86496
BRD-K53331454	0.594749	0	0	0	0	0.312777	0	0	0	0	0	-0.301286	0	0.666496	0	0.528504	0	0	0	0	0	0	0	0	0	0	0	0	0	0	0.7778	0	5	2.57904
BRD-K12168891	0.550138	0	0	0	0	0	0	0	0.496248	0	0	0.387226	0	0	0	0.409437	0	0	0	0	0	0	0	0.712737	0	0	0	0	0	0	0	0	5	2.55579
flupentixol	-0.454007	0	0	0	0	0	0	0	0	0	0.8521	0.310414	0	0	0	0	-0.571598	0.851932	0	0	0.767653	0	0.798738	0	0	0	0	0	0	0	0	0	5	2.55523
estradiol	0.580418	0	0	0	0	0	0	0	0.477093	0	0	-0.405341	0	0.786433	0	-0.496247	0	0	0	0	0	0	0.832643	0	0	0	0	0	0	0	0.739748	0	5	2.51475
EMF-sumo1-3	0.824398	0	0	-0.833629	0	0.503916	0.515906	0	0.710111	0	0	0	0	0	0	0	0	0	0	0	0	0	0	0	0	0	0	0	0	0	0.745662	0	5	2.46636
erythromycin	0.496644	0	0.978124	0	0	0	0	0	0.507109	0	0	0	0	0	0	0.37337	0	0	0	0	0	0	0	0.773659	0	0	0	0	0	0	-0.697555	0	5	2.43135
BRD-K51791390	0.5	0	0	0	0	0.331171	0	0	0	0	0	0.298036	0	0.655453	0	0	0.594872	0	0	0	0	0	0	0	0	0	0	0	0	0	0	0	5	2.37953
ebelactone-b	0	0	0	0	0	0	0	0	0	0.645689	0	-0.429052	0.645689	0	0	0	0	0	0	0	0	0	0	-0.685528	0.645689	0.645689	0	0	0	0	0	0.645689	5	2.11387
necrostatin-1	-0.434662	0.644252	0	0	0	0	0	0	0	0	0	0.335227	0	0	0	0.388328	0.654241	0	0	0.508781	0	0	0	0	0	0	0	0	0	0	0	0	5	2.09616
somatostatin	0.523056	0	0	-0.883501	0	0.357397	0	0	0.510269	0	0	0	0	0	0	0	0.698225	0	0	0	0	0	0	0	0	0	0	0	0	0	0.738762	0	5	1.94421
paroxetine	-0.553178	0.697496	0	0	0.858269	0	0	0	-0.480253	0	-0.627687	0	0	0	0.858269	0	0	0	0.858269	0	-0.627811	0	0	0	0	0	0	0.858608	0	0	0	0	5	1.84198
BRD-K31754360	-0.497434	0	0	0	0	0	0	0	0	0.668546	0	0	0.668546	0	0	-0.382994	0	0	0	0	0	0	0	-0.854298	0.668546	0.668546	0	0	0	0	0	0.668546	5	1.608
procaterol	-0.972957	0	0	0	0	0	0	0	0.426935	0	0.719582	0	0	0	0	0	-0.947337	0.71944	0	0	0.713018	0	0	0	0	0	0	0	0	0	0.83892	0	5	1.4976
bumetanide	-0.483024	0	0	0	0.888626	-0.379945	0	0.596055	-0.468207	0	0	0	0	0	0.888626	0	-0.602761	0	0.888626	0	0	0	0	0	0	0	0	0.688779	0	0	-0.83261	0	5	1.18417
BRD-K97019106	-0.887564	0	0	0.950719	0	0	-0.609682	0	-0.411335	0	0.765924	0	0	-0.776573	0	0	0.58284	0.816443	0	0	0.766075	0	0	0	0	0	0	0	0	0	-0.808162	0	5	0.388686
risperidone	0	0	0	-0.826533	0	0	-0.367398	0	0	0.589465	0	-0.311573	0.589465	0	0	-0.412598	0	0	0	0	0	0	0	0	0.589465	0.589465	0	0	0	0	-0.839905	0.589465	5	0.18932
MD-049	0.900513	0	0	0	0	0	0	0	0	-0.732689	0.698482	0	-0.732689	0	0	0	0	0.698344	0	0	0.561736	0	0	0.930994	-0.732689	-0.732689	0	0	0	0	0	-0.732689	5	0.126624
androstanol	0.488749	0	0	0	0	0	0	0	-0.522314	-0.589212	0	0	-0.589212	0.652731	0	0	0.702959	0	0	0	0	0	0.800118	0	-0.589212	-0.589212	0	0	0	0	0.689274	-0.589212	5	-0.134542
hydrastine-(1r,-9s)	-0.495855	-0.646815	0	0	0	0	0	-0.607692	0	0.526477	0	0	0.526477	0	0	-0.478354	0	0	0	-0.647198	0	0	0	0	0.526477	0.526477	0	0	0	0	0	0.526477	5	-0.243527
ricinine	-0.768812	0	0	0	0	0	0	0	0	0.545275	0	0	0.545275	0	0	0	-0.700197	0	0	0	0	0	-0.856298	0	0.545275	0.545275	0	0	0	0	-0.749014	0.545275	5	-0.347945
procarbazine	-0.492499	0	0	0	0	-0.313133	0	0	0	0.550799	-0.708933	0	0.550799	0	0	0	-0.672781	-0.708793	0	0	-0.668442	0	0	0	0.550799	0.550799	0	0	0	0	0	0.550799	5	-0.810586
EMF-BCA1-57	-0.492894	0	0	0	0	0.314873	0.565145	0	0.393365	-0.63994	0	0.472149	-0.63994	0.65707	0	0	0	0	0	0	0	0	0	0	-0.63994	-0.63994	0	0	0	0	0	-0.63994	5	-1.28999
bromocriptine	0.564627	0	0	0	0	-0.409335	0.500257	0	0	-0.568695	0	0.48091	-0.568695	0	0	0.369843	-0.798225	0	0	0	0	0	0	0.851144	-0.568695	-0.568695	0	0	0	0	-0.729692	-0.568695	5	-2.01395
R-96544	-0.979866	0	-0.993299	0.935738	0	0	-0.353566	0	-0.617101	-0.536595	0.633406	0.483906	-0.536595	0	0	-0.531947	0	0.706822	0	-0.576756	0.633531	0	0	0	-0.536595	-0.536595	0	0	0	0	0	-0.536595	5	-3.34211
STOCK1S-03920	-0.871496	0	0	0	-0.868717	0	0.383719	0	-0.474131	-0.69856	0.813843	0.533362	-0.69856	0	-0.868717	0	0	0.813683	-0.868717	0	0.814004	-0.96216	0	0	-0.69856	-0.69856	-0.893357	0	0	-0.893357	0	-0.69856	5	-6.83484
SA-103006	-0.903869	-0.612897	-0.975956	0	-0.987778	-0.411036	0	-0.877909	-0.686611	-0.995068	0.726287	0.334096	-0.995068	0	-0.987778	-0.438336	0.608876	0.726144	-0.987778	0	0.71144	-0.997044	0	0	-0.995068	-0.995068	0	0	0	0	0	-0.995068	5	-10.7355
CP-94253	0.739242	0	0.974379	0	0	0.349407	0	0	0	0	0	0	0	0	0	0	0	0	0	0	0	0	0	0.811317	0	0	0	0	0	0	0	0	4	2.87434
BRD-K70771662	0.84473	0	0.996058	0	0	0	0	0.623077	0	0	0	-0.383891	0	0	0	0	0	0	0	0.511543	0	0	0	0	0	0	0	0	0	0	0	0	4	2.59152
BRD-K33676730	0.497434	0	0	0	0	0.435285	0.447184	0	0	0	0	0	0	0	0	0	0	0	0	0	0	0	0	0	0	0	0	0	0	0	0.709779	0	4	2.08968
acetyl-geranygeranyl-cysteine	-0.496447	0	0	0	0	0.304668	0	0	0.571485	0	0	0	0	0.708144	0	0	0	0	0	0	0	0	0	0	0	0	0	0	0	0	0.791404	0	4	1.87925
SB-525334	-0.483419	0	0	0	0	0	0.382296	0	0	0	0	0	0	0	0	-0.48493	0.792308	0	0	0	0	0	0.825744	0	0	0	0	0	0	0	0.746254	0	4	1.77825
MRS-1754	0.993289	0	0	0	0	0.515823	0	-0.576529	0.781793	0	0	0	0	0	0	0	0	0	0	0	0.577515	0	0	0	0	0	0	-0.688819	0	0	0	0	4	1.60307
endecaphyllin-x	0.612752	0	0	0	0	0.306646	0	0	0.448065	0	0	0	0	0	0	0	0	0	0	0	0	0	0	0	0	0	0	-0.644646	0	0	0.691246	0	4	1.41406
BRD-K05775306	0.667588	0	0	0	0	0	0	-0.608284	0.402251	0	0	0	0	0.715244	0	0	0	0	0	0	0	0	0	0	0	0	0	-0.756853	0	0	0.76735	0	4	1.1873
PD-198306	0	0	0	0	0	0	0	0	0	-0.562213	0.683652	0	-0.562213	0	0	0	0	0	0	0	0.704536	0	0	0.855875	-0.562213	-0.562213	0	0	0	0	0.743691	-0.562213	4	0.17669
sorafenib	0.992499	0	0.973788	0	0	0	0	0	0.450237	-0.615901	0	0	-0.615901	0.71126	0	0	0	0	0	0	0	0	0	0	-0.615901	-0.615901	0	0	0	0	0	-0.615901	4	0.0482812
ZM-323881	0	0	0	0	0	-0.324723	-0.65248	0.614201	-0.439771	0	0	0	0	0	0	0.412231	0	0	0	0.530979	0	0	0	-0.704653	0	0	0	0.722737	0	0	-0.691838	0	4	-0.533316
m-chlorophenylbiguanide	0	0	0	0	0.946383	-0.451147	-0.421103	0	-0.722551	0	-0.682114	0	0	0	0.946383	-0.519106	-0.561736	-0.681979	0.946383	0	0	0	0	0	0	0	0	0.946756	0	0	-0.778983	0	4	-1.03281
SB-221284	0.563048	0	0.974576	0.82397	0	-0.452729	0	0	-0.576027	-0.701914	0	0	-0.701914	0	0	0	0	0	0	0	0	0	0	0.817035	-0.701914	-0.701914	0	0	0	0	0	-0.701914	4	-1.3597
meclocycline	0	0	0	0	-0.862015	0	0	0	0.436216	0	0	0.475767	0	0	-0.862015	0	0.57357	0	-0.862015	0	0.580868	0	0	0	0	0	0	-0.771051	0	0	-0.680797	0	4	-1.97147
BRD-K78062244	0.975918	0	0	-0.984033	0	-0.393869	0	0	0.501975	-0.605417	0	0	-0.605417	0	0	0.36973	-0.633728	0	0	0	0	0	0	0.839511	-0.605417	-0.605417	0	0	0	0	0	-0.605417	4	-2.35158
TGX-221	0.656021	0	0	-0.839148	-0.850187	0.305973	0	-0.588757	0.421209	0	0	0	0	0	-0.850187	0	0.650493	0	-0.850187	0	-0.619921	0	0	0	0	0	-0.896314	0	0	-0.896314	0	0	4	-4.35732
nefazodone	-0.883616	0	0	0	-0.872462	-0.452492	0	0	-0.793246	-0.951272	0.706961	0	-0.951272	0	-0.872462	0	0	0.706822	-0.872462	0	0.707101	0	0	0.680994	-0.951272	-0.951272	0	0	0	0	0	-0.951272	4	-6.70123
ST-013960	0	-0.616446	0	0	-0.992904	0	0.361114	0	0	-0.548009	0	0.348085	-0.548009	0	-0.992904	-0.405486	0.678304	0	-0.992904	0	0	-0.992708	0	0.750986	-0.548009	-0.548009	-0.9452	0	0	-0.9452	0	-0.548009	4	-7.48531
ST-023431	0.491709	-0.739696	0	0	-0.94382	-0.381883	0	0	0	-0.68475	0.721751	0	-0.68475	0	-0.94382	0	0	0.721609	-0.94382	-0.614937	0.672387	-0.965313	0	0	-0.68475	-0.68475	-0.957422	-0.743995	0	-0.957422	0	-0.68475	4	-9.00842
BRD-K48950795	-0.992894	-0.85072	-0.984825	0	0	-0.516139	0	0	-0.892378	-0.958177	0.650759	0.432471	-0.958177	-0.660383	0	-0.414856	0	0.713328	0	-0.726026	0.650888	0	0	0	-0.958177	-0.958177	-0.944806	0	-0.850384	-0.944806	-0.929614	-0.958177	4	-12.0513
BADGE	0.497434	-0.720765	-0.994876	0.830475	-0.868914	-0.334375	-0.439953	0	-0.418246	-0.984415	0	0.31389	-0.984415	0.662946	-0.868914	-0.641136	0	0	-0.868914	-0.631413	0	-0.998818	0	0	-0.984415	-0.984415	-0.907353	-0.669059	0	-0.907353	0	-0.984415	4	-12.8874
trimethobenzamide	-0.495855	-0.901203	0	-0.854721	-0.991524	0	0	-0.558383	-0.586295	-0.918722	0.819168	0	-0.918722	0	-0.991524	0	0	0.819006	-0.991524	-0.526144	0.678501	-0.991328	0	-0.796136	-0.918722	-0.918722	-0.977331	-0.76056	-0.900848	-0.977331	0.703864	-0.918722	4	-13.8738
CCT-018159	0	0	0	0.957027	0	0	0.362221	0	0	0	0	0	0	0	0	0	0.832347	0	0	0	0	0	0	0	0	0	0	0	0	0	0	0	3	2.1516
NBI-27914	0.49467	0	0	0	0	0	0	0	0	0	0	0	0	0.684441	0	0	0	0	0	0	0	0	0	0	0	0	0	0	0	0	0.878155	0	3	2.05727
desoxycortone	0.981445	0	0	0	0	0	0	0	0.594589	0	0	0	0	0	0	0.471637	0	0	0	0	0	0	0	0	0	0	0	0	0	0	0	0	3	2.04767
capsazepine	0	0	0.986204	0	0	0	0	0	0.445893	0	0	0	0	0	0	-0.380172	0	0	0	0	0	0	0	0.92153	0	0	0	0	0	0	0	0	3	1.97346
ST-4028268	0.739518	0	0	0	0	0	0	0	0	0	0.627647	0	0	0	0	0.472033	0	0	0	0	0	0	0	0	0	0	0	0	0	0	0	0	3	1.8392
beta-CCP	0.497	0	0	0	0	0	0	0	0.450237	0	0	0	0	0	0	0	0	0	0	0	0	0	0	0.779968	0	0	0	0	0	0	0	0	3	1.72721
BRD-K33392208	0.445914	0.681128	0	0	0	0	0	0	0	0	0	0	0	0	0	0.499859	0	0	0	0	0	0	0	0	0	0	0	0	0	0	0	0	3	1.6269
leoidin	0.47651	0	0	0	0	0	0	0	0	0	0	0.350007	0	0	0	0	0	0	0	0	0	0	0	0.777405	0	0	0	0	0	0	0	0	3	1.60392
rivaroxaban	0.643071	0	0	0	0	0.496796	0	0	0	0	0	0	0	0	0	0.404273	0	0	0	0	0	0	0	0	0	0	0	0	0	0	0	0	3	1.54414
BRD-A36059655	0	0	0	0	0	0.390388	0	0	0.590245	0	0	0	0	0	0	0.539059	0	0	0	0	0	0	0	0	0	0	0	0	0	0	0	0	3	1.51969
SA-425500	0.590486	0	0	0	0	0	0	0	0.504147	0	0	0	0	0	0	0.417932	0	0	0	0	0	0	0	0	0	0	0	0	0	0	0	0	3	1.51256
IC-261	-0.497434	0	0	0	0	0	0	0	0	0	0	0.660704	0	0	0	0	0	0.708596	0	0	0.625444	0	0	0	0	0	0	0	0	0	0	0	3	1.49731
BRD-K72451865	0.622187	0	0	0	0	0	0.405335	0	0	0	0	0	0	0	0	0.45953	0	0	0	0	0	0	0	0	0	0	0	0	0	0	0	0	3	1.48705
SB-205607	0.880576	0	0	0	0	0	0	0	-0.410742	0	0	0.371316	0	0	0	0.378168	0	0	0	0	0	0	0	0	0	0	0	0	0	0	0	0	3	1.21932
BRD-K93760529	-0.58559	0.620785	0	0	0	0	0	0.620907	0	0	0	0	0	0	0	0	0	0	0	0.495955	0	0	0	0	0	0	0	0	0	0	0	0	3	1.15206
acamprosate	0.523806	0	0.976153	0	0	0	-0.378423	0	0	0	0	0	0	0	0	0	-0.642406	0	0	0	0	0	0	0	0	0	0	0.65845	0	0	0	0	3	1.13758
BRD-K61192129	-0.989933	0	0	0.859846	0	0	0	0.601381	0	0	0.618813	0	0	0	0	0	0	0	0	0	0	0	0	0	0	0	0	0	0	0	0	0	3	1.09011
BL-077	0.542045	0.611122	0	0	0	-0.319818	0	0	0	0	0	-0.349951	0	0	0	0.396935	0	0	0	0	0	0	0	0	0	0	0	0	0	0	0	0	3	0.880334
fenretinide	0.913936	0	0	-0.947566	0	0	0.430666	0	0.419431	0	0	0	0	0	0	0	0	0	0	0	0	0	0	0	0	0	0	0	0	0	0	0	3	0.816468
BRD-K57019930	-0.838216	0	0	0	0	0	0	0.768836	0	0	0	0	0	0	0	0	-0.624458	0	0	0	0	0	0	0	0	0	0	0.768685	0	0	0.715891	0	3	0.790739
carvedilol	0.49546	0	0	0	0	0	0	0	0	0	0	0.345881	0	0	0	0	0	0	0	0	0	0	-0.804849	0.685528	0	0	0	0	0	0	0	0	3	0.72202
U-18666A	-0.520766	0	0	0	0	0.40621	0	0.667061	0	0	0	0	0	0	0	0	0	0	0	0	0	0	0	0.838525	0	0	0	0	0	0	-0.718257	0	3	0.672774
diflunisal	0	0	0	0	0	0	0	0	-0.498025	0	0	0.314907	0	-0.666732	0	0	0.737278	0	0	0	0	0	0	0.73403	0	0	0	0	0	0	0	0	3	0.621458
BRD-K37762845	0.494473	0	0	-0.904199	0	0.366574	0	0	0	0	0	0	0	0	0	0	0.650888	0	0	0	0	0	0	0	0	0	0	0	0	0	0	0	3	0.607736
ZD-7114	0.496447	0	0	0	0	0	0	0	0.531991	0	0	0	0	-0.654861	0	0	-0.592308	0	0	0	0	0	0	0.790812	0	0	0	0	0	0	0	0	3	0.572081
canertinib	-0.84473	0	0	0	0	0	0	0.741223	-0.433649	0	0	0.309029	0	0	0	0	0	0	0	0	0	0	0	0.722397	0	0	0	0	0	0	0	0	3	0.494271
irinotecan	0.496842	0	0	-0.792628	0	0.311155	0	0	0	0	0	-0.333955	0	0	0	0	0	0	0	0	0	0	0	0.712737	0	0	0	0	0	0	0	0	3	0.394151
estradiol-cypionate	-0.49775	0	0	0	0	0.394422	0	0	0.426935	0	0	0	0	0	0	0	0.578501	0	0	0	0	0	0	-0.694203	0	0	0	0	0	0	0	0	3	0.207906
NCS-382	0.990722	0	0	0	0	0	0	0	0.461888	0	0	0	0	0	0	0	-0.72071	-0.758084	0	0	-0.591519	0	0	0.797713	0	0	0	0	0	0	0	0	3	0.180011
BRD-A01960364	0.496447	0	0	0	0	0	0.36313	0	0	0	0	0	0	0	0	0.442315	0	-0.797713	0	0	-0.623866	0	0	0	0	0	0	0	0	0	0	0	3	-0.119687
BRD-K47731572	-0.709238	0	0	0	0	0.363014	0	0.564892	-0.396524	0	0	0	0	0	0	0	0	0	0	0	0	0	0	-0.751183	0	0	0	0.615263	0	0	0	0	3	-0.313776
ZK-164015	0.806356	0	0	0	0	0	0	0	0	-0.525519	0	0	-0.525519	0.755669	0	0.391488	0	0	0	0	0	0	0	0	-0.525519	-0.525519	0	0	0	0	0	-0.525519	3	-0.674082
ST-012015	0.475918	0	0	0	0	0	0.425094	0	0.447472	0	0	-0.378974	0	0	0	-0.384856	0	-0.698344	0	0	-0.566667	0	0	0	0	0	0	0	0	0	0	0	3	-0.680357
D-64131	-0.463482	0	0	0	0	0	0	0	0	-0.514105	0	0.367896	-0.514105	0	0	-0.402156	0	0	0	0	0	0	0	0.691246	-0.514105	-0.514105	0	0	0	0	0.865536	-0.514105	3	-1.51149
diarylpropionitrile	0	0	0	0	-0.872068	0	0.494961	0	0	0	0	0	0	0.665746	-0.872068	0	0	0	-0.872068	0	0	0	0	0.787855	0	0	0	-0.872412	0	0	0	0	3	-1.54005
propofol	0.542953	0	0.968664	0	0	-0.346796	0	0	-0.620458	-0.763661	0	0	-0.763661	0	0	0	0	0	0	0	0	0	0	0.895702	-0.763661	-0.763661	0	0	0	0	0	-0.763661	3	-2.37824
GR-89696	-0.463995	0	0	0	0	0	0	0	-0.512046	-0.650593	0	-0.310329	-0.650593	0.716427	0	0.405006	0	0	0	0	0	0	0	0	-0.650593	-0.650593	0	0	0	0	0.761632	-0.650593	3	-2.65627
BRD-A70879086	0.913936	0	0	0	0	-0.378521	0	-0.627022	0	-0.627145	0	0.298742	-0.627145	0	0	0	0	0	0	0	0	0	0	0.74724	-0.627145	-0.627145	0	0	0	0	-0.707413	-0.627145	3	-2.88876
gitoxigenin	0.492302	0	0	-0.802681	0	-0.378441	0	0	0	-0.750444	0	0.373576	-0.750444	0	0	0	0	0	0	0	0	0	0	0.725749	-0.750444	-0.750444	0	0	0	0	0	-0.750444	3	-3.34171
sulpiride	-0.591236	0	0	0	0	-0.469502	0	0	-0.636256	-0.668574	0.628633	0.400593	-0.668574	0	0	0	0	0	0	0	0.66213	0	0	0	-0.668574	-0.668574	0	0	0	0	0	-0.668574	3	-3.3485
NVP-TAE684	-0.987367	0	0	0.877587	0	-0.384691	0	0	-0.636453	-0.567568	0	0.409919	-0.567568	0	0	-0.491675	0.654241	0	0	0	0	0	0	0	-0.567568	-0.567568	0	0	0	0	0	-0.567568	3	-3.39628
tyrphostin-AG-835	0.477102	0	0	0	0	-0.366653	0	0	-0.466232	-0.894851	0	0.41413	-0.894851	0	0	0	0	0	0	0	0	0	0	0.738565	-0.894851	-0.894851	0	0	0	0	0	-0.894851	3	-3.67734
lupanine	0.497236	0	0	-0.88764	0	0	0	0	0	-0.726771	0	-0.375272	-0.726771	0	0	0.387904	0	0	0	0	0	0	0	0	-0.726771	-0.726771	0	-0.726484	0	0	0.816049	-0.726771	3	-3.92206
BRD-K07161233	-0.518397	-0.629462	0	0	0	0	0	0	-0.881912	-0.647437	0	0.421535	-0.647437	0	0	-0.487329	0.572387	0	0	-0.504637	0	0	0	0.745662	-0.647437	-0.647437	0	-0.638336	0	0	0	-0.647437	3	-5.15767
BRD-K46171503	0.476707	0	0	-0.790656	0	0	-0.439083	-0.601578	-0.431675	-0.711947	0	0.362074	-0.711947	0	0	-0.440791	0.680473	0	0	0	0	0	0	0	-0.711947	-0.711947	0	-0.760797	0	0	0	-0.711947	3	-5.50506
finasteride	0.455705	0	0	0.916223	-0.866746	0	0	0	-0.760861	-0.769777	0	0.3753	-0.769777	0	-0.866746	-0.510498	0	0	-0.866746	0	0	0	0	0	-0.769777	-0.769777	0	0	0	0	0	-0.769777	3	-5.97325
BRD-K14844937	-0.700355	-0.61266	0	-0.851567	0	0	-0.35163	-0.641223	0	-0.772539	0	0	-0.772539	0	0	0	0	0	0	0	0	0	0.898088	0.698738	-0.772539	-0.772539	-0.812537	0	0	-0.812537	0.812697	-0.772539	3	-6.23568
ciprofibrate	0	0	0	0	-0.938301	0	0	0	0.426145	-0.68337	-0.727273	-0.55775	-0.68337	0.684835	-0.938301	0.41003	0	-0.851735	-0.938301	0	-0.727416	0	0	0	-0.68337	-0.68337	0	-0.787616	0	0	0	-0.68337	3	-8.36253
BRD-K37618507	-0.831623	0	0	0	-0.843682	-0.397191	0	-0.613215	-0.603278	-0.946932	0.731611	0	-0.946932	0	-0.843682	0	0	0.731467	-0.843682	0	0.731755	-0.971029	0	0	-0.946932	-0.946932	0	0	0	0	0	-0.946932	3	-8.48721
hyperforin	-0.49625	-0.664327	0	0	0	-0.375198	0.392413	0	0	-0.92247	0.610294	0	-0.92247	0	0	0	0	0	0	-0.549724	0.634911	-0.977335	0	-0.696175	-0.92247	-0.92247	-0.913463	0	0	-0.913463	0	-0.92247	3	-8.56067
BRD-K90430314	0	-0.819562	0	0	-0.819239	0	0	-0.65286	0	-0.60071	0.829817	0	-0.60071	0	-0.819239	-0.606141	0	0.829653	-0.819239	-0.69485	0.82998	0	0	0	-0.60071	-0.60071	-0.819239	0	-0.919968	-0.819239	-0.834779	-0.60071	3	-9.13846
kavain	0.464351	-0.70988	0	0	-0.942835	0	-0.375222	-0.609665	0	-0.941606	0	-0.335368	-0.941606	0.915401	-0.942835	0	0.789546	0	-0.942835	0	0	-0.980292	0	-0.708005	-0.941606	-0.941606	0	0	-0.909718	0	0	-0.941606	3	-9.99538
BMS-191011	-0.880379	0	0	0	-0.953479	-0.341456	0.498558	0	0	-0.941409	0	0.330338	-0.941409	0	-0.953479	0.4113	0	0	-0.953479	0	0	0	0	0	-0.941409	-0.941409	-0.811157	-0.831986	0	-0.811157	0	-0.941409	3	-10.0034
ALW-II-49-7	0.512475	0	0	0.850384	-0.937907	-0.592761	0	-0.654043	-0.76797	-0.961925	0	0	-0.961925	-0.641057	-0.937907	0	0.713807	0	-0.937907	0	0	-0.961766	0	0	-0.961925	-0.961925	-0.802484	0	0	-0.802484	0	-0.961925	3	-10.7692
simvastatin	-0.903869	-0.70775	0	0	-0.971812	-0.449011	0	0	-0.760071	-0.99566	0.614869	0.369366	-0.99566	0	-0.971812	-0.478157	0	0	-0.971812	-0.503256	0.61499	-0.999803	0	0	-0.99566	-0.99566	-0.976345	-0.804575	0	-0.976345	-0.705836	-0.99566	3	-14.5595
hexamethyleneamiloride	-0.967035	-0.964701	-0.976153	0	-0.991327	-0.498616	0	0	-0.858807	-0.998816	0.612502	0.306175	-0.998816	0	-0.991327	-0.473246	0	0	-0.991327	-0.817778	0.560552	-1	0	0	-0.998816	-0.998816	-0.987976	0	-0.964321	-0.987976	0	-0.998816	3	-15.9854
BRD-K75418381	0.875642	0	0	0	0	0	0	0	0	0	0	0	0	0.641491	0	0	0	0	0	0	0	0	0	0	0	0	0	0	0	0	0	0	2	1.51713
HA-14-1	0.784445	0	0	0	0	0	0	0.710454	0	0	0	0	0	0	0	0	0	0	0	0	0	0	0	0	0	0	0	0	0	0	0	0	2	1.4949
BMS-345541	0	0	0	0	0	0	0	0	0	0	0.661605	0	0	0	0	0	0	0	0	0	0.6643	0	0	0	0	0	0	0	0	0	0	0	2	1.32591
decitabine	0.672523	0	0	0	0	0	0	0	0.578397	0	0	0	0	0	0	0	0	0	0	0	0	0	0	0	0	0	0	0	0	0	0	0	2	1.25092
BRD-K73700643	0.566285	0	0	0	0	0	0	0	0.654621	0	0	0	0	0	0	0	0	0	0	0	0	0	0	0	0	0	0	0	0	0	0	0	2	1.22091
BRD-K35004659	-0.463956	0	0	0	0	0	0	0	0	0	0	0	0	0	0	0	0.787574	0	0	0	0	0	0	0	0	0	0	0	0	0	0.680402	0	2	1.00402
FPL-55712	0.487485	0	0	0	0	0	0	0	0	0	0	0	0	0	0	0	0	0	0	0.493489	0	0	0	0	0	0	0	0	0	0	0	0	2	0.980974
T-98475	0.497039	0	0	0	0	0.380617	0	0	0	0	0	0	0	0	0	0	0	0	0	0	0	0	0	0	0	0	0	0	0	0	0	0	2	0.877656
BRD-K70960308	0.498618	0	0	0	0	0	0	0	0	0	0	0	0	0	0	-0.374019	0	0	0	0	0	0	0	0	0	0	0	0	0	0	0.720623	0	2	0.845222
BRD-K60932973	0.857876	0	0	0	0	0	0	0	0	0	0	0	0	0	0	-0.476661	0	0	0	-0.504341	0	0	0	0.738959	0	0	0	0	0	0	0	0	2	0.615833
BRD-A41997916	0	0	0	0.847822	0	0	0	0	0.481043	0	0	0	0	-0.7225	0	0	0	0	0	0	0	0	0	0	0	0	0	0	0	0	0	0	2	0.606364
BRD-K64985742	-0.456336	0	0	0	0	0	0	0	0.499605	0	0	0	0	0	0	0.48778	0	0	0	0	0	0	0	0	0	0	0	0	0	0	0	0	2	0.531049
naproxol	0.491157	0	0	0	0	0	0	0	-0.434637	0	0	0.451039	0	0	0	0	0	0	0	0	0	0	0	0	0	0	0	0	0	0	0	0	2	0.507559
hemado	0.951244	0	0	-0.936724	0	0	0	0	0	0	0	0.376233	0	0	0	0	0	0	0	0	0	0	0	0	0	0	0	0	0	0	0	0	2	0.390753
KIN001-242	0.630951	0	0	0	0	0	-0.383363	0	0.519945	0	0	-0.38115	0	0	0	0	0	0	0	0	0	0	0	0	0	0	0	0	0	0	0	0	2	0.386383
BRD-K59633395	0.612199	0	0	0	0	0	-0.390476	0	0.455766	0	0	-0.42275	0	0	0	0	0	0	0	0	0	0	0	0	0	0	0	0	0	0	0	0	2	0.254739
cilnidipine	-0.496052	0	-0.96354	0.814902	0	0	0	0	0	0	0	0	0	0	0	0	0	0	0	0	0	0	0	0	0	0	0	0	0	0	0.828273	0	2	0.183584
tripelennamine	0	0	0.993299	0	0	0	0	0	0.465047	0	-0.618813	0	0	0	0	0	-0.695464	0	0	0	0	0	0	0	0	0	0	0	0	0	0	0	2	0.14407
verteporfin	0.668575	0	0	0	0	0	0	0	0.44372	0	0	-0.379822	0	-0.620193	0	0	0	0	0	0	0	0	0	0	0	0	0	0	0	0	0	0	2	0.11228
decafluorobutane	-0.835373	0	0	0	0	0.310166	0	0	0	0	0	0	0	0	0	0	0	0	0	0	0	0	0	0	0	0	0	0.61763	0	0	0	0	2	0.0924227
PD-123319	-0.756297	0	0	0	0	0.37856	0	0	0.441943	0	0	0	0	0	0	0	0	0	0	0	0	0	0	0	0	0	0	0	0	0	0	0	2	0.0642064
AR-A014418	-0.6394	0	0	-0.879953	0	0	0	0	0	0	0	0	0	0	0	0	0	0	0	0.496152	0	0	0	0.758084	0	0	0	0	0	0	0	0	2	-0.265117
BRD-K23657553	-0.905448	0	0	0	0	0	0	0.606509	-0.517773	0	0	0	0	0	0	0.509962	0	0	0	0	0	0	0	0	0	0	0	0	0	0	0	0	2	-0.30675
skatole	0	0	0	0	0	0	0.401778	0	-0.504147	0	0	-0.299534	0	0	0	0	0.701972	0	0	0	0	0	0	0	0	0	0	0	0	0	-0.746451	0	2	-0.446381
QL-X-138	-0.433241	0	0	0	0	-0.408663	0	0	0	0	0	-0.405313	0	0	0	0.396286	-0.594083	0	0	0	0	0	0	0	0	0	0	0	0	0	0.75276	0	2	-0.692254
BRD-K48924007	-0.497236	0	0	0	0	-0.38129	0	0	-0.597946	0	0	0.385672	0	0	0	0.39352	0	0	0	0	0	0	0	0	0	0	0	0	0	0	0	0	2	-0.69728
diphenidol	0	0	0	0	0	0	0	0	0	0	0.623703	-0.30951	0	0	0	-0.411977	0	0	0	-0.483031	0.657199	0	-0.791248	0	0	0	0	0	0	0	0	0	2	-0.714863
L-733060	-0.587011	0	0	0	0	0	0	0	-0.56793	0	0	0.448834	0	0	0	0	-0.71716	0	0	0	0	0	0	0	0	0	0	0.692763	0	0	0	0	2	-0.730505
AS-604850	-0.485393	0	0	0	0	0.357002	0	0	0.406201	0	0	-0.342009	0	0	0	0	0	0	0	0	0	0	0	-0.714314	0	0	0	0	0	0	0	0	2	-0.778514
BRD-K10010115	0	-0.621376	0	0	0	0.38121	0	0	0.580371	0	0	0	0	0	0	0	0	0	0	-0.496547	0	0	0	0	0	0	0	0	0	0	-0.89235	0	2	-1.04869
taurocholic-acid	-0.487959	0	0	0	0	-0.370847	0	0	0	0	0	0.314342	0	0	0	-0.408111	0	0	0	0	0.567456	0	0	0	0	0	0	0	0	0	-0.687894	0	2	-1.07301
SU-11274	-0.994078	0	0	0	0	0	0	0.585207	-0.579186	0	0	0	0	0	0	0	0.569625	0	0	0	0	0	0	0	0	0	0	0	0	0	-0.742508	0	2	-1.16094
evoxine	0	0	0	0	0	0	0	0	0	-0.593411	0	0	-0.593411	0.668862	0	0	0	0	0	0	0	0	0	0	-0.593411	-0.593411	0	0	0	0	0.84168	-0.593411	2	-1.45651
betamethasone	0.95835	0	0	0	0	0	0	0	0	0	-0.705739	-0.397061	0	0	0	0	-0.6	-0.905954	0	0	-0.73925	0	0	0	0	0	0	0	0	0	0.712539	0	2	-1.67711
biotin	0.497434	0	0	0	0	0	0	0	0	-0.526139	0	0.314031	-0.526139	0	0	0	0	0	0	0	0	0	0	0	-0.526139	-0.526139	0	0	0	0	0	-0.526139	2	-1.81923
SC-10	0.905053	0	0	0.793219	0	0	0	0	0	0	-0.828436	-0.479356	0	0	0	0	0	-0.828273	0	0	-0.8286	0	0	-0.749211	0	0	0	0	0	0	0	0	2	-2.0156
PCI-24781	0	-0.666732	0	0	0	0	0	0	0	0	0	0	0	0	0	-0.614353	0	0.754338	0	-0.571034	0	0	0	0.710174	0	0	-0.854327	0	0	-0.854327	0	0	2	-2.09626
NU-7026	0.867943	0	0	0	0	0	-0.361786	-0.706312	0.511453	0	0	-0.311742	0	0	0	0	0	0	0	0	0	0	0	-0.716483	0	0	0	-0.706172	0	0	-0.708202	0	2	-2.1313
MDL-72832	-0.929333	0.636166	0	0	0	-0.388647	-0.45655	0	-0.500197	0	0	0	0	0	0	0.422419	0	0	0	0	0	0	0	-0.93474	0	0	0	0	0	0	0	0	2	-2.15088
BRD-K66381707	0	0	0	0	0	0	0	0	0.398894	-0.645887	0	-0.324544	-0.645887	0	0	0	0	0	0	0	0	0	0	0.71806	-0.645887	-0.645887	0	0	0	0	0	-0.645887	2	-2.43702
PD-173074	0	0	0.961569	0	0	0	0.37866	-0.715976	-0.395537	-0.562044	0	0	-0.562044	0	0	0	0	0	0	0	0	0	0	0	-0.562044	-0.562044	0	0	0	0	0	-0.562044	2	-2.5815
telenzepine	0.946901	0	0	0	0	0	0	-0.644181	-0.485387	-0.613533	0	0	-0.613533	0	0	0	0.64142	0	0	0	0	0	0	0	-0.613533	-0.613533	0	0	0	0	0	-0.613533	2	-2.60891
triciribine	-0.991709	0	0	0	0	-0.456883	-0.368662	0	-0.703199	0	0.665352	0	0	0	0	0	-0.639842	0	0	0	0.665483	0	0	0	0	0	0	0	-0.80958	0	0	0	2	-2.63904
butyl-paraben	0.796289	0	0	0	0	0	0	0	0	-0.855198	0	0	-0.855198	0	0	0	0	0	0	0	0	0	0	0.762027	-0.855198	-0.855198	0	0	0	0	0	-0.855198	2	-2.71768
BRD-A95937159	-0.497434	0	-0.961963	0	0	-0.316614	0	0	0	-0.516078	0	0	-0.516078	0	0	0	0	0	0	0	0	0	0.789671	0	-0.516078	-0.516078	0	0	0	0	0.747831	-0.516078	2	-2.8189
alfadolone-acetate	0.776352	0	0	-0.845259	0	0	-0.444616	0	0	0	-0.687399	-0.357355	0	0	0	0	0	-0.887421	0	0	-0.563116	0	0	-0.701696	0	0	0	0	0	0	0.753352	0	2	-2.95716
BRD-K29622226	0.791433	0	0	0	0	-0.311788	0	0	-0.603673	-0.604233	0	0	-0.604233	0	0	-0.533442	0.659961	0	0	0	0	0	0	0	-0.604233	-0.604233	0	0	0	0	0	-0.604233	2	-3.01867
BRD-K61627029	0.49625	0	0	0	0	-0.339438	0	-0.573767	0.493878	0	0	0	0	0	0	0	-0.640828	-0.726538	0	-0.538477	-0.597239	0	0	0	0	0	0	0	-0.819633	0	0	0	2	-3.24579
BRD-K97701319	-0.497039	0	0	0	0	0	0	0	0	-0.756531	0	0.301992	-0.756531	0	0	0	0.617554	0	0	0	0	0	0	0	-0.756531	-0.756531	0	0	0	0	0	-0.756531	2	-3.36015
WYE-354	0.548914	0	0	0	0	-0.415309	0	0	0	-0.72181	0	0	-0.72181	0	0	0	0	0	0	0	0	0	0	0.759267	-0.72181	-0.72181	0	-0.659239	0	0	0	-0.72181	2	-3.37542
SB-222200	-0.739124	0	0	0	0	0	-0.404782	0	0	-0.550799	0	0.297866	-0.550799	0	0	0	0.758974	0	0	0	0	0	0	0	-0.550799	-0.550799	0	0	0	0	-0.780166	-0.550799	2	-3.62123
UBP-302	0.495855	-0.621376	0	0	0	0	-0.371903	0	0	-0.714737	0	0	-0.714737	0	0	0	0	0	0	0	0	0	0	0.868099	-0.714737	-0.714737	0	0	0	0	-0.693021	-0.714737	2	-3.89603
BRD-K76938712	-0.900711	0	0	0	0	0	0	0	-0.607622	-0.721839	0	0.451406	-0.721839	0	0	0	0.69428	0	0	0	0	0	0	0	-0.721839	-0.721839	0	0	0	0	0	-0.721839	2	-3.97184
PSB-06126	-0.807027	0	-0.990146	0	0	-0.37318	0	-0.742801	-0.480253	0	0.613686	0	0	-0.645632	0	-0.385844	0	0	0	0	0.578304	0	0	0	0	0	0	0	0	0	-0.779574	0	2	-4.01247
verrucarin-a	-0.437386	0	0	0	0	0	0.390871	0	0	-0.552969	-0.698679	-0.411841	-0.552969	0	0	0	0	-0.698541	0	0	-0.698817	0	0	0	-0.552969	-0.552969	0	0	0	0	0.854495	-0.552969	2	-4.46474
etomoxir	0.487762	0	0	0	-0.844076	0	0	-0.677712	0	0	0	-0.421026	0	0	-0.844076	0	0.736489	0	-0.844076	0	0	0	0	-0.752957	0	0	0	-0.644212	0	0	-0.81664	0	2	-4.62053
calycanthine	0.849783	0	0	0	0	-0.323299	0	-0.582249	-0.555885	-0.854409	0	0	-0.854409	0	0	0	-0.669034	0	0	0	0	0	0	0.745071	-0.854409	-0.854409	0	0	0	0	0	-0.854409	2	-4.80766
JAK3-inhibitor-V	0.49092	0	0	0	0	-0.476701	0	0	-0.539692	-0.632838	0	0	-0.632838	0	0	-0.454535	-0.908087	0	0	0	0	0	0	0.702681	-0.632838	-0.632838	0	0	0	0	-0.730284	-0.632838	2	-5.07989
tubocurarine	-0.615752	0	0	0.892174	0	-0.611392	0	0	-0.591035	-0.66739	0	0.312647	-0.66739	0	0	-0.541486	0	0	0	0	0	0	0	0	-0.66739	-0.66739	0	0	0	0	-0.713525	-0.66739	2	-5.20532
cytochalasin-d	-0.962692	0	0	0	0	-0.388647	0	0	-0.781003	-0.836851	0	0.298121	-0.836851	0	0	0	0.558383	0	0	0	0	0	0	0	-0.836851	-0.836851	0	0	0	0	0	-0.836851	2	-5.4601
F-1566-0341	0.474931	-0.650365	0	0	0	-0.485443	0	0	0	-0.834681	0	0	-0.834681	0	0	0	-0.796252	0	0	0	0	0	0	0.926459	-0.834681	-0.834681	0	-0.634155	-0.862803	0	0	-0.834681	2	-6.20104
trimipramine	-0.822029	0	0	0	0	-0.414834	0.397985	0	-0.713863	-0.862892	0	0.327059	-0.862892	0	0	0	0	0	0	0	0	0	0	-0.73403	-0.862892	-0.862892	0	0	0	0	0	-0.862892	2	-6.27417
BRD-K19181733	-0.78709	-0.63025	0	0	0	-0.342801	0	0	-0.513428	-0.892681	0	0.362074	-0.892681	0	0	0.396681	0	0	0	0	0	0	0	0	-0.892681	-0.892681	0	-0.692526	0	0	0	-0.892681	2	-6.67075
menadione	0.538137	0	0	0	0	-0.350316	0	0	-0.433057	-0.916157	0	0.456012	-0.916157	0	0	0	0	0	0	0	0	0	0	0	-0.916157	-0.916157	-0.811354	-0.715599	0	-0.811354	0	-0.916157	2	-6.70832
primaquine	-0.494157	0	0	0	0	-0.553877	0	0	-0.461493	-0.902939	0.638691	0	-0.902939	0	0	-0.41432	0	0	0	0	0.672189	-0.978715	0	0	-0.902939	-0.902939	0	0	0	0	-0.768336	-0.902939	2	-6.87471
glimepiride	-0.925385	0	0	0	-0.885472	0	0	-0.636884	-0.448262	-0.818505	0.691974	0	-0.818505	0	-0.885472	0	0	0.704062	-0.885472	0	0	0	0	0	-0.818505	-0.818505	0	0	0	0	0	-0.818505	2	-7.36343
cediranib	-0.980458	-0.678367	-0.988372	0.949143	0	0	0	0	-0.609992	-0.60939	0	0.333814	-0.60939	-0.834352	0	-0.425185	0	0	0	-0.553571	0	0	0	0	-0.60939	-0.60939	0	0	0	0	-0.716483	-0.60939	2	-7.55078
prednisolone-acetate	-0.866167	-0.660816	0	0	0	0	0	0	0	-0.814954	0	0.468362	-0.814954	0	0	0	0.736686	0	0	-0.53601	0	-0.963145	0	0	-0.814954	-0.814954	-0.891583	0	0	-0.891583	0	-0.814954	2	-7.67902
L-161982	0	-0.63242	0	0	-0.89592	0	0.507054	0	0	-0.552744	0	0	-0.552744	0	-0.89592	0	0	0	-0.89592	-0.507597	0	0	0	0.801459	-0.552744	-0.552744	-0.796176	0	0	-0.796176	-0.897279	-0.552744	2	-7.77261
CAY-10470	0.99092	-0.6803	0	0	-0.882318	0.357437	0	0	0	0	0	-0.470454	0	0	-0.882318	0	-0.743787	0	-0.882318	-0.585537	0	0	0	-0.747437	0	0	-0.88015	-0.8028	0	-0.88015	-0.863368	0	2	-7.95258
E-4031	0.725385	0	0	0	-0.8904	-0.446677	0	0	0	-0.898599	0	0.368207	-0.898599	0	-0.8904	0	0	0	-0.8904	0	-0.558974	-0.962751	0	0	-0.898599	-0.898599	0	0	0	0	0	-0.898599	2	-8.03901
PD-160170	-0.448756	0	0	0	-0.901242	0	0	-0.754043	-0.62737	-0.685117	0	0.424869	-0.685117	0	-0.901242	-0.641249	0	0	-0.901242	0	0	0	0	0.741522	-0.685117	-0.685117	0	-0.7014	0	0	0	-0.685117	2	-8.13574
ZM-306416	-0.989143	0	-0.981474	0.997437	-0.79657	-0.380696	0	0	-0.576224	-0.726179	0	0	-0.726179	0	-0.79657	0	0.564103	0	-0.79657	0	0	0	0	-0.916207	-0.726179	-0.726179	0	0	0	0	0	-0.726179	2	-8.30281
leucodin	0.601461	-0.716821	0	0	-0.799724	0	0	-0.800197	0	-0.884593	0	0	-0.884593	0	-0.799724	0	0	0.780954	-0.799724	0	0	0	0	0	-0.884593	-0.884593	-0.833826	0	0	-0.833826	0	-0.884593	2	-8.62439
BRD-A89067742	0.878602	-0.77815	0	0	-0.792825	0	0	-0.65641	-0.5	-0.676662	0	0.337572	-0.676662	0	-0.792825	-0.393944	0	0	-0.792825	-0.528216	0	0	0	0	-0.676662	-0.676662	0	-0.722146	0	0	-0.78056	-0.676662	2	-8.90504
SB-200646	-0.799447	-0.610136	0	0.860438	0	-0.429984	0	0	-0.96722	-0.962715	0	0	-0.962715	0	0	-0.617514	0	0	0	-0.516772	0	-0.961766	0	-0.858241	-0.962715	-0.962715	0	0	0	0	0.690655	-0.962715	2	-9.02356
BRD-K76425827	-0.958547	0	0	0	-0.937118	-0.348378	-0.385062	0	-0.546011	-0.948313	0	0	-0.948313	0	-0.937118	0	0	0	-0.937118	0	0.596055	0	0	0	-0.948313	-0.948313	0	-0.619957	0	0	0.712342	-0.948313	2	-9.10248
U-99194	-0.98559	-0.624098	0	0	-0.94658	0	0	0	-0.527054	-0.776879	0	0.301455	-0.776879	0	-0.94658	-0.435514	0.559172	0	-0.94658	0	0	0	0	0	-0.776879	-0.776879	0	0	-0.82397	0	0	-0.776879	2	-9.25973
BRD-K06476055	0	-0.81266	0	0.833038	0	-0.321835	-0.437779	-0.613412	-0.481438	-0.899586	0	0	-0.899586	0	0	-0.616922	0.64497	0	0	0	0	0	0	0	-0.899586	-0.899586	-0.81234	0	-0.849005	-0.81234	-0.754535	-0.899586	2	-9.53219
QL-XI-92	0	0	0	0	-0.793219	-0.31875	0.391108	0	-0.728476	-0.96883	0	0	-0.96883	0	-0.793219	0	0	0	-0.793219	0	0	-0.967875	0	0	-0.96883	-0.96883	-0.830278	0	0	-0.830278	0.695978	-0.96883	2	-9.81238
latrunculin-b	-0.991315	0	0	0	-0.894737	-0.418078	0	0	-0.749803	-0.867627	0	0.310216	-0.867627	0	-0.894737	-0.522267	0.828205	0	-0.894737	0	0	0	0	0	-0.867627	-0.867627	-0.81234	0	0	-0.81234	0	-0.867627	2	-10.1901
W-7	0.489341	-0.732597	0	0	-0.790065	-0.378481	0	0	-0.66252	-0.953048	0	0	-0.953048	0	-0.790065	-0.583338	-0.564103	0	-0.790065	0	0	-0.994876	0	0.683754	-0.953048	-0.953048	0	0	0	0	-0.861002	-0.953048	2	-10.7393
dovitinib	-0.478089	0	0	0	-0.981668	-0.384573	0	0	-0.538507	-0.967646	0	0.430154	-0.967646	0	-0.981668	0	0	0	-0.981668	0	0	-0.999803	0	0.709582	-0.967646	-0.967646	-0.986596	0	0	-0.986596	0	-0.967646	2	-11.0177
XMD-1150	-0.973747	-0.760402	0	0	-0.954662	0.390032	0	0	-0.758886	-0.973959	0	0	-0.973959	0	-0.954662	0	0.753254	0	-0.954662	-0.510458	0	-0.992314	0	0	-0.973959	-0.973959	0	0	-0.82535	0	0	-0.973959	2	-11.4117
nortriptyline	-0.482432	-0.641688	0	0.803864	-0.845851	-0.566891	0	-0.679487	-0.55391	-0.962517	0	0	-0.962517	-0.728062	-0.845851	0	-0.595858	0	-0.845851	0	0	-0.961569	0	0.703273	-0.962517	-0.962517	0	0	0	0	-0.707019	-0.962517	2	-11.7599
biochanin-a	-0.793525	-0.635141	0	0	-0.901045	-0.452334	0	0	-0.643365	-0.847899	0	0.318807	-0.847899	0	-0.901045	0	0.626036	0	-0.901045	0	0	-0.96827	0	-0.883478	-0.847899	-0.847899	-0.939878	0	0	-0.939878	0	-0.847899	2	-12.2537
DY-131	-0.491315	-0.728416	0	-0.78494	-0.884289	-0.368948	0	0	-0.500395	-0.96883	0	0.353964	-0.96883	0	-0.884289	0	0	0	-0.884289	-0.524961	0	-0.994679	0	0.753155	-0.96883	-0.96883	-0.928248	0	0	-0.928248	0	-0.96883	2	-12.64
AZ-628	-0.96664	-0.607967	0	0.793219	-0.898679	-0.353046	0	0	-0.64297	-0.951667	0	0	-0.951667	0	-0.898679	-0.483829	0.581657	0	-0.898679	0	0	-0.988963	0	0	-0.951667	-0.951667	-0.973389	0	0	-0.973389	-0.729692	-0.951667	2	-12.7994
BRD-K53214709	-0.639953	-0.740288	0	0	-0.985413	-0.396875	0.394151	-0.690335	-0.664889	-0.837049	0	0	-0.837049	0	-0.985413	-0.554496	0.681065	0	-0.985413	-0.615529	0	-0.985219	0	-0.781546	-0.837049	-0.837049	-0.895525	0	0	-0.895525	-0.7222	-0.837049	2	-14.6486
clofibrate	-0.885709	-0.751134	-0.983051	0.853933	-0.97674	-0.403916	0	-0.772781	-0.745458	-0.95364	0	0	-0.95364	0	-0.97674	-0.708416	0	0	-0.97674	-0.579815	0	-0.982657	0	-0.900237	-0.95364	-0.95364	-0.791051	0	0	-0.791051	0.700513	-0.95364	2	-15.4392
aprepitant	0.451046	-0.918754	0	0	-0.951705	-0.335562	-0.353646	-0.710848	0	-0.948313	0	-0.306373	-0.948313	0	-0.951705	0.41288	-0.572189	0	-0.951705	-0.668903	0	-0.998029	0	0	-0.948313	-0.948313	-0.937118	-0.654467	-0.918391	-0.937118	-0.797121	-0.948313	2	-15.8413
erythrosine	-0.905251	-0.815815	-0.971817	0	-0.855904	-0.389913	0.373523	-0.796252	0	-0.989742	0	0	-0.989742	0	-0.855904	-0.647937	0.8357	0	-0.855904	-0.691101	0	-0.992117	0	0	-0.989742	-0.989742	-0.874828	0	-0.815494	-0.874828	-0.824527	-0.989742	2	-15.9071
DAU-5884	0.431899	-0.874581	0	0	-0.907747	-0.695649	0	-0.905325	-0.718602	-0.848294	0	0	-0.848294	0	-0.907747	-0.648445	-0.98284	0	-0.907747	-0.749901	0	-0.983445	0	0.721609	-0.848294	-0.848294	-0.977725	0	-0.874236	-0.977725	-0.886632	-0.848294	2	-16.0863
amcinonide	0.552428	-0.756813	0	0	-0.955056	-0.58034	0.487888	-0.621893	-0.430885	-0.910831	-0.797476	-0.32884	-0.910831	0	-0.955056	0	0	-0.797319	-0.955056	-0.581985	-0.740434	-0.967678	0	-0.733636	-0.910831	-0.910831	-0.959393	0	0	-0.959393	-0.697752	-0.910831	2	-16.3328
PCO-400	-0.797868	-0.82114	-0.985022	0	-0.981273	-0.341297	0	-0.633925	-0.596367	-0.99132	0	0	-0.99132	0.680734	-0.981273	0	0.563511	0	-0.981273	-0.696429	0	-0.992905	0	-0.796136	-0.99132	-0.99132	-0.939286	-0.976928	-0.820816	-0.939286	0	-0.99132	2	-16.9936
BRD-K08438429	-0.989538	-0.9296	-0.981671	0	-0.978908	-0.448339	0	-0.633925	-0.825829	-0.987374	0.674226	0	-0.987374	0	-0.978908	-0.518457	0	0	-0.978908	-0.747731	0.607692	-0.997635	0	0	-0.987374	-0.987374	-0.96984	0	-0.929233	-0.96984	-0.854495	-0.987374	2	-17.3878
lidoflazine	-0.857876	-0.982844	-0.988372	0	-0.894343	-0.356804	0.367319	-0.851085	-0.565956	-0.865654	0	0	-0.865654	0	-0.894343	0	0.559369	0	-0.894343	-0.90292	-0.614398	-0.990343	0	-0.938289	-0.865654	-0.865654	-0.982456	-0.637744	-0.983442	-0.982456	0	-0.865654	2	-17.7196
flavoxate	0.776826	0	0	0	0	0	0	0	0	0	0	0	0	0	0	0	0	0	0	0	0	0	0	0	0	0	0	0	0	0	0	0	1	0.776826
6-hydroxytropinone	0	0	0	0	0	0	0	0	0.488152	0	0	0	0	0	0	0	0	0	0	0	0	0	0	0	0	0	0	0	0	0	0	0	1	0.488152
BRD-K23644387	0	0	0.986795	0	0	0	0	0	-0.527844	0	0	0	0	0	0	0	0	0	0	0	0	0	0	0	0	0	0	0	0	0	0	0	1	0.458952
aminomethyltransferase	-0.497434	0	0	0	0	0	0	0	0	0	0	0	0	0	0	0	0	0	0	0	0	0	0	0	0	0	0	0	0	0	0.76597	0	1	0.268536
ICI-63197	0	0	0	0	0	0	0	0	0.651264	0	0	0	0	0	0	-0.419795	0	0	0	0	0	0	0	0	0	0	0	0	0	0	0	0	1	0.231469
CG-930	-0.71062	0	0	0.798936	0	0	0	0	0	0	0	0	0	0	0	0	0	0	0	0	0	0	0	0	0	0	0	0	0	0	0	0	1	0.0883157
RAN-02	-0.494078	0	0	0	0	0	0	0	0	0	0	0	0	0	0	0	0.568047	0	0	0	0	0	0	0	0	0	0	0	0	0	0	0	1	0.0739692
NAS-181	0.459929	0	0	0	0	0	0	0	0	0	0	0	0	0	0	-0.38844	0	0	0	0	0	0	0	0	0	0	0	0	0	0	0	0	1	0.0714885
GR-79236	-0.498223	0	0	0	0	0	0	0	0	0	0	0.324827	0	0	0	0	0	0	0	0	0	0	0	0	0	0	0	0	0	0	0	0	1	-0.173397
prothionamide	0.693131	0	0	0	0	-0.314399	0	0	0	0	0	0	0	-0.629264	0	0	0	0	0	0	0	0	0	0	0	0	0	0	0	0	0	0	1	-0.250533
XMD-132	0	0	0	0	0	0.441416	0	0	0	0	0	-0.331383	0	0	0	-0.517949	0	0	0	0	0	0	0	0	0	0	0	0	0	0	0	0	1	-0.407916
azaperone	0	0	0	0	0	0	0	0	0.495656	0	0	-0.341614	0	0	0	0	-0.569428	0	0	0	0	0	0	0	0	0	0	0	0	0	0	0	1	-0.415386
NSC-95397	0.535215	0	0	0	0	-0.332634	0	0	0	0	0	0	0	0	0	0	0	0	0	0	0	0	0	0	0	0	0	0	0	0	-0.71806	0	1	-0.515479
SA-1447005	0.942756	0	0	-0.898482	0	0	0	0	0	0	0	0	0	0	0	0	-0.627416	0	0	0	0	0	0	0	0	0	0	0	0	0	0	0	1	-0.583143
omeprazole	0.437544	0	0	0	0	-0.338449	0	0	0	0	0	0	0	0	0	0	0	0	0	0	0	0	0	0	0	0	0	0	0	0	-0.786869	0	1	-0.687774
BRD-K83355732	0.491315	0	0	0	0	0	0	0	0	0	0	0	0	0	0	-0.410481	0	0	0	0	0	0	0	0	0	0	0	0	0	0	-0.787461	0	1	-0.706627
thiothixene	-0.520134	0	0	0	0	0	0	0	0	0	0	0.306599	0	0	0	0	-0.677909	0	0	0	0	0	0	0	0	0	0	0	0	0	0	0	1	-0.891445
GW-6471	-0.440032	0	0	0	0	0	0	0	0	0	0	0	0	0	0	0	0	0	0	-0.523875	0	0	0	0.728707	0	0	0	0	0	0	-0.680599	0	1	-0.9158
dipyridamole	0	0	0	0	0	0	0	0	0	0	0	-0.342998	0	0	0	0	0	-0.726932	0	0	-0.560355	0	0	0	0	0	0	0.66338	0	0	0	0	1	-0.966906
tosyl-phenylalanyl-chloromethyl-ketone	0.654757	0	0	0	0	0	0	0	0	0	0	0	0	0	0	-0.41511	-0.742406	0	0	-0.495856	0	0	0	0	0	0	0	0	0	0	0	0	1	-0.998615
triclosan	0	0	0	-0.888429	0	0	0	0	0	0	0	0	0	0	0	0.366851	0	0	0	-0.484313	0	0	0	0	0	0	0	0	0	0	0	0	1	-1.00589
SB-334867	0.497631	0	0	0	0	0	0	0	0	0	0	0	0	0	0	0	-0.727811	0	0	0	0	0	0	0	0	0	0	0	0	0	-0.82571	0	1	-1.05589
isoxsuprine	0	0	0	0.852947	0	-0.31693	0	0	-0.46169	0	0	0	0	0	0	-0.429446	0	0	0	0	0	0	0	0	0	0	0	0	0	0	-0.785883	0	1	-1.141
farnesylthioacetic-acid	0.762219	0	0	0	0	0	0	0	-0.575632	0	0	0	0	0	0	0	-0.628797	0	0	0	0	0	0	-0.836159	0	0	0	0	0	0	0	0	1	-1.27837
BD-1047	0.461311	0	0	0	0	-0.316574	0	0	0	0	0	0	0	0	0	0	-0.70355	0	0	0	0	0	0	0	0	0	0	0	0	0	-0.760252	0	1	-1.31907
TUL-XVIII076	0.497434	0	0	0	0	-0.340467	-0.365975	0	-0.676145	0	0	-0.44143	0	0	0	0	0	0	0	0	0	0	0	0	0	0	0	0	0	0	0	0	1	-1.32658
icilin	-0.941966	0	0	0	0	-0.424565	0	0	0	0	0	0	0	0	0	0	-0.57357	0	0	0	0.563314	0	0	0	0	0	0	0	0	0	0	0	1	-1.37679
practolol	-0.709633	0	0.974576	0	0	0	0	0	0	0	0	-0.364872	0	0	0	0	-0.63787	0	0	0	0	0	0	-0.693809	0	0	0	0	0	0	0	0	1	-1.43161
linifanib	0.495263	0	0	0	0	0	0	0	0	0	0	0	0	0	0	0	-0.876923	0	0	0	0	0	0	-0.700118	0	0	0	0	0	0	-0.692626	0	1	-1.77441
cromakalim	-0.496842	0	0	0	0	0	0	-0.695858	0	0	0	-0.311516	0	0	0	0	0.576923	0	0	0	0	0	0	-0.938091	0	0	0	0	0	0	0	0	1	-1.86538
homoharringtonine	0	0.655098	0	-0.938301	0	-0.325514	0	0	0	0	-0.662591	0	0	0	0	0	0	0	0	0	-0.662722	0	0	0	0	0	0	0	0	0	0	0	1	-1.93403
GW-501516	-0.959337	-0.643463	0	0	0	-0.447706	0	0	0	0	0	0	0	0	0	-0.522408	0	0	0	0	0.620316	0	0	0	0	0	0	0	0	0	0	0	1	-1.9526
PD-407824	-0.802487	0	0	-0.986399	0	0	0	0	-0.512836	0	0	0.307927	0	0	0	0	0	0	0	0	0	0	0	0	0	0	0	0	0	0	0	0	1	-1.99379
colforsin	-0.747612	0	0	0	0	-0.465585	0	0	-0.623223	0	0	0.470114	0	-0.638888	0	0	0	0	0	0	0	0	0	0	0	0	0	0	0	0	0	0	1	-2.00519
BRD-K15475572	0.492302	0	0	0	0	-0.349525	-0.36641	0	-0.443918	0	0	0	0	0	0	0	0	0	0	-0.569258	0	0	0	0	0	0	0	0	0	0	-0.830047	0	1	-2.06686
BRD-A13367427	-0.450296	0	-0.984825	0	0	0	-0.360364	0	0	0	-0.628476	-0.403278	0	0	0	0	0	0	0	0	0	0	0	0	0	0	0	0	0	0	0.709385	0	1	-2.11785
BRD-K09661167	-0.480261	0	-0.990934	-0.960181	0	0	0	0	0	0	0	0	0	0	0	0	0	0	0	0	0	0	0	0	0	0	0	-0.649379	0	0	0.792192	0	1	-2.28856
mephentermine	-0.484011	0	0	0	0	0	0	0	0.409163	0	0	-0.384287	0	0	0	0	0	-0.718257	0	0	-0.601972	0	0	-0.704456	0	0	0	0	0	0	0	0	1	-2.48382
proxyfan	0.507501	0	0	0	0	0	0	0	0	-0.556915	0	0	-0.556915	0	0	-0.384997	0	0	0	0	0	0	0	0	-0.556915	-0.556915	0	0	0	0	0	-0.556915	1	-2.66207
BRD-K61776140	0	0	0	0	0	-0.33307	0	0.631755	0	-0.574247	0	0	-0.574247	0	0	0	0	0	0	0	0	0	0	0	-0.574247	-0.574247	0	0	0	0	-0.952484	-0.574247	1	-3.52503
zatebradine	-0.756889	0	-0.968467	0	0	-0.525198	0	0	-0.494866	0	0	0.338985	0	0	0	-0.469577	0	0	0	0	0	0	0	0	0	0	0	0	0	0	-0.716483	0	1	-3.59249
remoxipride	-0.520055	0	0	0	0	0	0	0	-0.476501	-0.603444	0	-0.371259	-0.603444	0	0	0	0	0.720426	0	0	0	0	0	0	-0.603444	-0.603444	0	0	0	0	0	-0.603444	1	-3.66461
BRD-K06020002	-0.461113	-0.661211	0	0	0	0	0	-0.696055	0.527844	0	-0.621534	0	0	0	0	0	-0.606509	0	0	-0.536405	-0.65503	0	0	0	0	0	0	0	0	0	0	0	1	-3.71001
lobendazole	-0.564903	0	0	0	0	0	-0.396364	0	0	-0.719274	0	0	-0.719274	0	0	0	0.616765	0	0	0	0	0	0	0	-0.719274	-0.719274	0	0	0	0	0	-0.719274	1	-3.94087
coumaric-acid	0	0	0	0	0	-0.375079	0	0	-0.538112	-0.564749	0	0.354529	-0.564749	0	0	0	0	0	0	0	0	0	0	0	-0.564749	-0.564749	0	0	0	0	-0.70485	-0.564749	1	-4.08726
fenobam	0.665219	0	0	0	0	0	-0.395416	0	-0.435624	0	0	-0.337177	0	0	0	-0.423209	-0.971992	-0.686317	0	0	0	0	0	-0.693415	0	0	0	0	0	0	-0.890576	0	1	-4.16851
testosterone	-0.706869	0	0	0	0	-0.404312	0	0	-0.466627	-0.549615	0	0.518073	-0.549615	0	0	-0.452362	0	0	0	0	0	0	0	0	-0.549615	-0.549615	0	0	0	0	0	-0.549615	1	-4.26017
NNC-711	0.498026	0	0	0	0	0	0	-0.621499	0	-0.59575	0	0	-0.59575	0	0	-0.491985	0	0	0	0	0	0	0	0	-0.59575	-0.59575	0	0	0	0	-0.709582	-0.59575	1	-4.30379
ZM-241385	-0.730557	0	0	0.819436	0	-0.407911	-0.361707	0	-0.547788	0	-0.735358	0	0	0	0	-0.377152	0	-0.735213	0	0	-0.568639	0	0	0	0	0	0	0	0	0	-0.679416	0	1	-4.32431
BRD-K77014406	0.805567	0	0	0	0	0	0	0	0	-0.68771	-0.618221	-0.511149	-0.68771	0	0	0	0	0	0	0	-0.618343	0	0	0	-0.68771	-0.68771	0	0	0	0	0	-0.68771	1	-4.38069
BRD-K70821460	-0.497631	0	0	0	0	-0.337777	0	0	-0.462085	-0.711975	0	0	-0.711975	0	0	-0.413304	0	0	0	0	0	0	0	0	-0.711975	-0.711975	0	0	0	0	0.867114	-0.711975	1	-4.40356
BRD-K21005091	0	0	-0.977927	0	-0.898679	0	0	0	0.530016	0	-0.613252	0	0	0	-0.898679	0	-0.746746	0	-0.898679	0	0	0	0	0	0	0	0	0	0	0	0	0	1	-4.50395
tadalafil	0.488551	0	0	-0.823773	0	-0.462698	-0.464098	-0.586193	0	-0.574078	0	0	-0.574078	0	0	0	0	0	0	0	0	0	0	0	-0.574078	-0.574078	0	0	0	0	0	-0.574078	1	-4.7186
naphazoline	-0.740782	0	0	0	0	0	0	0	-0.648894	-0.694614	0	0	-0.694614	0	0	0	0.843393	0	0	0	0	0	0	-0.782334	-0.694614	-0.694614	0	0	0	0	0	-0.694614	1	-4.80169
SB-590885	0.963482	0	0	0	0	-0.448497	0	0	0	-0.704845	0	0	-0.704845	0	0	-0.38971	-0.721302	-0.704653	0	0	0	0	0	0	-0.704845	-0.704845	0	0	0	0	0	-0.704845	1	-4.8249
caffeine	-0.497434	-0.769868	0	0	0	0	0	0	0	0	-0.862552	0	0	0	0	-0.445335	0.842801	-0.862382	0	0	-0.695858	0	0	0	0	0	0	0	-0.835206	0	-0.706427	0	1	-4.83226
sphingosine	0	0	0	0	0	0	0	0	-0.497433	-0.923654	0	-0.381998	-0.923654	0.609308	0	0	0	0	0	0	0	0	0	0	-0.923654	-0.923654	0	0	0	0	0	-0.923654	1	-4.88839
diethylstilbestrol	0.495657	0	0	0	0	0	0	0	-0.44451	-0.64924	0	-0.305497	-0.64924	0	0	0	0	-0.805599	0	0	-0.639053	0	0	0	-0.64924	-0.64924	0	0	0	0	0	-0.64924	1	-4.9452
ST-4066738	0.497434	0	0	0	0	0	0	-0.609862	0	-0.605614	0	-0.369224	-0.605614	0	0	0	-0.828008	0	0	0	0	0	0	0	-0.605614	-0.605614	0	0	0	0	-0.890379	-0.605614	1	-5.22811
alprenolol	0.507501	0	0	0	0	0	0	0	-0.674171	-0.55962	0	0	-0.55962	-0.644449	0	-0.414517	0	0	0	0	-0.581065	0	0	-0.692035	-0.55962	-0.55962	0	0	0	0	0	-0.55962	1	-5.29684
mocetinostat	-0.886972	0	0	0	0	0	0	0	-0.549566	-0.752022	0	0	-0.752022	0	0	0	0	0	0	-0.489542	0	0	0	0.709188	-0.752022	-0.752022	0	0	0	0	-0.699921	-0.752022	1	-5.67692
fraxidin	-0.534386	-0.698087	0	0	-0.852553	0	0	0	0	0	0	-0.51437	0	0.616052	-0.852553	0	0	0	-0.852553	-0.573303	0	0	0	0	0	0	0	-0.652692	-0.800513	0	0	0	1	-5.71496
Ro-08-2750	-0.484011	0	0	0	0	-0.374525	0	-0.587968	-0.49921	-0.774117	0	-0.33729	-0.774117	0	0	-0.42843	0	0	0	0	0	0	0	0	-0.774117	-0.774117	0	0	0	0	0.821964	-0.774117	1	-5.76006
ketotifen	0	-0.775389	0	0	-0.97536	0	0	0	0.61019	0	0	0	0	0	-0.97536	-0.438139	0	0	-0.97536	-0.650651	0	-0.975168	0	0	0	0	0	0	-0.906564	0	0	0	1	-6.0618
salsolinol	0	0	0	0	0	0	0	-0.767258	0	-0.76741	0	-0.352946	-0.76741	0	0	0	-0.598619	0	0	-0.543212	0.572978	0	0	0	-0.76741	-0.76741	0	-0.765135	0	0	0	-0.76741	1	-6.29124
BRD-A41114263	0.462692	0	0	0	-0.967672	0	0	-0.634517	0	0	-0.617432	-0.428713	0	0	-0.967672	0	0	0	-0.967672	-0.541732	0	-0.967481	0	0	0	0	0	-0.877342	0	0	0	0	1	-6.50754
BRD-K22129929	-0.800829	0	-0.983839	0	0	-0.505222	0	0	-0.533175	-0.604064	0	0.410824	-0.604064	-0.62887	0	-0.50048	0	0	0	0	0	0	0	0	-0.604064	-0.604064	0	0	0	0	0	-0.604064	1	-6.56191
aminoglutethimide	-0.814726	-0.621376	0	0	0	0	0	0	-0.400276	-0.733675	0	-0.344835	-0.733675	0	0	-0.622481	0.605523	0	0	0	0	0	0	-0.738959	-0.733675	-0.733675	0	0	0	0	0	-0.733675	1	-6.60551
7-hydroxy-PIPAT	0.643861	-0.648787	0	0	0	-0.355617	0	0	-0.788705	-0.549221	-0.67462	0	-0.549221	0	0	0	0	-0.683162	0	-0.523974	0	0	0	0	-0.549221	-0.549221	0	0	0	0	-0.86041	-0.549221	1	-6.63752
epitestosterone	-0.572128	0	0	0	0	-0.420886	0	0	-0.675355	-0.756559	0	0	-0.756559	0	0	-0.384264	-0.645562	0	0	0	0	0	0	-0.869479	-0.756559	-0.756559	0	0	0	0	0.690852	-0.756559	1	-6.65962
ellipticine	-0.709633	0	0	-0.946974	0	0	0	0	0	-0.753206	0	-0.44225	-0.753206	0	0	0	0	0	0	0	0	0	0	0	-0.753206	-0.753206	-0.870885	0	0	-0.870885	0.852721	-0.753206	1	-6.75393
RAN-07	0	0	0	0	0	-0.330815	0	0	0	-0.980864	0	-0.350685	-0.980864	0	0	-0.488175	0	0	0	0	0	-0.979898	0	0.826498	-0.980864	-0.980864	0	0	0	0	-0.693809	-0.980864	1	-6.9212
ST-4034917	-0.649033	0	0	0	0	-0.308663	0	0	-0.481635	-0.958769	0	-0.413028	-0.958769	0	0	-0.585624	0	0	0	0	0	0	0	0	-0.958769	-0.958769	0	0	-0.78494	0	0.722595	-0.958769	1	-7.29417
BRD-K00551481	-0.450849	0	0	0	0	-0.355973	0	0	-0.554897	-0.888144	0	0	-0.888144	0	0	-0.434216	0.773176	0	0	0	0	-0.971029	0	-0.929811	-0.888144	-0.888144	0	0	0	0	0	-0.888144	1	-7.36432
BRD-K36767861	-0.497236	-0.648787	0	0	-0.852553	0	0	-0.711637	0	-0.530818	0	0.398785	-0.530818	0	-0.852553	0	0	0	-0.852553	0	0	0	0	0	-0.530818	-0.530818	0	0	0	0	-0.694992	-0.530818	1	-7.36561
alvocidib	-0.980853	-0.675409	0	0	0	-0.323299	-0.37791	0	-0.601106	-0.759913	0	0	-0.759913	0	0	-0.568211	0.595464	0	0	-0.675809	0	0	0	0	-0.759913	-0.759913	0	0	0	0	0	-0.759913	1	-7.4067
ganglioside	-0.583893	-0.650523	0	0	0	-0.428402	0	0	-0.660545	-0.851055	0	0	-0.851055	0.7225	0	0	0	0	0	0	0	0	0	-0.763998	-0.851055	-0.851055	0	0	-0.872068	0	0	-0.851055	1	-7.49221
estradiol-valerate	-0.645085	0	0	0	0	-0.522706	0	0	-0.691153	-0.956993	0	0.308323	-0.956993	0	0	-0.428543	-0.7643	0	0	0	0	0	0	0	-0.956993	-0.956993	0	0	0	0	0	-0.956993	1	-7.52843
WH-4023	0.488749	0	0	0	-0.865366	0	0	-0.799408	0	-0.572697	0	0	-0.572697	0	-0.865366	-0.474516	0	0	-0.865366	-0.558208	0	0	0	0	-0.572697	-0.572697	0	0	0	0	-0.737579	-0.572697	1	-7.54054
rotenonic-acid	-0.536715	0	0	0	-0.790459	0	0	0	0	-0.914776	0	0	-0.914776	0	-0.790459	0	0.850296	0	-0.790459	0	0	-0.985613	0	0	-0.914776	-0.914776	0	0	0	0	0	-0.914776	1	-7.61729
BRD-A22272113	-0.832096	0	0	0	0	-0.373259	-0.412922	0	-0.703791	-0.976327	0	0	-0.976327	0	0	-0.366936	0	0	0	0	0	-0.975365	0	0	-0.976327	-0.976327	0	0	0	0	0.697358	-0.976327	1	-7.84865
SB-202190	-0.917884	0	0	0	0	-0.316139	0	0	-0.59064	-0.920103	0	0	-0.920103	0	0	0	0.798028	0	0	0	0	0	0	0	-0.920103	-0.920103	-0.907353	0	0	-0.907353	-0.679416	-0.920103	1	-8.12127
Y-27152	-0.891236	-0.703806	0	0	0	-0.42856	0	0	-0.628357	-0.525153	0.617827	0	-0.525153	0	0	-0.487131	0	0	0	-0.579025	0	0	0	-0.793967	-0.525153	-0.525153	-0.816479	0	0	-0.816479	0	-0.525153	1	-8.15298
glibenclamide	0	0	0	0.834615	0	0	0	-0.69073	-0.625	-0.852831	0	0	-0.852831	0	0	-0.592849	0	0	0	-0.538871	0	0	0	-0.747437	-0.852831	-0.852831	0	-0.754683	-0.798541	0	0	-0.852831	1	-8.17765
BRD-A75471153	-0.496644	-0.742852	0	0	0	0	0	-0.779684	-0.47966	-0.518812	0	0	-0.518812	0	0	0	0.881854	0	0	-0.618094	0	0	0	-0.967271	-0.518812	-0.518812	-0.857875	0	0	-0.857875	-0.743297	-0.518812	1	-8.25546
BRD-K27881911	-0.945914	0	0	0	0	-0.439715	0.38609	0	-0.562796	-0.933123	0	-0.444058	-0.933123	0	0	0	0	0	0	-0.497435	-0.574556	0	0	-0.812106	-0.933123	-0.933123	0	0	0	0	0	-0.933123	1	-8.55611
QL-XII-47	0.453968	0	0	-0.920954	0	-0.490823	0	0	0	-0.808246	-0.720765	-0.505214	-0.808246	0	0	0	-0.808284	-0.820189	0	0	-0.720907	0	0	0	-0.808246	-0.808246	0	0	0	0	0	-0.808246	1	-8.5744
rescinnamine	-0.928938	0	-0.972803	0.821999	0	-0.492207	-0.361391	0	-0.761058	-0.68988	0	-0.346192	-0.68988	0	0	0	0	0	0	-0.599743	-0.606114	0	0	-0.911475	-0.68988	-0.68988	0	0	0	0	0	-0.68988	1	-8.60732
ST-4062971	-0.497631	-0.647012	0	0	-0.842894	0	-0.498241	-0.57002	0	0	0	0	0	-0.61408	-0.842894	-0.552436	0.568047	0	-0.842894	-0.577743	0	0	0	-0.944203	0	0	-0.904199	0	0	-0.904199	0	0	1	-8.6704
albendazole	-0.938216	0	0	0.784743	0	-0.509296	0	0	-0.881714	-0.972973	0	0	-0.972973	0	0	-0.472428	0	0	0	0	0	-0.972014	0	-0.820386	-0.972973	-0.972973	0	0	0	0	0	-0.972973	1	-8.67418
ispinesib	-0.465061	-0.724709	0	0	0	-0.40629	0	0	0	-0.63622	-0.906527	0	-0.63622	-0.687241	0	0	-0.805325	-0.959385	0	-0.599941	-0.739842	0	0	0.700118	-0.63622	-0.63622	0	0	0	0	0	-0.63622	1	-8.7753
anabasine	0.491315	-0.716032	0	0	0	-0.416337	-0.351867	0	0	-0.680805	-0.808519	0	-0.680805	0	0	0	-0.684615	-0.948147	0	-0.716456	-0.650296	0	0	0	-0.680805	-0.680805	0	0	-0.803469	0	0	-0.680805	1	-9.00845
P-1075	-0.563679	-0.616052	0	0.875025	0	-0.442326	0	-0.560158	-0.699645	-0.791675	0	-0.468758	-0.791675	0	0	-0.54078	-0.566864	0	0	-0.616417	0	0	0	-0.935923	-0.791675	-0.791675	0	0	0	0	0	-0.791675	1	-9.09395
BRD-K39687892	-0.495263	0	0	0	-0.847033	0	0	0	0	-0.769777	0	0	-0.769777	0	-0.847033	0	0	0	-0.847033	-0.506906	0	0	0	0.680599	-0.769777	-0.769777	-0.794007	-0.821929	0	-0.794007	0	-0.769777	1	-9.1215
EMD-386088	-0.691354	0	0	0	-0.953282	0	0	0	0	-0.776062	0	0	-0.776062	0	-0.953282	0	0	0.752366	-0.953282	0	0	-0.992708	0	-0.732058	-0.776062	-0.776062	0	0	0	0	-0.727129	-0.776062	1	-9.13104
DY-44	-0.885511	-0.650365	0	0	0	-0.304668	0	0	-0.654818	-0.904715	0	0	-0.904715	0	0	-0.365017	0.595266	0	0	-0.525552	0	-0.972605	0	-0.9028	-0.904715	-0.904715	0	0	0	0	0	-0.904715	1	-9.18964
BRD-A36884011	-0.497236	0	-0.968073	0	0	-0.475752	0	0	-0.599724	-0.901361	-0.725104	-0.339579	-0.901361	0	0	-0.552577	0	-0.724961	0	0	-0.558383	0	0	0	-0.901361	-0.901361	0	0	0	0	0.715497	-0.901361	1	-9.2327
RS-67333	-0.653968	-0.829225	0	0	-0.846442	0	0	0	-0.524289	0	0	-0.497386	0	0	-0.846442	0	0.578895	0	-0.846442	-0.704519	0	0	0	-0.843651	0	0	-0.828898	0	-0.830869	-0.828898	-0.737776	0	1	-9.23991
acitretin	-0.493091	-0.657227	0	0	0	-0.347903	0.403833	0	-0.624013	-0.9203	0	0	-0.9203	0	0	-0.506801	0	0	0	-0.732735	0	0	0	0	-0.9203	-0.9203	-0.857087	0	0	-0.857087	0	-0.9203	1	-9.27361
papaverine	-0.577852	-0.770262	0	0.897299	0	-0.312184	0	-0.581262	-0.421209	-0.661866	0	0	-0.661866	-0.804772	0	-0.602613	0	0	0	-0.645521	0	0	0	0	-0.661866	-0.661866	-0.791445	0	0	-0.791445	-0.711554	-0.661866	1	-9.42215
methantheline	0.481445	-0.834549	0	0	0	-0.330063	0	0	-0.446682	-0.690246	-0.62256	-0.323894	-0.690246	0	0	0	0	0	0	-0.8309	-0.62998	0	0	0	-0.690246	-0.690246	-0.83422	0	-0.883501	-0.83422	0	-0.690246	1	-9.54036
angiogenesis-inhibitor	-0.442953	0	0	0	-0.885669	-0.570095	0.410433	-0.73787	0	-0.919116	0	0	-0.919116	0	-0.885669	0	0	0	-0.885669	0	0	-0.963737	0	0	-0.919116	-0.919116	0	0	0	0	0	-0.919116	1	-9.55681
TUL-XXI039	0.893802	-0.782489	0	0	0	-0.531448	0	0	-0.528633	-0.956204	0	0	-0.956204	0	0	-0.514478	0	0	0	-0.553966	0	-0.986993	0	0	-0.956204	-0.956204	0	0	-0.950325	0	-0.932177	-0.956204	1	-9.66773
CGP-71683	0.497039	0	0	0	-0.895525	-0.388054	0	-0.562327	-0.471959	-0.937068	0	0	-0.937068	0	-0.895525	0	0	0	-0.895525	0	0	0	0	0	-0.937068	-0.937068	0	-0.695681	0	0	-0.71944	-0.937068	1	-9.71234
STO-609	-0.762732	0	0	0	-0.85551	-0.60716	0	0	-0.69767	-0.855593	0	0	-0.855593	0	-0.85551	0	-0.794675	0	-0.85551	0	0	0	0	-0.903785	-0.855593	-0.855593	0	0	0	0	0.696964	-0.855593	1	-9.91355
BRD-A26962727	0	0	0	0.945397	-0.83698	-0.328244	-0.435606	0	-0.651659	-0.978299	0	0	-0.978299	0	-0.83698	-0.470057	0	0	-0.83698	0	0	-0.977335	0	0	-0.978299	-0.978299	0	-0.634983	0	0	0	-0.978299	1	-9.95492
piperacetazine	-0.815436	0	0	0	-0.973586	-0.420847	0	0	-0.462085	-0.870389	0	0	-0.870389	-0.61621	-0.973586	0	0	0	-0.973586	0	0	-0.973394	0	0	-0.870389	-0.870389	0	-0.613843	0	0	0.926262	-0.870389	1	-10.2483
BRD-K37160541	-0.480655	0	0	0	-0.889809	-0.332555	-0.361905	-0.574556	-0.51481	-0.932531	0	0.313127	-0.932531	0	-0.889809	0	0	0	-0.889809	0	0	-0.984825	0	0	-0.932531	-0.932531	0	0	0	0	0	-0.932531	1	-10.2683
BRD-K69496360	-0.803	0	0	0	-0.856692	-0.36159	0	-0.639645	-0.671603	-0.921286	0	0	-0.921286	0	-0.856692	-0.470142	0	0	-0.856692	0	0	-0.967284	0	0	-0.921286	-0.921286	0	0	0	0	0.730875	-0.921286	1	-10.3589
ranolazine	-0.763522	-0.725892	-0.99862	0	0	0	0	-0.565286	-0.520932	-0.864076	0	0	-0.864076	0	0	-0.522097	0.556607	0	0	-0.687845	0	-0.986204	0	0	-0.864076	-0.864076	0	0	-0.857875	0	0	-0.864076	1	-10.392
BRD-K03176945	-0.483221	-0.928811	0	0	0	0	0	0	-0.584913	-0.739396	0	0.311997	-0.739396	0	0	-0.462494	0	0	0	-0.804163	0	-0.966496	0	0	-0.739396	-0.739396	-0.933176	0	-0.928445	-0.933176	0	-0.739396	1	-10.4099
immethridine	0.492894	-0.665313	0	0	0	0	0	-0.587377	-0.699645	-0.684525	-0.735161	-0.376402	-0.684525	0	0	-0.605548	0	-0.807374	0	-0.49043	-0.735306	0	0	-0.92291	-0.684525	-0.684525	0	0	-0.90203	0	0	-0.684525	1	-10.4572
BRD-A09164687	-0.529175	-0.676592	0	0	-0.872856	-0.570767	0	0	-0.661532	-0.797396	0	0	-0.797396	0	-0.872856	-0.637072	0	0	-0.872856	-0.587806	0	0	0	0.703667	-0.797396	-0.797396	0	0	0	0	-0.892744	-0.797396	1	-10.4576
picotamide	0.67726	0	-0.963145	0	-0.878573	0	0	-0.813412	-0.60624	-0.80075	0	0	-0.80075	0	-0.878573	0	0	0	-0.878573	0	-0.604142	0	0	-0.950315	-0.80075	-0.80075	0	-0.678722	0	0	0	-0.80075	1	-10.5782
BRD-K68313733	-0.496842	-0.872215	0	-0.978711	-0.974177	0	0	0	0.401264	0	0	0	0	0	-0.974177	-0.384518	0	0	-0.974177	-0.776046	0	-0.978912	0	0	0	0	-0.962941	-0.919148	-0.871871	-0.962941	0	0	1	-10.7254
enzastaurin	-0.464469	0	0	0	-0.993101	-0.334573	-0.354199	0	-0.422986	-0.984612	0	-0.372559	-0.984612	0	-0.993101	0	0	0	-0.993101	0	0	-0.996453	0	-0.755915	-0.984612	-0.984612	0	0	0	0	0.834976	-0.984612	1	-10.7685
siguazodan	0.610422	-0.772431	0	0	-0.876404	-0.327176	0	-0.701972	0	-0.669729	0	0	-0.669729	0	-0.876404	-0.663431	0	0	-0.876404	-0.573106	0	0	0	0	-0.669729	-0.669729	-0.876404	-0.676553	0	-0.876404	0	-0.669729	1	-10.8349
BRD-K00944562	-0.716739	0	0	0	-0.876404	-0.494976	0	0	-0.747828	-0.84277	-0.62256	0.318327	-0.84277	0	-0.876404	-0.589377	0	0	-0.876404	-0.530979	-0.622682	0	0	0	-0.84277	-0.84277	0	0	0	0	0	-0.84277	1	-10.8499
cimetidine	-0.492894	0	0	0	-0.990735	0	0	-0.823471	0	-0.941211	0	0	-0.941211	0	-0.990735	-0.54792	0.803945	0	-0.990735	-0.482143	0	-0.995073	0	0	-0.941211	-0.941211	0	-0.699428	0	0	0	-0.941211	1	-10.9152
GP-2a	-0.49625	-0.629264	0	0	-0.801892	-0.554826	-0.448172	-0.781065	-0.677725	-0.863681	0	0.37547	-0.863681	0	-0.801892	-0.534204	0	0	-0.801892	-0.50444	0	0	0	0	-0.863681	-0.863681	0	0	0	0	0	-0.863681	1	-10.9746
penitrem-a	-0.938808	-0.879708	-0.995467	-0.931204	-0.894145	0	0	0	0	0	0	-0.297782	0	0	-0.894145	0	0	0	-0.894145	-0.629834	0	-0.968861	0	-0.822752	0	0	-0.879361	0	-0.910507	-0.879361	0.70485	0	1	-11.1112
SYK-inhibitor	0.492696	-0.72609	-0.971817	0	0	-0.433544	-0.39182	0	-0.573855	-0.802525	0	0	-0.802525	0	0	-0.559434	0	0	0	-0.780091	-0.613215	0	0	-0.715103	-0.802525	-0.802525	-0.960576	0	0	-0.960576	0	-0.802525	1	-11.206
sunitinib	0.521279	-0.839479	0	0	-0.871871	-0.339478	0	-0.766469	-0.4844	0	0	0	0	0	-0.871871	0	0	0	-0.871871	-0.589582	0	-0.961372	0	-0.799093	0	0	-0.961561	-0.761191	-0.839148	-0.961561	-0.839314	0	1	-11.237
BRD-K96167523	-0.850651	-0.655492	0	0	-0.861029	-0.634019	0	0	-0.585506	-0.835273	0	0.362526	-0.835273	0	-0.861029	0	0	0	-0.861029	0	0	0	0	0	-0.835273	-0.835273	-0.79381	0	0	-0.79381	-0.736199	-0.835273	1	-11.4464
WAY-170523	0.486182	0	0	0	0	-0.624367	-0.369216	0	-0.649092	-0.991912	0	0	-0.991912	0	0	0	-0.644181	0	0	-0.55071	0	-0.992511	0	0	-0.991912	-0.991912	-0.800315	-0.65352	0	-0.800315	-0.958202	-0.991912	1	-11.5158
BRD-K32321439	-0.884129	-0.786235	0	0.790656	0	-0.493275	0	0	-0.503949	-0.978891	0	0	-0.978891	0	0	-0.429503	0	0	0	-0.661504	0	-0.994482	0	0	-0.978891	-0.978891	-0.958407	0	-0.785925	-0.958407	0	-0.978891	1	-11.5596
AT-SUMO-1	-0.669364	-0.61546	0	0	-0.969643	-0.388687	0	0	-0.668444	-0.809204	0.642477	0	-0.809204	0	-0.969643	0	0	0	-0.969643	0	0	-0.985219	0	0	-0.809204	-0.809204	-0.962941	0	0	-0.962941	0	-0.809204	1	-11.5655
3-matida	-0.497236	-0.660777	0	0	-0.954465	-0.413647	0	0	0	-0.764225	0	0	-0.764225	0	-0.954465	0	0.783235	0	-0.954465	-0.611089	0	0	0	-0.859424	-0.764225	-0.764225	-0.954465	-0.733741	0	-0.954465	0	-0.764225	1	-11.5861
vincristine	-0.820174	0	-0.991723	0	-0.802287	-0.317959	0	-0.696647	0	-0.968041	0	0	-0.968041	0	-0.802287	-0.417763	0.567456	0	-0.802287	0	0	-0.990737	0	0	-0.968041	-0.968041	0	0	0	0	-0.712342	-0.968041	1	-11.627
AZD-7762	-0.983024	0	-0.975562	0	-0.887443	-0.431566	0	-0.595266	-0.764218	-0.970803	0	0	-0.970803	0	-0.887443	0	0.589152	0	-0.887443	0	0	-0.975956	0	0	-0.970803	-0.970803	0	0	0	0	0	-0.970803	1	-11.6528
orphenadrine	-0.836439	-0.844015	-0.963145	0	0	0	0.353764	0	-0.690758	-0.828763	0	-0.314568	-0.828763	0	0	0	0	0	0	-0.719317	0	0	0	-0.98679	-0.828763	-0.828763	-0.871279	0	-0.843682	-0.871279	0	-0.828763	1	-11.7313
L-2167	-0.497631	-0.634589	0	0	-0.809777	0	-0.485596	-0.625444	-0.514218	-0.930953	0	-0.34882	-0.930953	0	-0.809777	0	0.55858	0	-0.809777	-0.509767	0	-0.966299	0	-0.961554	-0.930953	-0.930953	0	0	0	0	0	-0.930953	1	-12.0694
sappanone-a	-0.884524	0	-0.980095	0	-0.985413	-0.384731	0	-0.692505	-0.526856	-0.972381	0.675015	0	-0.972381	0	-0.985413	0	0	0	-0.985413	0	0	-0.997044	0	0	-0.972381	-0.972381	0	-0.736502	0	0	0	-0.972381	1	-12.3454
PD-184352	-0.987959	-0.793532	-0.981277	0.820028	0	-0.663212	0	0	-0.771919	-0.938647	0	0	-0.938647	0	0	-0.612068	0	0	0	-0.644732	0	0	0	-0.687894	-0.938647	-0.938647	-0.825153	0	-0.793219	-0.825153	0	-0.938647	1	-12.4593
androsta-1,4-dien-3,17-dione	-0.790249	-0.804575	0	0	0	-0.528441	0	-0.726824	-0.89455	-0.821464	0	0	-0.821464	-0.637705	0	0	0	0.692823	0	-0.805051	0	0	-0.792431	0	-0.821464	-0.821464	-0.820816	0	-0.804258	-0.820816	-0.679416	-0.821464	1	-12.5196
bosutinib	-0.959139	-0.67679	0	0	-0.859058	-0.485166	0	0	-0.837085	-0.968041	0	0.387339	-0.968041	0	-0.859058	-0.368855	0	0	-0.859058	-0.548441	0	-0.973394	0	0	-0.968041	-0.968041	0	-0.640899	0	0	0	-0.968041	1	-12.5198
BRD-K74623475	-0.497434	0	-0.989555	0	-0.962941	0	0	0	-0.499803	-0.740975	0	0.335227	-0.740975	0	-0.962941	0	0	0	-0.962941	-0.507991	0	-0.962751	0	0	-0.740975	-0.740975	-0.962941	-0.963321	0	-0.962941	0	-0.740975	1	-12.6052
molsidomine	-0.987959	-0.640702	0	0	0	-0.351266	0	-0.700592	-0.848144	-0.979878	0	-0.33729	-0.979878	0	0	-0.373737	0.679882	0	0	-0.672159	0	-0.978912	0	-0.913249	-0.979878	-0.979878	-0.860043	0	0	-0.860043	0	-0.979878	1	-12.7436
thiethylperazine	0	-0.720568	0	0	-0.935541	-0.414597	0	-0.693491	-0.941351	-0.964293	0	0.512534	-0.964293	0	-0.935541	-0.520235	0	0	-0.935541	-0.595797	0	-0.99862	0	0	-0.964293	-0.964293	0	0	0	0	-0.758675	-0.964293	1	-12.7589
podophyllotoxin	0.477892	0	0	0	-0.953085	-0.372864	0	-0.557396	-0.568918	-0.969027	0	0	-0.969027	0	-0.953085	0	-0.586982	0	-0.953085	0	0	-0.968073	-0.887049	0	-0.969027	-0.969027	0	-0.753264	0	0	-0.860804	-0.969027	1	-12.7819
xanthohumol	-0.493683	-0.776178	-0.967481	-0.868322	-0.938301	0	0	0	0	-0.540935	-0.636324	0	-0.540935	0	-0.938301	0	0	0	-0.938301	-0.526243	0	-0.985219	0	0	-0.540935	-0.540935	-0.896117	-0.910471	0	-0.896117	0.682374	-0.540935	1	-12.7934
bithionol	-0.679708	0	0	-0.922728	-0.925882	-0.335957	0	0	0	-0.985993	0	0.351392	-0.985993	0	-0.925882	0	0	0	-0.925882	0	0	-0.992708	0	0	-0.985993	-0.985993	-0.892371	-0.789982	0	-0.892371	0	-0.985993	1	-12.862
EHNA	-0.847217	-0.713666	-0.992511	0	-0.839937	0	0	0	0	-0.727165	0	0	-0.727165	0	-0.839937	-0.643309	0	0	-0.839937	-0.714088	0	-0.979306	0	0.690457	-0.727165	-0.727165	-0.917209	-0.840268	0	-0.917209	0	-0.727165	1	-13.03
loreclezole	-0.767943	-0.777164	0	-0.862212	-0.975163	0	0	-0.846351	0	-0.794239	0	0	-0.794239	0	-0.975163	-0.43574	0	0	-0.975163	-0.61178	0.585602	-0.97497	0	0	-0.794239	-0.794239	0	0	-0.7877	0	-0.733833	-0.794239	1	-13.1088
TTNPB	-0.991315	-0.686847	-0.963934	0	-0.814902	-0.411155	0	-0.648521	-0.673381	-0.970803	0	0	-0.970803	0	-0.814902	0	0	0	-0.814902	-0.494771	0	-0.980686	0	0	-0.970803	-0.970803	0	0	-0.788882	0	0.711554	-0.970803	1	-13.2267
BRD-K70369221	0	-0.684441	0	0	-0.894145	-0.571598	0.374432	-0.894675	0	-0.820477	0	-0.309227	-0.820477	0	-0.894145	-0.392194	-0.841026	0	-0.894145	-0.50957	0	-0.963343	0	0	-0.820477	-0.820477	0	0	-0.884289	0	-0.932965	-0.820477	1	-13.3937
CAY-10585	-0.493091	-0.77042	0	0	-0.92194	-0.530301	0	0	-0.541469	-0.79128	0	-0.384626	-0.79128	0	-0.92194	0	0	0	-0.92194	-0.613556	0.557002	-0.996255	0	0	-0.79128	-0.79128	-0.995072	0	0	-0.995072	-0.970426	-0.79128	1	-13.4555
lawsone	-0.777339	0	-0.992314	0.797161	-0.957619	-0.557358	0	-0.791321	-0.513626	-0.849477	0	-0.37335	-0.849477	-0.864918	-0.957619	-0.480132	0	0	-0.957619	0	0	-0.96551	0	-0.930008	-0.849477	-0.849477	0	0	0	0	0	-0.849477	1	-13.569
doxylamine	0.460126	-0.763912	0	0	-0.908733	-0.415902	-0.398735	0	-0.503555	-0.921484	0	0	-0.921484	-0.664918	-0.908733	-0.466304	0	0	-0.908733	-0.60438	0	-0.984825	0	0	-0.921484	-0.921484	-0.969249	0	0	-0.969249	0	-0.921484	1	-13.6145
BRD-K15250199	-0.463956	-0.67186	0	0	-0.992115	-0.590229	0	-0.7286	0	-0.899586	0	0	-0.899586	0	-0.992115	-0.564543	-0.560947	0	-0.992115	-0.683603	0	-0.99192	0	0.695978	-0.899586	-0.899586	-0.944412	0	0	-0.944412	0	-0.899586	1	-13.9228
mifepristone	-0.497039	-0.794912	0	0	-0.822787	-0.332634	0	0	-0.4297	-0.782403	-0.722698	0	-0.782403	0	-0.822787	-0.366569	0.697633	0	-0.822787	-0.630328	-0.74714	-0.992511	0	0	-0.782403	-0.782403	-0.969249	0	-0.794599	-0.969249	0	-0.782403	1	-13.9294
4-carboxy-3-hydroxyphenylglycine-(RS)	0.497236	-0.831197	0	0	0	-0.540348	0	-0.799408	-0.408373	-0.987572	-0.673043	0	-0.987572	0	0	-0.594034	-0.791716	0	0	-0.831689	-0.673176	-0.986598	0	0	-0.987572	-0.987572	-0.897891	0	-0.830869	-0.897891	0	-0.987572	1	-14.1969
JTE-013	-0.713383	-0.797081	-0.961569	0	0	-0.370293	0.437858	-0.683826	-0.512046	-0.814954	-0.62114	0	-0.814954	0	0	-0.541655	0	0	0	-0.672356	-0.586588	0	0	-0.81112	-0.814954	-0.814954	-0.856495	0	-0.796767	-0.856495	-0.796924	-0.814954	1	-14.2146
phenazone	-0.65148	-0.765529	0	0	-0.90203	-0.399486	0	-0.677712	-0.498618	-0.958572	0	0.307984	-0.958572	0	-0.90203	-0.425213	0	0	-0.90203	-0.713496	0	-0.996058	0	0	-0.958572	-0.958572	-0.990735	0	0	-0.990735	0	-0.958572	1	-14.3
3,6-dimethoxyflavone	-0.497039	-0.650325	0	0.828898	-0.9726	-0.387935	0	-0.773964	-0.713665	-0.931742	0	0	-0.931742	0	-0.9726	-0.531665	0	0	-0.9726	0	0	-0.972408	0	-0.799882	-0.931742	-0.931742	-0.850187	0	0	-0.850187	-0.718651	-0.931742	1	-14.4935
XMD-1527	0.434662	-0.830605	0	-0.797556	0	-0.633742	0	0	-0.462085	-0.936082	-0.643029	-0.475823	-0.936082	-0.644646	0	0	-0.934714	0	0	-0.728493	-0.676529	-0.994876	0	0	-0.936082	-0.936082	-0.830278	0	-0.852553	-0.830278	0	-0.936082	1	-14.581
BRD-K81795824	-0.985788	-0.75843	-0.96689	0	-0.828701	-0.665665	0	0	-0.770142	-0.979878	0	0.349216	-0.979878	0	-0.828701	0	0	0	-0.828701	-0.624013	0	-0.986795	0	0	-0.979878	-0.979878	-0.939286	0	0	-0.939286	0	-0.979878	1	-14.6726
BW-723C86	-0.498618	-0.715204	0	0	-0.944214	-0.670965	-0.367753	0	-0.640205	-0.970803	0	0	-0.970803	0	-0.944214	-0.537027	-0.761341	0	-0.944214	-0.63161	0.571992	-0.992905	0	0	-0.970803	-0.970803	0	0	-0.91504	0	-0.83261	-0.970803	1	-14.6779
pirinixic-acid	-0.833991	-0.617432	-0.961372	0.817268	-0.979105	-0.413608	-0.367556	-0.791913	-0.412322	-0.712961	0	0	-0.712961	0	-0.979105	-0.602105	0	0	-0.979105	-0.541239	-0.599606	-0.994876	0	0	-0.712961	-0.712961	-0.937907	0	0	-0.937907	0	-0.712961	1	-14.6967
VU-0418946-1	-0.982432	-0.91481	-0.967481	0	0	-0.663647	0	0	-0.883689	-0.996646	0	0	-0.996646	0	0	0	-0.595069	0	0	-0.710438	0	-0.99665	0	0.711751	-0.996646	-0.996646	-0.972009	0	-0.914252	-0.972009	-0.892744	-0.996646	1	-14.7367
etodolac	-0.497236	-0.744626	-0.991525	0	-0.935147	-0.433861	0	-0.636686	-0.556477	-0.766621	0	0	-0.766621	0	-0.935147	-0.602698	-0.557396	0	-0.935147	-0.628848	0	-0.984233	0	-0.811514	-0.766621	-0.766621	-0.930613	0	0	-0.930613	0.693809	-0.766621	1	-15.2511
BRD-K22322324	-0.871694	-0.666496	-0.982854	0	-0.974571	-0.431369	0	-0.742998	-0.83669	-0.986782	0	0	-0.986782	0	-0.974571	-0.506124	0	0	-0.974571	-0.491614	0	-0.994482	0	-0.755323	-0.986782	-0.986782	0	0	-0.866351	0	0.72989	-0.986782	1	-15.2737
ER-27319	-0.988749	-0.895484	-0.968664	0	-0.929036	-0.385997	0	-0.614201	-0.721761	-0.725192	0	0	-0.725192	0	-0.929036	-0.492719	0.63432	0	-0.929036	-0.770817	0	-0.978124	0	0	-0.725192	-0.725192	-0.896708	0	-0.895131	-0.896708	0	-0.725192	1	-15.2838
fluticasone-propionate	-0.490328	-0.700848	0	0	-0.953479	-0.405578	0	-0.653649	-0.945695	-0.944762	0	0	-0.944762	0	-0.953479	-0.59965	0.608284	0	-0.953479	-0.626875	-0.568245	-0.992905	-0.826336	0	-0.944762	-0.944762	-0.795387	0	0	-0.795387	0	-0.944762	1	-15.3768
pargyline	-0.852941	-0.924472	0	0.800315	-0.832446	-0.50178	0	-0.666075	-0.633491	-0.756362	0	0	-0.756362	-0.667482	-0.832446	-0.517469	0	0	-0.832446	-0.847474	0	0	0	-0.94026	-0.756362	-0.756362	-0.930613	0	-0.924108	-0.930613	-0.706033	-0.756362	1	-15.5216
betahistine	-0.497434	-0.687793	0	0	-0.893751	-0.383703	0	-0.727416	-0.530608	-0.928191	-0.672451	0	-0.928191	0	-0.893751	-0.674691	0.740039	-0.763604	-0.893751	-0.719515	-0.672584	-0.983051	0	0	-0.928191	-0.928191	-0.88764	0	0	-0.88764	0	-0.928191	1	-15.6703
entinostat	-0.987169	-0.89509	0	0	-0.916815	-0.564161	0.393638	0	-0.818325	-0.984021	0	0	-0.984021	0	-0.916815	-0.658238	0	0	-0.916815	-0.770422	0	-0.98916	0	0	-0.984021	-0.984021	-0.894737	0	-0.93633	-0.894737	0	-0.984021	1	-15.6853
temefos	0	-0.952672	0	0.894145	-0.942637	-0.538291	0	0	-0.902054	-0.956402	0	0	-0.956402	0	-0.942637	-0.465146	-0.598422	0	-0.942637	-0.702841	0	-0.999409	0	0	-0.956402	-0.956402	-0.995269	0	-0.952296	-0.995269	-0.948147	-0.956402	1	-15.7656
fasudil	0.836163	-0.721909	0	-0.956239	-0.99862	-0.35269	0	-0.810256	-0.720379	-0.949694	0	0	-0.949694	0	-0.99862	-0.48699	-0.713412	0	-0.99862	0	0	-0.998423	0	-0.759267	-0.949694	-0.949694	-0.921743	-0.718754	0	-0.921743	0	-0.949694	1	-15.99
FIT	-0.494868	-0.936502	0	0	-0.880347	0	0	-0.840631	0.559439	-0.818674	-0.74364	0	-0.818674	0	-0.880347	0	0	-0.743494	-0.880347	-0.937056	-0.721302	-0.994679	0	0	-0.818674	-0.818674	-0.975557	-0.626701	-0.936132	-0.975557	0	-0.818674	1	-16.1011
calpeptin	-0.979076	-0.932755	0	0	-0.951114	-0.54644	0	0	-0.814968	-0.981259	0	0	-0.981259	0	-0.951114	-0.43303	0	0	-0.951114	-0.80811	0	-0.994876	0	-0.773856	-0.981259	-0.981259	-0.932387	0	-0.941455	-0.932387	0.695781	-0.981259	1	-16.1532
daunorubicin	-0.981445	-0.889174	-0.963145	0	-0.953873	-0.343354	-0.367042	0	-0.671406	-0.937068	0	0	-0.937068	0	-0.953873	-0.65694	0.722682	0	-0.953873	-0.741219	0	-0.988372	0	0	-0.937068	-0.937068	-0.923517	0	-0.888823	-0.923517	0	-0.937068	1	-16.1622
BRD-K44540157	-0.497434	-0.789154	-0.983248	0	-0.987581	-0.325475	0	-0.602564	-0.472354	-0.975538	0	0	-0.975538	0	-0.987581	0	0.728205	0	-0.987581	-0.670481	0	-0.996058	-0.848216	-0.921924	-0.975538	-0.975538	-0.993692	0	0	-0.993692	0	-0.975538	1	-16.2065
BP-897	-0.773865	-0.982055	0	0	-0.847822	-0.609573	0	0	-0.665284	-0.989939	0.620943	0	-0.989939	-0.723526	-0.847822	0	0	0	-0.847822	-0.846389	0	-0.998818	0	0	-0.989939	-0.989939	-0.983639	0	-0.981668	-0.983639	-0.874409	-0.989939	1	-16.2951
RS-17053	-0.980853	-0.848551	-0.975956	0.876799	-0.791839	-0.487421	0	0	-0.813586	-0.963109	0	0	-0.963109	-0.636127	-0.791839	0	0	0	-0.791839	-0.723856	0	-0.986993	0	0	-0.963109	-0.963109	-0.925488	0	-0.848216	-0.925488	-0.848383	-0.963109	1	-16.3152
MW-A1-18	-0.98105	-0.907119	-0.967087	0	-0.977134	-0.42856	0	0	-0.852093	-0.988952	0.631631	0	-0.988952	0	-0.977134	-0.57394	0	0	-0.977134	-0.750197	0	-0.994876	0	0	-0.988952	-0.988952	-0.906761	0	-0.907944	-0.906761	0	-0.988952	1	-16.4209
cinchonine	-0.982432	-0.908105	0	0	-0.935344	-0.375554	-0.461687	-0.596055	-0.686611	-0.992306	0	-0.319683	-0.992306	-0.681325	-0.935344	0	0	0	-0.935344	-0.783445	0	-0.996058	0	0	-0.992306	-0.992306	-0.941258	0	-0.907747	-0.941258	0.728115	-0.992306	1	-16.6207
VU-0410183-2	-0.9773	-0.948334	-0.969452	0	-0.891386	-0.639201	0	-0.725049	-0.879147	-0.985796	0	0	-0.985796	0	-0.891386	0	0	0	-0.891386	-0.823698	0	-0.987978	0	0.708005	-0.985796	-0.985796	-0.94796	0	-0.954071	-0.94796	0	-0.985796	1	-16.6953
BRD-K25774147	-0.4621	-0.800828	0	0	-0.793613	-0.407199	0	0	-0.401856	-0.91596	-0.715244	-0.635015	-0.91596	0.669493	-0.793613	0	-0.660158	-0.715103	-0.793613	-0.660517	-0.715385	-0.994679	0	-0.702879	-0.91596	-0.91596	-0.925094	0	-0.800513	-0.925094	0	-0.91596	1	-16.8128
equilin	0	-0.788207	0	0	-0.894737	-0.443117	0	0	-0.627172	-0.991714	0	-0.442984	-0.991714	0.624689	-0.894737	-0.368827	0	0	-0.894737	-0.663477	-0.599606	-0.999212	0	-0.966877	-0.991714	-0.991714	-0.944806	-0.694893	-0.787897	-0.944806	-0.784109	-0.991714	1	-17.0741
suloctidil	-0.977497	-0.927825	-0.991723	0	-0.941652	-0.451543	0	0	-0.724724	-0.983034	0	0.399887	-0.983034	0	-0.941652	0	0	0	-0.941652	-0.752664	0	-0.99527	0	0	-0.983034	-0.983034	-0.927459	-0.816407	-0.952099	-0.927459	-0.779574	-0.983034	1	-17.5645
sulmazole	-0.954994	-0.750345	-0.997241	0	-0.900256	-0.383426	0	-0.733925	-0.935821	-0.954034	-0.694932	0	-0.954034	0	-0.900256	0	0.599211	-0.694795	-0.900256	-0.625592	-0.695069	-0.989752	-0.833826	-0.819598	-0.954034	-0.954034	0	0	-0.940863	0	0	-0.954034	1	-17.9219
desoximetasone	-0.982629	-0.828239	-0.990934	0	-0.990735	0	0	-0.789152	-0.428318	-0.893076	0	-0.371739	-0.893076	0	-0.990735	-0.41209	0.590335	0	-0.990735	-0.703532	0	-0.996058	0	-0.945978	-0.893076	-0.893076	-0.988764	0	-0.827912	-0.988764	-0.851735	-0.893076	1	-17.9531
raltegravir	-0.497039	-0.89154	-0.979898	-0.89316	-0.995269	-0.385324	0.372337	-0.799408	0	-0.814954	0	-0.339862	-0.814954	0	-0.995269	-0.534995	0	0	-0.995269	-0.766871	0	-0.995073	0	-0.701893	-0.814954	-0.814954	-0.908535	0	-0.891189	-0.908535	-0.791601	-0.814954	1	-17.9732
DMeOB	-0.607225	-0.924275	-0.986007	0	-0.994283	-0.49822	0	0	-0.780806	-0.998225	0	0.297895	-0.998225	0	-0.994283	-0.55427	-0.765878	0	-0.994283	-0.778512	0	-0.999409	-0.801695	0	-0.998225	-0.998225	-0.964912	0	-0.923911	-0.964912	0	-0.998225	1	-18.2261
BRD-K08307026	-0.994473	-0.875567	-0.979306	0	-0.94934	-0.573972	0	-0.586588	-0.796209	-0.98915	0	0	-0.98915	0	-0.94934	0	-0.710256	0	-0.94934	-0.750888	0	-0.989358	-0.868125	0.679614	-0.98915	-0.98915	-0.875222	0	-0.880347	-0.875222	-0.699724	-0.98915	1	-18.5694
BRD-K58628167	-0.954797	-0.927233	-0.99192	0	-0.982456	-0.367761	0	-0.786391	-0.892575	-0.989939	0	-0.372333	-0.989939	0	-0.982456	-0.544251	0.72288	0	-0.982456	-0.785813	0	-0.995073	0	-0.954259	-0.989939	-0.989939	-0.987581	0	-0.926868	-0.987581	0	-0.989939	1	-18.6486
YS-035	-0.980063	-0.95701	-0.989555	0.930416	-0.970235	-0.585047	-0.455957	-0.723669	-0.608215	-0.930164	0	-0.304536	-0.930164	-0.842832	-0.970235	-0.566377	0	0	-0.970235	-0.803769	0	-0.986007	0	-0.710962	-0.930164	-0.930164	-0.971023	0	-0.956633	-0.971023	0	-0.930164	1	-19.0438
LY-165163	-0.94848	-0.93729	-0.995861	0	-0.991327	-0.428006	0	-0.662525	-0.844194	-0.987966	0	-0.338957	-0.987966	0	-0.991327	0	0.627022	0	-0.991327	-0.812648	-0.617949	-0.996453	0	-0.763604	-0.987966	-0.987966	-0.993101	-0.719937	-0.936921	-0.993101	0	-0.987966	1	-19.2758
ibuprofen-(S)	-0.982827	-0.969237	-0.982065	0.897891	-0.958407	-0.337223	0	-0.772978	-0.708333	-0.934307	-0.660619	-0.503066	-0.934307	0	-0.958407	-0.688153	0	0	-0.958407	-0.827052	-0.680079	-0.999015	0	-0.916009	-0.934307	-0.934307	-0.988961	0	-0.968855	-0.988961	0	-0.934307	1	-19.6223
alitretinoin	-0.989143	-0.861763	-0.988175	0	-0.978317	-0.603995	0	-0.568047	-0.853476	-0.964293	-0.722343	0.303773	-0.964293	0	-0.978317	-0.807671	0	-0.7222	-0.978317	-0.725138	-0.722485	-0.988963	0	0	-0.964293	-0.964293	-0.92194	0	-0.861423	-0.92194	0	-0.964293	1	-19.7113
everolimus	-0.99546	-0.965096	-0.979503	0	-0.965504	-0.632476	0.471725	0	-0.970379	-0.995265	0	-0.396665	-0.995265	0	-0.965504	-0.40845	-0.558777	0	-0.965504	-0.835142	0	-0.999409	-0.854524	0	-0.995265	-0.995265	-0.968263	0	-0.964715	-0.968263	-0.926853	-0.995265	1	-19.8251
BRD-K84421793	-0.965456	-0.956419	-0.974379	0.824956	-0.956239	-0.700752	0	-0.725049	-0.821682	-0.985993	0	0	-0.985993	-0.727667	-0.956239	-0.624429	-0.696647	0	-0.956239	-0.831788	0	-0.996453	0	-0.935331	-0.985993	-0.985993	-0.976937	0	-0.956042	-0.976937	-0.685528	-0.985993	1	-20.5252
BRD-K82492171	-0.83261	-0.966673	-0.99527	0	-0.987976	-0.578441	0	-0.561736	-0.409755	-0.996844	0	-0.640469	-0.996844	0.626109	-0.987976	-0.398459	-0.636095	0	-0.987976	-0.842048	-0.574556	-0.999409	0	-0.984819	-0.996844	-0.996844	-0.989158	-0.756813	-0.966292	-0.989158	-0.782532	-0.996844	1	-21.2263
carprofen	-0.974339	-0.955236	-0.986598	0.820816	-0.955056	-0.656013	0	-0.708284	-0.747433	-0.964293	-0.891935	0	-0.964293	0	-0.955056	-0.613366	0	-0.891759	-0.955056	-0.822514	-0.89211	-0.993299	0	-0.775039	-0.964293	-0.964293	-0.95821	0	-0.954859	-0.95821	-0.746648	-0.964293	1	-21.3917
piperidolate	-0.885511	-0.93236	-0.992314	0.933767	-0.994678	-0.634968	0	-0.674951	-0.546406	-0.963109	-0.719345	-0.352494	-0.963109	0	-0.994678	-0.481571	-0.608679	-0.681585	-0.994678	-0.765489	-0.681854	-0.996453	0	-0.926262	-0.963109	-0.963109	-0.965504	0	-0.931993	-0.965504	-0.842074	-0.963109	1	-21.4511
asiatic-acid	0	0	0	0	0	0	0	0	0	0	0	0	0	0	0	0	0	0	0	0	0	0	0	0	0	0	0	0	0	0	0	0	0	0
BRD-K44494044	0	0	0	0	0	0	0	0	0	0	0	0	0	0	0	0	0	0	0	0	0	0	0	0	0	0	0	0	0	0	0	0	0	0
metergoline	0	0	0	0	0	0	0	0	0	0	0	0	0	0	0	-0.413727	0	0	0	0	0	0	0	0	0	0	0	0	0	0	0	0	0	-0.413727
phenoxybenzamine	-0.497434	0	0	0	0	0	0	0	0	0	0	0	0	0	0	0	0	0	0	0	0	0	0	0	0	0	0	0	0	0	0	0	0	-0.497434
CFM-1571	0	0	0	0	0	0	-0.366252	0	0	0	0	-0.431087	0	0	0	0	0	0	0	0	0	0	0	0	0	0	0	0	0	0	0	0	0	-0.797338
CGP-52411	-0.482392	0	0	0	0	0	0	0	-0.487954	0	0	0	0	0	0	0	0	0	0	0	0	0	0	0	0	0	0	0	0	0	0	0	0	-0.970347
arvanil	0	0	0	0	0	-0.371598	0	0	0	0	0	0	0	0	0	0	-0.713412	0	0	0	0	0	0	0	0	0	0	0	0	0	0	0	0	-1.08501
I-303059	0	0	0	0	0	0	-0.353527	0	0	0	0	0	0	0	0	0	0	0	0	0	0	0	0	-0.802839	0	0	0	0	0	0	0	0	0	-1.15637
fluperlapine	0	-0.657464	0	0	0	-0.345253	0	0	-0.456161	0	0	0	0	0	0	0	0	0	0	0	0	0	0	0	0	0	0	0	0	0	0	0	0	-1.45888
SC-I-004	-0.483814	0	0	0	0	0	0	0	-0.474526	0	0	0	0	0	0	0	0	0	0	0	0	0	0	-0.813486	0	0	0	0	0	0	0	0	0	-1.77183
quinelorane	0	0	0	0	0	-0.371835	0	0	-0.697077	0	0	0	0	0	0	0	-0.753649	0	0	0	0	0	0	0	0	0	0	0	0	0	0	0	0	-1.82256
arcyriaflavin-a	-0.497829	0	0	0	0	0	-0.377554	0	0	0	0	-0.332062	0	0	0	-0.376672	0	0	0	0	-0.570611	0	0	0	0	0	0	0	0	0	0	0	0	-2.15473
hypericin	0	0	0	0	0	0	0	0	0	0	0	0	0	0	0	0	0	0	0	0	0	0	0	-0.681191	0	0	0	0	-0.799921	0	-0.810528	0	0	-2.29164
BRD-A32440707	-0.793328	0	0	0	0	0	-0.467338	-0.720907	0	0	0	-0.315218	0	0	0	0	0	0	0	0	0	0	0	0	0	0	0	0	0	0	0	0	0	-2.29679
linoleamide	-0.905251	0	0	0	0	0	0	0	-0.490916	0	0	-0.399633	0	0	0	-0.388328	-0.619329	0	0	0	0	0	0	0	0	0	0	0	0	0	0	0	0	-2.80346
isamoltane	0	0	0	0	0	-0.361669	0	0	-0.511453	0	-0.719779	0	0	0	0	0	-0.614596	-0.719834	0	0	0	0	0	0	0	0	0	0	0	0	0	0	0	-2.92733
m-3M3FBS	-0.551204	-0.668468	0	0	0	0	0	0	0	0	0	-0.306458	0	0	0	-0.524383	0	0	0	0	0	0	0	0	0	0	0	0	-0.891189	0	0	0	0	-2.9417
CGS-12066B	-0.499803	0	0	0	0	0	0	0	-0.536532	0	0	0	0	0	0	-0.442485	-0.811243	0	0	0	0	0	0	0	0	0	0	0	0	0	-0.708202	0	0	-2.99826
tolmetin	-0.793525	-0.615658	-0.975365	0	0	0	0	0	-0.414297	0	0	0	0	0	0	0	0	0	0	-0.490825	0	0	0	0	0	0	0	0	0	0	0	0	0	-3.28967
norethisterone	-0.480655	0	0	0	0	-0.433782	-0.473187	0	0	0	0	-0.482606	0	0	0	0	-0.759369	0	0	0	0	0	0	0	0	0	0	0	0	0	-0.783517	0	0	-3.41312
maackiain	0	0	0	0	0	0	0	0	0	-0.529098	0	0	-0.529098	-0.774995	0	0	0	0	0	0	0	0	0	0	-0.529098	-0.529098	0	0	0	0	0	-0.529098	0	-3.42049
amsacrine	0	0	0	0	0	0	0	0	0	-0.615111	0	-0.377815	-0.615111	0	0	0	0	0	0	0	0	0	0	0	-0.615111	-0.615111	0	0	0	0	0	-0.615111	0	-3.45337
BRD-K85266146	-0.923806	0	0	0	0	-0.454786	0	0	0	0	0	0	0	-0.672609	0	0	0	-0.704062	0	0	0	0	0	-0.95485	0	0	0	0	0	0	0	0	0	-3.71011
pirarubicin	-0.898737	0	0	0	0	0	-0.396957	0	0	0	0	-0.441317	0	0	0	-0.515606	0	0	0	-0.675118	0	0	0	0	0	0	0	0	-0.799527	0	0	0	0	-3.72726
clonidine	-0.496447	0	-0.984036	0	0	0	0	-0.557791	0	0	0	-0.457652	0	0	0	0	0	0	0	-0.505525	0	0	0	-0.955836	0	0	0	0	0	0	0	0	0	-3.95729
STK-661558	0	0	0	-0.925094	0	0	0	0	-0.546603	-0.523575	0	0	-0.523575	0	0	0	0	0	0	0	0	0	0	0	-0.523575	-0.523575	0	0	0	0	0	-0.523575	0	-4.08957
axitinib	-0.734189	0	0	0	0	0	-0.392571	0	0	0	-0.612502	-0.586915	0	0	0	-0.465344	-0.828008	0	0	0	-0.612623	0	0	0	0	0	0	0	0	0	0	0	0	-4.23215
BRD-K29345712	-0.461508	0	0	0	0	0	-0.430508	0	0	-0.521405	0	0	-0.521405	0	0	0	0	0	0	0	0	0	0	-0.784306	-0.521405	-0.521405	0	0	0	0	0	-0.521405	0	-4.28334
RG-13022	-0.453612	0	0	0	0	-0.347864	0	0	0	0	-0.774798	0	0	0	0	0	0	-0.774645	0	0	-0.608087	0	0	-0.851932	0	0	0	0	0	0	-0.784897	0	0	-4.59584
BRD-K32927008	0	-0.651548	0	0	0	0	-0.510571	0	0	0	0	0	0	0	0	-0.652706	-0.85069	0	0	-0.520817	0	0	0	-0.68888	0	0	0	0	-0.79795	0	0	0	0	-4.67316
cyclo-[Arg-Gly-Asp-D-Phe-Val]	0	-0.632025	0	0	0	-0.533505	-0.357439	0	-0.69846	0	0	0	0	-0.909485	0	-0.489897	0	0	0	-0.507202	-0.557988	0	0	0	0	0	0	0	0	0	0	0	0	-4.686
solanine	-0.670351	0	0	0	0	-0.31962	0	0	0	-0.569146	0	0	-0.569146	0	0	0	0	0	0	0	0	0	0	-0.890576	-0.569146	-0.569146	0	0	0	0	0	-0.569146	0	-4.72628
fipronil	-0.728188	0	-0.974182	0	0	0	0	0	0	0	-0.647367	0	0	0	0	-0.42098	-0.761736	0	0	-0.547751	-0.680868	0	0	0	0	0	0	0	0	0	0	0	0	-4.76107
quercetin	-0.529807	0	0	0	0	0	0	0	0	-0.706254	0	0	-0.706254	0	0	0	0	0	0	0	0	0	0	-0.735016	-0.706254	-0.706254	0	0	0	0	0	-0.706254	0	-4.79609
ST-4049616	-0.464074	-0.715244	0	0	0	-0.489043	0	0	-0.638626	0	0	0	0	0	0	0	0	0	0	-0.715667	-0.576923	0	0	-0.687697	0	0	0	0	0	0	-0.681388	0	0	-4.96866
BRD-K81609421	-0.819384	-0.684678	0	0	0	-0.351582	-0.440624	-0.565286	0	0	0	-0.364561	0	-0.640308	0	-0.685895	0	0	0	-0.555446	0	0	0	0	0	0	0	0	0	0	0	0	0	-5.10776
lobelanidine	0	0	0	0	0	-0.519462	0	0	-0.59222	-0.553364	0	0	-0.553364	-0.739105	0	0	0	0	0	-0.553473	0	0	0	0	-0.553364	-0.553364	0	0	0	0	0	-0.553364	0	-5.17108
PRE-084	0	0	0	0	0	-0.480854	0	0	0	-0.827382	0	0	-0.827382	0	0	0	-0.616568	0	0	0	0	0	0	0	-0.827382	-0.827382	0	0	0	0	0	-0.827382	0	-5.23433
foliosidine	0	0	0	0	0	0	-0.480854	0	0	-0.609785	0	-0.338533	-0.609785	0	0	0	0	0	0	-0.495067	0	0	0	-0.899251	-0.609785	-0.609785	0	0	0	0	0	-0.609785	0	-5.26263
meptazinol	-0.521437	0	0	0	0	-0.360364	0	0	-0.44609	-0.696193	0	0	-0.696193	0	0	0	0	0	0	-0.513812	0	0	0	0	-0.696193	-0.696193	0	0	0	0	0	-0.696193	0	-5.32267
tamibarotene	-0.467864	0	0	0	0	0	-0.443707	0	0	0	-0.691974	0	0	0	0	0	-0.591913	-0.782137	0	0	-0.69211	0	-0.846048	0	0	0	0	0	0	0	-0.821175	0	0	-5.33693
BRD-K88556033	0	-0.68172	-0.985416	0	0	0	-0.36313	-0.665483	0	0	0	0	0	0	0	-0.489925	0	0	0	-0.556926	0	0	0	0	0	0	0	0	-0.81096	0	-0.833399	0	0	-5.38696
betamethasone-acetate	-0.449072	0	0	0	0	0	0	0	-0.588073	0	-0.652495	-0.375696	0	0	0	-0.504233	0	0	0	-0.606748	-0.685996	0	0	0	0	0	0	0	-0.804258	0	-0.763604	0	0	-5.43017
luzindole	-0.547651	-0.705384	0	0	0	-0.365032	0	0	0	-0.514303	0	0	-0.514303	0	0	0	-0.698422	0	0	-0.580604	0	0	0	0	-0.514303	-0.514303	0	0	0	0	0	-0.514303	0	-5.46861
vesamicol	-0.448638	0	-0.977138	0	0	0	0	-0.740631	0	0	0	-0.320305	0	0	0	0	-0.649704	0	0	-0.603591	0	0	0	-0.982058	0	0	0	-0.751134	0	0	0	0	0	-5.4732
motesanib	0	-0.752317	0	0	0	0	0	0	0	0	-0.620588	0	0	0	0	-0.42558	0	0	0	-0.502368	-0.62071	0	0	-0.942429	0	0	-0.821802	0	0	-0.821802	0	0	0	-5.50759
puromycin	-0.616897	0	0	0	0	-0.41962	0	0	-0.558057	-0.810219	0	0	-0.810219	0	0	0	0	0	0	0	0	0	0	0	-0.810219	-0.810219	0	0	0	0	0	-0.810219	0	-5.64567
BRD-K95760042	-0.547493	0	0	0	0	-0.387816	0	0	-0.669036	-0.655553	0	0	-0.655553	0	0	0	0	0	0	0	0	0	-0.811354	0	-0.655553	-0.655553	0	0	0	0	0	-0.655553	0	-5.69347
SB-205384	0	0	0	-0.883698	0	-0.432872	0	0	-0.462875	-0.680016	0	0	-0.680016	0	0	0	0	0	0	-0.527427	0	0	0	0	-0.680016	-0.680016	0	0	0	0	0	-0.680016	0	-5.70695
TH02453-036-P1	-0.49546	-0.66693	0	0	0	-0.317919	0	0	-0.483807	-0.758532	0	0	-0.758532	0	0	0	0	0	0	0	0	0	0	0	-0.758532	-0.758532	0	0	0	0	0	-0.758532	0	-5.75678
chenodeoxycholic-acid	-0.945124	0	0	0	0	-0.344422	0	0	-0.776659	-0.742327	0	0	-0.742327	0	0	0	0	0	0	0	0	0	0	0	-0.742327	-0.742327	0	0	0	0	0	-0.742327	0	-5.77784
olomoucine	-0.927161	-0.679905	0	0	0	0	0	0	-0.423578	0	0	-0.347577	0	0	0	-0.52365	-0.672387	0	0	-0.630229	0	0	0	-0.713328	0	0	0	0	-0.883107	0	0	0	0	-5.80092
BRD-K16051505	-0.651283	0	0	0	0	-0.491495	-0.370006	0	-0.826027	-0.585266	0	0	-0.585266	-0.646026	0	0	0	0	0	0	0	0	0	0	-0.585266	-0.585266	0	0	0	0	0	-0.585266	0	-5.91117
ranitidine	-0.850375	-0.658253	0	0	-0.830672	0	0	-0.6643	0	0	0	-0.298205	0	0	-0.830672	-0.516171	0	0	-0.830672	-0.533445	0	0	0	0	0	0	0	0	0	0	0	0	0	-6.01277
levomepromazine	-0.983024	-0.762966	-0.995467	0	0	0	-0.415254	-0.588166	0	0	0	-0.334746	0	0	0	-0.406192	0	0	0	-0.63822	0	0	0	-0.975158	0	0	0	0	0	0	0	0	0	-6.09919
eriochrome-black-t	-0.524556	-0.652337	0	0	0	-0.357555	0	0	-0.416667	0	0	-0.557044	0	0	0	0	-0.731164	0	0	-0.652723	-0.557002	0	0	-0.839314	0	0	0	0	0	0	-0.868691	0	0	-6.15705
amthamine	0	0	0	0	0	0	0	0	-0.436809	-0.917538	0	0	-0.917538	0	0	-0.475165	0	0	0	0	0	0	0	0	-0.917538	-0.917538	0	-0.657464	0	0	0	-0.917538	0	-6.15713
ST-4039884	0	-0.723723	0	0	0	0	0	0	0	-0.833498	0	0	-0.833498	0	0	0	0	0	0	-0.598954	0	0	0	-0.695978	-0.833498	-0.833498	0	0	0	0	0	-0.833498	0	-6.18614
RAN-27	0	0	0	0	0	0	0	0	-0.843602	-0.752219	0	0	-0.752219	0	0	0	0	0	0	0	0	0	0	0	-0.752219	-0.752219	0	0	-0.826927	0	-0.896688	-0.752219	0	-6.32831
T-0070907	-0.647414	-0.741668	0	0	0	-0.309731	0	-0.626036	0	0	0	0	0	0	0	0	0	0	0	-0.742995	0	0	0	-0.87086	0	0	-0.867337	-0.667482	0	-0.867337	0	0	0	-6.34086
BRD-A52771319	-0.715634	0	0	0	0	-0.341693	-0.446671	-0.599606	-0.491311	-0.753798	0	0	-0.753798	0	0	0	0	0	0	0	0	0	0	0	-0.753798	-0.753798	0	0	0	0	0	-0.753798	0	-6.3639
BRD-K37852224	0	0	0	-0.939484	0	-0.476068	0	0	-0.494668	-0.522786	0	0	-0.522786	0	0	-0.425044	-0.656805	-0.795741	0	0	0	0	0	0	-0.522786	-0.522786	0	0	0	0	0	-0.522786	0	-6.40174
taurodeoxycholic-acid	-0.572444	0	0	0	0	-0.329905	0	0	-0.625	-0.61886	0	-0.319118	-0.61886	0	0	-0.571711	0	0	0	0	0	0	0	-0.97989	-0.61886	-0.61886	0	0	0	0	0	-0.61886	0	-6.49237
lylamine	-0.9621	0	-0.964525	0	0	-0.592049	0	0	-0.872828	-0.630696	0	0	-0.630696	0	0	0	0	0	0	0	0	0	0	0	-0.630696	-0.630696	0	0	0	0	0	-0.630696	0	-6.54498
FCCP	-0.975128	0	0	0	0	-0.389755	0	0	-0.875197	-0.606629	0	0	-0.606629	0	0	0	0	0	0	-0.510458	0	0	0	-0.930402	-0.606629	-0.606629	0	0	0	0	0	-0.606629	0	-6.71408
BRD-K81813927	-0.536992	-0.762769	0	-0.910112	0	0	0	0	0	-0.642336	0	0	-0.642336	0	0	0	0	0	0	-0.512826	0	0	0	0	-0.642336	-0.642336	0	0	-0.816874	0	0	-0.642336	0	-6.75125
CP-93129	-0.496052	-0.744626	0	0	0	-0.43038	-0.369413	0	-0.575434	-0.601866	0	0	-0.601866	0	0	-0.544449	0	0	0	-0.61987	0	0	0	0	-0.601866	-0.601866	0	0	0	0	0	-0.601866	0	-6.78955
BRD-K30958640	-0.586854	-0.641451	0	0	0	0	0	0	0	-0.864273	0	0	-0.864273	0	0	0	0	0	0	-0.489345	0	0	0	0	-0.864273	-0.864273	0	0	-0.841317	0	0	-0.864273	0	-6.88033
VX-702	-0.839913	0	0	0	0	-0.392642	0	0	-0.733017	-0.732294	0	0	-0.732294	0	0	-0.404442	0	0	0	0	0	0	0	-0.919953	-0.732294	-0.732294	0	0	0	0	0	-0.732294	0	-6.95144
indirubin-3-monoxime	-0.495263	0	0	0	0	-0.35265	0	0	-0.557662	-0.919905	0	-0.381659	-0.919905	0	0	-0.580177	0	0	0	0	0	0	0	0	-0.919905	-0.919905	0	0	0	0	0	-0.919905	0	-6.96694
tyrphostin-AG-494	-0.655902	0	0	-0.825744	0	-0.444976	0	-0.59783	-0.477686	-0.521207	0	0	-0.521207	-0.686413	0	0	0	0	0	0	0	0	0	0	-0.521207	-0.521207	0	0	0	0	-0.713328	-0.521207	0	-7.00792
BRD-K84571636	-0.827675	0	0	0	0	-0.578402	0	0	-0.803318	-0.534002	-0.704989	0	-0.534002	0	0	0	-0.731164	-0.70485	0	0	0	0	0	0	-0.534002	-0.534002	0	0	0	0	0	-0.534002	0	-7.02041
diltiazem	-0.657323	0	0	0	0	0	0	-0.571992	0	-0.732463	0	0	-0.732463	0	0	0	0	0	0	-0.501875	0	0	0	0	-0.732463	-0.732463	0	0	-0.805441	0	-0.83123	-0.732463	0	-7.03018
salmeterol	-0.496842	0	-0.978912	0	0	0	0	0	-0.597946	-0.764253	0	0	-0.764253	0	0	-0.378168	0	0	0	0	0	0	-0.824759	0	-0.764253	-0.764253	0	0	0	0	0	-0.764253	0	-7.09789
protriptyline	-0.848204	0	0	0	0	0	0	0	-0.657978	-0.897613	-0.654112	0	-0.897613	0	0	0	0	0	0	0	-0.593097	0	0	0	-0.897613	-0.897613	0	0	0	0	0	-0.897613	0	-7.24145
roquinimex	-0.91058	0	0	0	0	-0.330657	-0.494171	0	-0.469194	-0.535214	0	-0.346192	-0.535214	0	0	-0.567788	0	0	0	0	0	0	0	-0.684148	-0.535214	-0.535214	0	0	0	0	-0.772279	-0.535214	0	-7.25108
camptothecin	-0.955784	0	0	0	0	-0.57591	0	0	-0.419431	-0.759096	0	-0.325675	-0.759096	-0.774403	0	0	0	0	0	-0.493489	0	0	0	0	-0.759096	-0.759096	0	0	0	0	0	-0.759096	0	-7.34017
tangeritin	-0.443743	-0.725104	-0.968467	0	-0.785728	0	0	0	0	0	0	0	0	0	-0.785728	-0.454027	0	0	-0.785728	-0.600335	0	0	0	0	0	0	-0.897694	0	0	-0.897694	0	0	0	-7.34425
CGS-21680	-0.522621	0	0	0	0	-0.569225	0	0	-0.515403	-0.842178	0	-0.351279	-0.842178	0	0	-0.386042	0	0	0	0	0	0	0	-0.803825	-0.842178	-0.842178	0	0	0	0	0	-0.842178	0	-7.35928
BRD-K20032655	-0.45302	-0.700059	-0.96551	0	0	-0.396915	0	-0.700197	0	0	0	-0.456804	0	-0.615855	0	0	-0.799803	0	0	-0.639305	0	0	0	-0.78332	0	0	0	0	-0.888823	0	0	0	0	-7.39961
RAN-30	-0.520687	0	0	0	0	-0.483782	-0.406402	-0.653452	0	-0.820477	0	-0.391833	-0.820477	0	0	0	0	0	0	0	0	0	0	0	-0.820477	-0.820477	0	0	0	0	-0.879732	-0.820477	0	-7.43827
geranylgeraniol	0	0	0	0	0	-0.542366	0	0	-0.483807	-0.643322	0	-0.556761	-0.643322	0	0	-0.486341	0	0	0	-0.539266	0	0	0	-0.83892	-0.643322	-0.643322	0	0	-0.799921	0	0	-0.643322	0	-7.46399
dicyclohexylurea	0	0	0	0	0	-0.344937	-0.433985	-0.721499	-0.673183	-0.943776	0	0	-0.943776	0	0	0	0	0	0	0	0	0	0	0	-0.943776	-0.943776	0	0	0	0	-0.716088	-0.943776	0	-7.60857
tyrphostin-AG-825	-0.467627	0	0	0	0	-0.342484	-0.367279	0	-0.652646	-0.820872	0	0	-0.820872	0	0	-0.472907	0	0	0	-0.490233	0	0	0	-0.808754	-0.820872	-0.820872	0	0	0	0	0	-0.820872	0	-7.70629
SKF-89976A	-0.480853	0	0	0	0	0	-0.483936	-0.568442	0	0	-0.66551	-0.5584	0	0	0	-0.549783	-0.930966	-0.865536	0	0	-0.682643	0	0	-0.964905	0	0	0	0	0	0	-0.977721	0	0	-7.7287
BRD-K11778372	-0.95756	0	0	0	0	0	-0.547204	0	-0.877172	-0.783981	0	-0.583948	-0.783981	0	0	0	0	0	0	0	0	0	0	-0.844046	-0.783981	-0.783981	0	0	0	0	0	-0.783981	0	-7.72984
promazine	-0.56739	-0.608164	-0.979503	0	0	-0.357081	0	0	-0.465245	0	0	-0.500212	0	0	0	-0.505503	-0.769231	0	0	-0.608524	0	0	-0.82121	-0.740142	0	0	0	0	0	0	-0.819598	0	0	-7.7418
T-0901317	-0.934465	-0.696312	0	0	0	-0.304984	0	0	-0.455371	-0.660683	0	0	-0.660683	0	0	0	0	0	0	-0.571527	0	0	0	-0.734227	-0.660683	-0.660683	0	0	0	0	-0.834385	-0.660683	0	-7.83468
MW-A1-14	-0.596565	0	0	-0.916223	0	-0.4911	0	0	-0.573855	-0.57467	-0.647012	0	-0.57467	0	0	0	-0.623471	0	0	0	-0.64714	0	0	0	-0.57467	-0.57467	0	0	0	0	-0.77642	-0.57467	0	-8.14513
rilmenidine	-0.624516	-0.765727	0	0	0	0	0	-0.599014	0	-0.615309	0	-0.437954	-0.615309	0	0	-0.543348	0	0	0	-0.589088	0	0	0	-0.691443	-0.615309	-0.615309	0	0	0	0	-0.835371	-0.615309	0	-8.163
BRD-K83998179	0	-0.751134	0	0	0	0	0	0	-0.460111	-0.849872	0	-0.520051	-0.849872	0	0	0	0	0	0	-0.546863	0	0	0	-0.694992	-0.849872	-0.849872	0	0	-0.942835	0	0	-0.849872	0	-8.16534
DR-2313	-0.497434	0	0	0	0	-0.336946	0	0	0	-0.682186	0	0	-0.682186	-0.625912	0	-0.522803	0	0	0	-0.595896	-0.595266	0	0	-0.815852	-0.682186	-0.682186	0	0	-0.829884	0	0	-0.682186	0	-8.23092
NK42-I-109-1	-0.869325	0	-0.97497	0	0	-0.488212	0	0	-0.589455	-0.607784	0	-0.315049	-0.607784	0	0	-0.38844	0	0	0	0	-0.605523	0	0	-0.963131	-0.607784	-0.607784	0	0	0	0	0	-0.607784	0	-8.23303
skimmianine	-0.542953	0	0	0	0	-0.615546	0	0	-0.739534	-0.730716	0	-0.445952	-0.730716	0	0	0	-0.619527	0	0	0	0	0	0	-0.736002	-0.730716	-0.730716	0	0	-0.902227	0	0	-0.730716	0	-8.25532
4,5,6,7-tetrabromobenzotriazole	0	-0.678762	0	0	0	-0.592603	-0.498241	-0.645957	-0.641785	0	-0.796293	-0.396157	0	-0.668073	0	-0.503725	-0.787771	-0.796136	0	-0.553966	-0.749704	0	0	0	0	0	0	0	0	0	0	0	0	-8.30917
brinzolamide	-0.674852	0	0	0	0	-0.440941	0	0	-0.613152	-0.806471	0	0	-0.806471	-0.689174	0	-0.390331	0	0	0	0	0	0	-0.827321	0	-0.806471	-0.806471	0	0	0	0	-0.689866	-0.806471	0	-8.35799
flutamide	-0.480853	0	0	0	0	-0.512263	0	-0.592899	-0.581359	-0.861117	-0.72116	0	-0.861117	0	0	-0.529435	0	-0.721017	0	0	0	0	0	0	-0.861117	-0.861117	0	0	0	0	0	-0.861117	0	-8.44457
progesterone	-0.977892	0	0	0	0	-0.490665	0	0	-0.598144	-0.546628	-0.770065	0	-0.546628	0	0	0	0	-0.769913	0	-0.529006	-0.77002	0	0	-0.953076	-0.546628	-0.546628	0	0	0	0	0	-0.546628	0	-8.59192
MD-II-051	-0.577576	0	-0.977927	0	0	0	0	0	-0.406398	-0.705465	-0.613488	0	-0.705465	0	0	-0.4251	0	0	0	-0.56768	-0.613609	-0.961569	0	0	-0.705465	-0.705465	0	0	0	0	0	-0.705465	0	-8.67067
BRD-K13794505	-0.463087	0	0	0	-0.804652	-0.314438	0	-0.638264	-0.394352	-0.621199	0	-0.486138	-0.621199	0	-0.804652	0	0	0	-0.804652	0	0	0	0	-0.921136	-0.621199	-0.621199	0	0	0	0	0	-0.621199	0	-8.73737
BRD-K87432599	-0.85985	0	0	0	0	-0.397943	0	0	-0.668049	-0.980667	0	0	-0.980667	0	0	-0.431309	0	0	0	-0.499309	0	-0.98108	0	0	-0.980667	-0.980667	0	0	0	0	0	-0.980667	0	-8.74087
BRD-K89156937	-0.977497	-0.626464	0	0	0	-0.706883	0	0	-0.7109	-0.850661	0	0	-0.850661	0	0	0	-0.67929	0	0	0	0	0	0	0	-0.850661	-0.850661	0	0	-0.826336	0	0	-0.850661	0	-8.78067
barasertib-HQPA	0	-0.811871	0	0	-0.811551	0	0	-0.812032	-0.427133	0	0	0	0	0	-0.811551	-0.433764	0	0	-0.811551	-0.561957	0	0	0	0	0	0	-0.811551	0	-0.817071	-0.811551	-0.861593	0	0	-8.78318
BRD-K72429558	-0.777813	0	0	-0.817859	0	-0.366812	0	0	-0.463468	-0.780627	0	-0.508634	-0.780627	0	0	0	-0.654241	0	0	-0.504144	0	0	0	-0.80974	-0.780627	-0.780627	0	0	0	0	0	-0.780627	0	-8.80585
GSK-1070916	-0.755428	-0.741471	0	0	0	-0.587421	0	0	-0.487954	-0.585914	-0.769473	0	-0.585914	0	0	-0.469972	0	-0.769322	0	-0.616713	-0.769625	0	0	0	-0.585914	-0.585914	0	0	0	0	0	-0.585914	0	-8.89695
BRD-K16541732	-0.91137	0	0	-0.968658	0	-0.345253	0	0	-0.422986	-0.74492	0	-0.332146	-0.74492	0	0	0	0	0	0	-0.607735	0	0	0	0	-0.74492	-0.74492	-0.803666	0	0	-0.803666	0	-0.74492	0	-8.92008
BRD-K69501658	-0.488749	0	0	0	-0.880938	-0.471638	0	-0.576331	-0.606635	-0.626356	-0.624137	0	-0.626356	0	-0.880938	-0.501214	0	0	-0.880938	0	0	0	0	0	-0.626356	-0.626356	0	0	0	0	0	-0.626356	0	-9.0433
Y-134	-0.651007	0	0	0	-0.826533	0	0	-0.639842	-0.44767	-0.680579	0	0	-0.680579	0	-0.826533	0	0	0	-0.826533	0	0	0	-0.797753	0	-0.680579	-0.680579	0	-0.717807	0	0	0	-0.680579	0	-9.13657
H-89	-0.939795	0	0	0	0	-0.358386	0	0	-0.766983	-0.882423	0	0	-0.882423	0	0	0	0	0	0	0	0	0	0	-0.899448	-0.882423	-0.882423	-0.884289	0	0	-0.884289	0	-0.882423	0	-9.1453
BRD-K90697054	-0.875642	0	0	0	0	-0.365467	0	0	-0.639218	-0.919116	0	-0.376883	-0.919116	0	0	0	0	0	0	-0.642364	0	0	0	-0.895899	-0.919116	-0.919116	0	0	-0.798738	0	0	-0.919116	0	-9.18979
BRD-K98064019	-0.88334	0	0	0	0	-0.47235	0	0	-0.704779	-0.912803	0	0	-0.912803	0	0	-0.471383	-0.7714	0	0	0	-0.555227	0	0	-0.903785	-0.912803	-0.912803	0	0	0	0	0	-0.912803	0	-9.32628
talipexole	-0.496644	-0.67679	0	0	-0.864774	0	0	-0.644576	0	-0.537356	0	-0.304762	-0.537356	0	-0.864774	-0.530987	0	0	-0.864774	-0.668706	0	0	0	0	-0.537356	-0.537356	0	0	0	0	-0.731861	-0.537356	0	-9.33543
zardaverine	-0.706751	-0.725104	0	0	0	-0.423774	0	0	-0.422393	-0.61094	0	-0.334096	-0.61094	0	0	-0.445025	0	0	0	-0.600335	0	0	0	-0.832216	-0.61094	-0.61094	-0.911098	0	0	-0.911098	0	-0.61094	0	-9.36659
tyrphostin-AG-555	-0.740111	-0.740091	0	0	0	-0.395293	0	0	-0.42812	-0.855396	0	0	-0.855396	0	0	0	0	0	0	-0.615331	0	0	0	-0.770899	-0.855396	-0.855396	0	-0.692132	0	0	-0.739945	-0.855396	0	-9.3989
farnesol	-0.609633	-0.612305	0	0	0	-0.446005	0	0	-0.582543	-0.920103	-0.636758	-0.304084	-0.920103	0	0	-0.385618	0	0	0	-0.650059	-0.578895	0	0	0	-0.920103	-0.920103	0	0	0	0	0	-0.920103	0	-9.40641
BAY-11-7082	-0.72345	0	-0.987387	0	0	-0.469066	-0.367556	0	-0.60703	-0.785757	0	-0.467684	-0.785757	0	0	0	-0.617949	0	0	-0.601815	0	0	0	-0.739156	-0.785757	-0.785757	0	0	0	0	0	-0.785757	0	-9.50988
fluconazole	-0.743545	-0.743838	0	0	0	-0.467247	0	0	-0.650276	-0.570499	0	0	-0.570499	0	0	-0.530282	-0.625444	-0.699527	0	-0.575474	0	0	0	0	-0.570499	-0.570499	0	0	-0.797753	0	-0.958991	-0.570499	0	-9.64487
bulleyaconitine-a	-0.589933	-0.779925	0	0	0	-0.553758	-0.382494	0	-0.593799	-0.752614	0	0	-0.752614	-0.789746	0	0	0	0	0	-0.509077	0	0	-0.860438	0	-0.752614	-0.752614	0	0	-0.854721	0	0	-0.752614	0	-9.67696
IB-MECA	0	0	0	0	0	-0.401899	0	-0.577712	-0.60624	-0.916552	0	0	-0.916552	-0.705581	0	-0.478015	0	0	0	-0.504637	0	0	0	0	-0.916552	-0.916552	-0.931796	0	0	-0.931796	0	-0.916552	0	-9.72043
entecavir	-0.497434	0	-0.990737	0	-0.852947	0	0	0	0	-0.835471	0	0	-0.835471	0	-0.852947	0	0	0	-0.852947	-0.659728	0	-0.978518	0	0	-0.835471	-0.835471	0	0	0	0	0	-0.835471	0	-9.86261
talniflumate	0	-0.89016	0	0	0	-0.360245	0	0	-0.552923	-0.578812	0	0	-0.578812	0	0	0	0	0	0	-0.765489	0	0	0	-0.859621	-0.578812	-0.578812	-0.889809	0	-0.951508	-0.889809	-0.817626	-0.578812	0	-9.87125
JAK3-inhibitor-I	-0.99092	0	0	0	-0.870688	0	0	0	-0.807267	-0.842178	-0.634589	0	-0.842178	0	-0.870688	0	0	0	-0.870688	0	-0.634714	0	0	0	-0.842178	-0.842178	0	0	0	0	0	-0.842178	0	-9.89044
LY-364947	-0.480261	0	0	0	0	-0.312421	0	0	-0.66331	-0.962517	0	0	-0.962517	0	0	-0.390501	0	0	0	0	0	-0.961569	0	-0.722595	-0.962517	-0.962517	-0.793416	0	0	-0.793416	0	-0.962517	0	-9.93007
BRD-K75128590	-0.857284	0	0	0	-0.834418	-0.469304	0	0	-0.647512	-0.861511	0	0	-0.861511	0	-0.834418	-0.365299	0	0	-0.834418	0	0	0	0	-0.792981	-0.861511	-0.861511	0	0	0	0	0	-0.861511	0	-9.94319
BRD-K17628612	-0.958745	-0.610925	0	0	0	-0.438805	-0.37135	0	-0.572077	-0.920497	0	0	-0.920497	0	0	0	-0.716963	-0.783715	0	0	0	-0.972408	0	0	-0.920497	-0.920497	0	0	0	0	0	-0.920497	0	-10.0275
BRD-K36087356	-0.582195	-0.658844	0	0	0	-0.445965	0	-0.617949	-0.562204	-0.895443	0	0	-0.895443	0	0	-0.532144	0	0	0	-0.534037	0	0	0	0	-0.895443	-0.895443	-0.859058	0	0	-0.859058	0	-0.895443	0	-10.1287
STK-064652	0	0	0	0	-0.829489	-0.34822	0	0	-0.820893	-0.998225	0	0	-0.998225	0	-0.829489	-0.518175	0	0	-0.829489	0	0	-0.997832	0	0	-0.998225	-0.998225	0	0	0	0	0	-0.998225	0	-10.1647
BRD-K71726959	-0.578247	0	0	-0.840528	-0.942835	-0.35716	0	0	0	-0.663811	0	0	-0.663811	0	-0.942835	0	0	0	-0.942835	0	0	0	0	0	-0.663811	-0.663811	-0.792233	0	0	-0.792233	-0.693021	-0.663811	0	-10.201
BRD-K95080859	-0.468812	0	0	0	-0.949734	-0.34284	0	-0.587574	0	-0.94279	0	0	-0.94279	0	-0.949734	-0.38401	0	0	-0.949734	0	0	-0.972605	0	0	-0.94279	-0.94279	0	0	0	0	0	-0.94279	0	-10.319
bisindolylmaleimide-ix	-0.978879	-0.819365	0	0	-0.92056	0	-0.354792	0	-0.412125	0	0	-0.33079	0	0	-0.92056	-0.490376	0	0	-0.92056	-0.81985	0	0	0	-0.921727	0	0	-0.819042	0	-0.940666	-0.819042	0	0	0	-10.4683
mevastatin	-0.469996	-0.65214	0	0	0	-0.498616	0	0	-0.927133	-0.751825	0	0	-0.751825	0	0	-0.483406	-0.7	0	0	-0.652526	0	0	0	-0.698147	-0.751825	-0.751825	0	0	-0.839148	0	-0.823344	-0.751825	0	-10.5036
baccatin-III	-0.59088	-0.722737	0	0	0	-0.318157	0	0	-0.409163	-0.968238	0	-0.334916	-0.968238	0	0	0	0	0	0	-0.597968	0	-0.97773	0	-0.798502	-0.968238	-0.968238	0	0	-0.914843	0	0	-0.968238	0	-10.5061
radicicol	-0.814647	0	0	0	-0.922728	-0.353323	0	-0.589546	-0.909953	-0.871375	0	0	-0.871375	0	-0.922728	0	0	0	-0.922728	0	0	0	0	0	-0.871375	-0.871375	0	-0.722895	0	0	0	-0.871375	0	-10.5154
BRD-K11841836	-0.937426	0	0	-0.960576	-0.847625	-0.387619	0	0	-0.542654	-0.837246	0	0	-0.837246	0	-0.847625	-0.44034	0	0	-0.847625	0	0	0	0	0	-0.837246	-0.837246	0	-0.647762	0	0	0	-0.837246	0	-10.6455
EMF-sumo1-6	0	0	0	0	-0.927459	-0.469066	0	0	-0.46564	-0.618071	-0.82252	0	-0.618071	0	-0.927459	0	-0.6357	-0.822358	-0.927459	0	-0.822682	0	0	-0.739156	-0.618071	-0.618071	0	0	0	0	0	-0.618071	0	-10.6499
JTE-907	-0.469128	0	0	0	0	-0.513964	-0.434143	0	0	-0.736437	-0.765135	-0.364929	-0.736437	-0.894498	0	-0.450274	-0.725641	-0.764984	0	0	-0.765286	0	-0.827321	0	-0.736437	-0.736437	0	0	0	0	0	-0.736437	0	-10.6575
BE-2254	-0.765693	-0.717176	0	0	0	-0.602413	0	0	-0.824645	-0.945157	0	0	-0.945157	0	0	0	0	0	0	-0.654597	0	0	0	-0.734227	-0.945157	-0.945157	0	0	-0.917012	0	-0.718849	-0.945157	0	-10.6604
doxepin	-0.645835	-0.905147	0	0	0	-0.338766	0	-0.571598	-0.531003	-0.530479	0	0	-0.530479	-0.62607	0	-0.474036	-0.560947	0	0	-0.655288	0	0	0	0	-0.530479	-0.530479	-0.90479	0	-0.966095	-0.90479	0	-0.530479	0	-10.7368
NS-1619	-0.961113	-0.7324	0	0	0	-0.331922	0	-0.585799	-0.524487	-0.91596	0	-0.379652	-0.91596	0	0	-0.445222	0	0	0	-0.607636	0	0	0	-0.861593	-0.91596	-0.91596	0	0	0	0	-0.732256	-0.91596	0	-10.7419
fenoldopam	-0.497434	-0.619996	0	0	0	-0.429351	0	0	0	-0.890314	-0.693749	0	-0.890314	0	0	-0.432099	0	-0.693612	0	-0.620363	-0.693886	-0.967284	0	0	-0.890314	-0.890314	0	-0.645829	0	0	0	-0.890314	0	-10.7452
EBPC	-0.758981	0	0	0	-0.988961	-0.404312	0	0	-0.563389	-0.954034	0	-0.396326	-0.954034	0	-0.988961	0	0	0	-0.988961	0	0	-0.995073	0	0	-0.954034	-0.954034	0	0	0	0	0	-0.954034	0	-10.8551
IAA-94	-0.611409	0	0	0	0	-0.316535	0	0	-0.608807	-0.954429	-0.771445	0	-0.954429	0	0	0	0	-0.771293	0	-0.573402	-0.771598	-0.976153	0	-0.70347	-0.954429	-0.954429	0	0	0	0	0	-0.954429	0	-10.8763
KN-62	-0.959534	-0.670834	-0.980686	0	0	-0.631646	0	0	0	-0.806471	0	0	-0.806471	-0.819365	0	-0.551307	0	0	0	-0.495955	0	0	0	0	-0.806471	-0.806471	-0.870688	0	0	-0.870688	0	-0.806471	0	-10.8831
GYKI-52466	0	-0.901006	0	0	-0.98561	0	0	-0.736884	0	0	0	-0.489784	0	0	-0.98561	-0.421968	0	0	-0.98561	-0.776342	0	-0.996058	0	-0.764984	0	0	-0.970629	0	-0.900651	-0.970629	0	0	0	-10.8858
BRD-K65342895	0	0	0	0	0	-0.577769	0	0	-0.526461	-0.947919	-0.753697	-0.366483	-0.947919	-0.626109	0	0	-0.801972	-0.753549	0	-0.572514	-0.586982	0	0	0	-0.947919	-0.947919	0	-0.714455	0	0	0	-0.947919	0	-11.0196
piceatannol	-0.468298	0	0	0	-0.955845	0	0	0	-0.436414	-0.877885	0	-0.390335	-0.877885	0	-0.955845	0	0	0	-0.955845	0	0	-0.968861	0	-0.736002	-0.877885	-0.877885	0	-0.789588	0	0	0	-0.877885	0	-11.0465
acepromazine	-0.609633	-0.71406	0	-0.932979	-0.892766	0	0	-0.893294	0	0	-0.858213	0	0	0	-0.892766	-0.383445	0	-0.858044	-0.892766	-0.643252	-0.858383	0	0	-0.742508	0	0	0	0	-0.892766	0	0	0	0	-11.0649
semaxanib	-0.994078	-0.850128	0	0	0	-0.566733	0	-0.55858	-0.836888	-0.693402	0	0	-0.693402	0	0	-0.483293	0	0	0	-0.718923	0	0	0	0	-0.693402	-0.693402	-0.89178	0	-0.849793	-0.89178	0	-0.693402	0	-11.109
BRD-K44890999	-0.951836	0	0	0	0	-0.569066	0	0	-0.647512	-0.897218	-0.684678	-0.544016	-0.897218	0	0	-0.373511	-0.686391	-0.684543	0	0	-0.557594	-0.964722	0	0	-0.897218	-0.897218	0	0	0	0	0	-0.897218	0	-11.15
PQ-401	-0.630359	0	0	0	0	-0.419897	0	0	-0.69293	-0.669166	-0.796687	-0.444793	-0.669166	0	0	0	0	-0.79653	0	0	-0.79211	0	-0.82397	-0.691838	-0.669166	-0.669166	0	0	-0.84999	0	-0.876972	-0.669166	0	-11.1619
BRD-K91987625	-0.476313	0	0	0	-0.873251	-0.347033	0	0	-0.488744	-0.997041	0	0	-0.997041	0	-0.873251	-0.603206	0	0	-0.873251	0	0	-0.999803	0	0	-0.997041	-0.997041	0	-0.673398	0	0	0	-0.997041	0	-11.1935
BRD-K04534322	0	-0.926247	0	0	0	0	0	0	-0.578791	-0.786348	0	0	-0.786348	0	0	-0.432014	0	0	0	-0.721093	0	-0.972014	0	-0.786475	-0.786348	-0.786348	-0.968658	0	-0.925882	-0.968658	0	-0.786348	0	-11.2116
BRD-K91781484	-0.695815	-0.830605	0	0	-0.915238	-0.443869	0	0	0	0	-0.632814	-0.470058	0	0	-0.915238	-0.565192	0	0	-0.915238	-0.831097	-0.632939	0	0	-0.73403	0	0	-0.915238	0	-0.830278	-0.915238	0	0	0	-11.2429
HG-5-113-01	-0.888354	0	-0.998423	0	0	-0.570965	0	0	-0.823262	-0.90649	-0.856241	0	-0.90649	0	0	-0.410227	0	-0.874409	0	-0.559294	-0.833136	0	0	0	-0.90649	-0.90649	0	0	0	0	0	-0.90649	0	-11.3468
vicriviroc	-0.960126	0	0	0	-0.94382	-0.424209	0	-0.592505	-0.686611	-0.972184	0	0	-0.972184	0	-0.94382	0	0	0	-0.94382	0	0	-0.99527	0	0	-0.972184	-0.972184	0	0	0	0	0	-0.972184	0	-11.3511
BRD-K85694079	-0.481603	0	0	0	-0.86024	-0.580894	0	0	-0.505924	-0.859736	0	0	-0.859736	0	-0.86024	-0.432353	0	0	-0.86024	0	0	-0.99054	0	-0.808162	-0.859736	-0.859736	0	0	0	0	-0.680599	-0.859736	0	-11.3595
BRD-K67258146	0	-0.849339	0	0	0	-0.601938	-0.442166	0	0	-0.721444	0	0	-0.721444	0	0	-0.655754	-0.65069	0	0	-0.814522	0	-0.983445	0	0	-0.721444	-0.721444	-0.964715	0	-0.849005	-0.964715	0	-0.721444	0	-11.3835
umbelliferone	-0.497039	0	-0.969846	0	-0.817859	-0.544462	0	-0.809862	-0.623618	-0.768593	0	0	-0.768593	0	-0.817859	0	0	-0.689274	-0.817859	0	0	0	0	-0.958793	-0.768593	-0.768593	0	0	0	0	0	-0.768593	0	-11.3894
NSC-693868	-0.787604	-0.781108	0	0	0	0	0	-0.561144	0	-0.875912	0	0	-0.875912	0	0	0	0	0	0	-0.550414	-0.597041	-0.981277	0	-0.875789	-0.875912	-0.875912	-0.957027	0	0	-0.957027	0	-0.875912	0	-11.428
ST-4070169	0	0	0	0	0	-0.319462	0	0	0	-0.726348	-0.807927	-0.45963	-0.726348	0	0	-0.505136	-0.839448	-0.872043	0	0	-0.641223	-0.975562	0	-0.787658	-0.726348	-0.726348	-0.803272	0	0	-0.803272	0	-0.726348	0	-11.4464
deoxyandirobin	-0.771615	-0.689371	0	0	0	-0.65265	0	0	-0.613942	-0.927994	0	0	-0.927994	0	0	-0.401592	-0.763905	0	0	-0.664463	-0.600592	0	0	-0.774842	-0.927994	-0.927994	0	0	-0.889217	0	0	-0.927994	0	-11.4622
ZK-93426	0	-0.914613	-0.963145	0	0	-0.397864	0	0	-0.493681	-0.797396	0	0	-0.797396	0	0	-0.460716	0	0	0	-0.789957	0	0	0	0	-0.797396	-0.797396	-0.914252	0	-0.954859	-0.914252	-0.715891	-0.797396	0	-11.5062
dichlorobenzamil	-0.980458	-0.789588	0	0	0	-0.389597	0	0	-0.537717	-0.926415	0	0	-0.926415	-0.638691	0	-0.41621	0	0	0	-0.539661	0	0	0	0	-0.926415	-0.926415	-0.920954	0	-0.789277	-0.920954	0	-0.926415	0	-11.5552
salicin	-0.530596	0	0	0	-0.956239	-0.439517	0	-0.772584	0	-0.77609	0	0	-0.77609	0	-0.956239	0	0	0	-0.956239	-0.498421	0	-0.973985	0	-0.904771	-0.77609	-0.77609	0	0	0	0	-0.709779	-0.77609	0	-11.5788
domperidone	-0.957165	-0.691382	0	0	-0.841711	-0.618473	0	-0.667258	-0.584913	-0.883409	0	0	-0.883409	0	-0.841711	-0.513405	-0.618146	0	-0.841711	0	0	0	0	0	-0.883409	-0.883409	0	0	0	0	0	-0.883409	0	-11.5929
danoprevir	-0.590604	0	0	-0.893554	-0.815494	0	0	-0.635108	0	-0.697376	0	-0.308831	-0.697376	0	-0.815494	-0.39987	0	-0.755126	-0.815494	0	-0.58856	0	0	-0.708005	-0.697376	-0.697376	0	-0.815815	0	0	0	-0.697376	0	-11.6288
JFD02227	-0.786814	-0.721751	0	-0.802089	0	-0.36159	-0.392057	-0.564694	-0.735979	-0.914579	0	0	-0.914579	0	0	-0.71691	0	0	0	-0.612273	-0.602564	0	0	0	-0.914579	-0.914579	0	0	-0.786517	0	0	-0.914579	0	-11.6561
BRD-A49581300	-0.497434	0	-0.992511	0	-0.909915	-0.454312	0	-0.74359	0	-0.719274	0	0	-0.719274	0	-0.909915	0	0	0	-0.909915	0	0	0	0	-0.826301	-0.719274	-0.719274	-0.909718	0	0	-0.909718	0	-0.719274	0	-11.6597
gavestinel	-0.497434	-0.753303	0	0	-0.919574	-0.510008	0	-0.642209	-0.476501	-0.675676	0	-0.580783	-0.675676	0	-0.919574	0	0	0	-0.919574	-0.519238	0	0	0	0	-0.675676	-0.675676	0	-0.711457	-0.893948	0	0	-0.675676	0	-11.722
ICI-162846	-0.93407	-0.632814	0	0	0	-0.611353	-0.356451	-0.746154	-0.529028	-0.964095	0	0	-0.964095	-0.781858	0	0	-0.651677	-0.68612	0	0	0	-0.979109	0	0	-0.964095	-0.964095	0	0	0	0	0	-0.964095	0	-11.7291
GDC-0879	-0.539834	-0.723132	0	0	-0.951902	0	0	0	-0.435032	-0.868613	0	0	-0.868613	0	-0.951902	0	0	0	-0.951902	0	0	-0.973197	0	0	-0.868613	-0.868613	-0.952888	0	0	-0.952888	0	-0.868613	0	-11.7757
CGP-12177	-0.494473	0	0	0	-0.799724	-0.39288	0	-0.633333	-0.51955	-0.852831	0	-0.332316	-0.852831	0	-0.799724	-0.495823	0	0	-0.799724	0	-0.5714	-0.978715	0	-0.725158	-0.852831	-0.852831	0	0	0	0	0	-0.852831	0	-11.807
BRD-K16309743	-0.958547	-0.84579	0	0	0	-0.346835	0	0	-0.763033	-0.996844	0	0	-0.996844	0	0	-0.417537	0	0	0	0	0	-0.995861	0	0	-0.996844	-0.996844	-0.845456	0	-0.859058	-0.845456	0	-0.996844	0	-11.8618
GW-843682X	-0.69621	-0.738079	0	0	-0.984427	-0.34644	0	0	-0.48045	-0.563425	0	0	-0.563425	0	-0.984427	-0.371423	0	0	-0.984427	-0.603493	0	-0.986401	0	0	-0.563425	-0.563425	-0.937907	0	0	-0.937907	0	-0.563425	0	-11.8687
BRD-K63220166	-0.508172	0	0	0	-0.895722	-0.579747	0	-0.729389	-0.56951	-0.896429	0	0	-0.896429	0	-0.895722	-0.385393	0	0	-0.895722	-0.528019	0	0	0	-0.835174	-0.896429	-0.896429	0	-0.668468	0	0	0	-0.896429	0	-11.9732
antimycin-a	-0.86439	0	0	0	-0.877587	-0.38216	0	0	-0.489731	-0.80292	-0.673989	-0.52624	-0.80292	0	-0.877587	-0.379974	-0.559763	0	-0.877587	0	-0.648323	0	0	-0.810134	-0.80292	-0.80292	0	0	0	0	0	-0.80292	0	-11.9821
JNJ-7706621	-0.988946	-0.692921	0	0	-0.850384	-0.444066	-0.450425	0	-0.770537	-0.749063	0	-0.364844	-0.749063	0	-0.850384	-0.511797	0	0	-0.850384	-0.59856	0	0	0	0	-0.749063	-0.749063	0	0	-0.892766	0	0	-0.749063	0	-12.0113
BRD-K45114207	-0.507146	0	0	0	0	-0.529509	0	0	-0.68128	-0.997633	0	0	-0.997633	0	0	-0.525653	-0.736884	0	0	0	-0.577515	-0.998818	0	0	-0.997633	-0.997633	-0.795979	0	0	-0.795979	-0.890181	-0.997633	0	-12.0271
amperozide	-0.64769	-0.719148	0	0	0	-0.44015	0	0	-0.653239	-0.989544	0	-0.365635	-0.989544	0	0	0	-0.867653	0	0	0	0	-0.988569	0	-0.762618	-0.989544	-0.989544	0	0	-0.918983	0	-0.741719	-0.989544	0	-12.0531
BRD-K16057611	-0.926767	-0.689213	0	0	0	-0.755063	0	-0.612426	-0.720577	-0.946538	0	0	-0.946538	0	0	0	-0.592308	0	0	-0.564424	0	0	0	-0.797516	-0.946538	-0.946538	-0.833432	0	0	-0.833432	0	-0.946538	0	-12.0578
BRD-K06652922	-0.733518	0	0	-0.864971	-0.926473	0	0	-0.711243	0	-0.844545	0	-0.452339	-0.844545	0	-0.926473	-0.604391	0	0	-0.926473	0	0	-0.985022	0	-0.711159	-0.844545	-0.844545	0	0	0	0	0	-0.844545	0	-12.0648
BRD-K89814851	-0.814252	-0.828831	0	0	0	-0.399407	-0.391148	0	-0.619866	-0.787927	-0.643423	0	-0.787927	0	0	0	0	0	0	-0.578927	-0.558185	0	0	0	-0.787927	-0.787927	-0.828504	0	-0.877587	-0.828504	-0.760844	-0.787927	0	-12.0691
BRD-K67808578	-0.931109	0	0	0	0	-0.376028	-0.42948	-0.58146	-0.550948	-0.925824	-0.67955	-0.456408	-0.925824	0	0	-0.563273	-0.662722	-0.679416	0	0	-0.679684	0	0	-0.872831	-0.925824	-0.925824	0	0	0	0	0	-0.925824	0	-12.092
BD-1063	-0.635413	-0.929205	0	0	0	-0.60712	-0.3574	-0.595661	-0.514613	-0.768791	0	0	-0.768791	0	0	-0.425382	-0.600986	0	0	-0.804558	0	0	0	0	-0.768791	-0.768791	-0.928839	0	-0.947368	-0.928839	0	-0.768791	0	-12.1193
BRD-K05452595	-0.652388	-0.631789	0	0	0	-0.719185	0	-0.561933	-0.523499	-0.76741	0	0	-0.76741	-0.639282	0	0	0	0	0	-0.582084	0	0	-0.85275	-0.761435	-0.76741	-0.76741	-0.831658	0	0	-0.831658	-0.751183	-0.76741	0	-12.1759
metoclopramide	-0.497434	0	-0.98916	0	-0.932387	0	0	0	0	-0.821267	0	0	-0.821267	0	-0.932387	-0.371028	0	0	-0.932387	0	0	-0.990343	0	-0.824527	-0.821267	-0.821267	-0.805638	0	0	-0.805638	0	-0.821267	0	-12.1873
zaldaride	-0.463285	0	-0.983248	0	0	-0.509454	0	0	-0.863349	-0.876702	-0.831394	-0.340851	-0.876702	0	0	-0.579951	-0.764103	-0.83123	0	0	-0.831558	0	0	-0.891167	-0.876702	-0.876702	0	0	0	0	0	-0.876702	0	-12.2731
MW-STK33-4C	-0.489341	0	0	0	-0.959787	-0.478956	-0.383323	0	-0.529028	-0.966068	0	-0.310047	-0.966068	0	-0.959787	0	0	0	-0.959787	0	0	-0.992117	0	-0.748423	-0.966068	-0.966068	0	-0.637902	0	0	0	-0.966068	0	-12.2788
BRD-K41925105	-0.44848	-0.68448	0	-0.831066	-0.800118	0	-0.405098	0	0	-0.709607	0	-0.46223	-0.709607	0	-0.800118	-0.526246	0	0	-0.800118	-0.559688	0	0	0	0	-0.709607	-0.709607	-0.841317	-0.758825	0	-0.841317	0	-0.709607	0	-12.3071
immepip	0	-0.718162	0	0	-0.934358	0	-0.528196	-0.776923	0	-0.565398	0	0	-0.565398	0	-0.934358	-0.595981	-0.661144	0	-0.934358	-0.629242	0	-0.963145	0	0	-0.565398	-0.565398	-0.917997	0	0	-0.917997	0	-0.565398	0	-12.3389
lysergol	-0.886103	-0.86058	0	0	0	-0.621044	0	0	0	-0.880647	0	0	-0.880647	-0.818576	0	-0.380228	0	0	0	-0.735892	0	-0.986795	0	0	-0.880647	-0.880647	-0.917406	0	-0.86024	-0.917406	0	-0.880647	0	-12.3875
ritanserin	-0.907225	-0.773812	0	0	0	-0.454074	0	0	-0.424763	-0.843953	-0.770459	-0.383072	-0.843953	0	0	0	-0.570611	-0.853509	0	-0.649073	-0.770611	0	0	-0.730087	-0.843953	-0.843953	0	0	-0.913266	0	0	-0.843953	0	-12.4203
CGS-20625	0	-0.677973	0	0	-0.821013	-0.562975	0	-0.821499	-0.631122	-0.961334	0	0	-0.961334	0	-0.821013	-0.685697	0	0	-0.821013	0	0	-0.978518	0	0	-0.961334	-0.961334	0	0	0	0	-0.846017	-0.961334	0	-12.4735
levcromakalim	-0.491512	-0.652889	0	0	0	-0.424051	0	-0.586982	-0.625987	-0.950089	0	-0.449767	-0.950089	0	0	-0.400999	0	0	0	-0.600631	0	-0.99054	0	0	-0.950089	-0.950089	-0.927262	0	0	-0.927262	-0.684148	-0.950089	0	-12.5125
naftifine	-0.497039	-0.707711	-0.978912	0	0	-0.537737	0	0	-0.894945	-0.908266	0	-0.422693	-0.908266	-0.624887	0	0	0	0	0	-0.673145	0	0	0	-0.834188	-0.908266	-0.908266	-0.90755	0	0	-0.90755	0	-0.908266	0	-12.5277
BRD-K41652870	-0.753731	0	0	-0.79795	0	-0.450158	-0.354673	0	-0.618483	-0.986585	-0.637941	0	-0.986585	0	0	0	-0.712426	-0.693021	0	0	-0.638067	-0.987584	0	-0.979495	-0.986585	-0.986585	0	0	0	0	0	-0.986585	0	-12.5565
HO-013	-0.908606	-0.911457	0	0	0	-0.396321	0	0	-0.715047	-0.960742	0	0	-0.960742	0	0	-0.531072	0	0	0	-0.674329	0	-0.962948	0	0	-0.960742	-0.960742	-0.911098	0	-0.917012	-0.911098	0	-0.960742	0	-12.6427
AMN-082	-0.496842	-0.722934	0	0	-0.905579	-0.605736	0	0	-0.519945	-0.929572	0	0	-0.929572	0	-0.905579	-0.424112	0	0	-0.905579	-0.723362	0	-0.98108	0	0	-0.929572	-0.929572	0	0	-0.823379	0	0	-0.929572	0	-12.662
WZ-7043	-0.825109	-0.748176	-0.963145	0	0	-0.522033	0	0	-0.789494	-0.983823	0	0	-0.983823	0	0	-0.546001	0	0	0	-0.623421	0	-0.982854	0	0	-0.983823	-0.983823	-0.886063	0	0	-0.886063	0	-0.983823	0	-12.6915
syrosingopine	-0.497039	0	-0.978321	-0.899862	0	-0.40629	0	0	-0.687401	-0.970014	0	-0.352211	-0.970014	0	0	0	0	0	0	-0.532064	0	-0.98581	0	-0.813683	-0.970014	-0.970014	-0.906761	0	0	-0.906761	0	-0.970014	0	-12.8163
BL-050	-0.496447	-0.722106	0	0	0	-0.511788	0	-0.588166	-0.863349	-0.918919	0	0	-0.918919	0	0	-0.564627	0	0	0	-0.672455	0	-0.992511	0	-0.881309	-0.918919	-0.918919	-0.973586	0	0	-0.973586	0	-0.918919	0	-12.8345
wortmannin	-0.992104	-0.654467	0	0	-0.960181	-0.397983	0	0	0	-0.768791	0	0	-0.768791	0	-0.960181	0	-0.616174	0	-0.960181	0	0	-0.984036	0	0	-0.768791	-0.768791	-0.854327	0	0	-0.854327	-0.854298	-0.768791	0	-12.9322
zuclopenthixol	-0.647335	-0.674818	0	0	-0.962744	-0.356725	0	0	-0.648499	-0.980272	0	0	-0.980272	0	-0.962744	0	0	0	-0.962744	0	0	-0.994088	0	0	-0.980272	-0.980272	-0.912872	0	0	-0.912872	0	-0.980272	0	-12.9368
BRD-K63938928	0	-0.719582	0	0	-0.996255	-0.376068	0	-0.845562	-0.796998	-0.991517	0	0	-0.991517	0	-0.996255	-0.538663	0	0	-0.996255	-0.720008	0	-0.998818	0	0	-0.991517	-0.991517	0	0	0	0	0	-0.991517	0	-12.942
AZD-6482	-0.597315	-0.639913	0	0	-0.920954	-0.579668	0	0	-0.521722	-0.870586	0	-0.48611	-0.870586	0	-0.920954	0	0	0	-0.920954	-0.515095	0	-0.97024	0	-0.861002	-0.870586	-0.870586	0	0	0	0	-0.694401	-0.870586	0	-12.9813
BRD-K97951054	-0.700355	0	0	0	-0.946777	-0.34735	0	-0.780473	0	-0.992898	0	0	-0.992898	0	-0.946777	-0.551815	0	0	-0.946777	0	0	-0.995861	0	0	-0.992898	-0.992898	-0.904593	0	0	-0.904593	0	-0.992898	0	-12.9899
SB-218078	0	-0.746007	-0.965116	0	0	-0.736432	0	0	0	-0.98698	-0.676198	0	-0.98698	0	0	0	0	0	0	-0.656077	0	-0.994482	0	-0.764787	-0.98698	-0.98698	-0.929627	-0.700809	0	-0.929627	0	-0.98698	0	-13.0341
BRD-K04188046	-0.671417	0	0	0	0	-0.742959	0	0	-0.890205	-0.967055	-0.808322	0	-0.967055	-0.666732	0	-0.429841	0	-0.808162	0	-0.572415	-0.808481	-0.966102	0	-0.836751	-0.967055	-0.967055	0	0	0	0	0	-0.967055	0	-13.0367
BRD-K63954456	-0.939597	0	-0.972014	0	-0.954859	-0.40447	0	-0.78856	-0.496051	-0.904123	0	0	-0.904123	0	-0.954859	-0.398177	0	0	-0.954859	0	0	-0.990343	0	-0.694598	-0.904123	-0.904123	0	0	0	0	0	-0.904123	0	-13.069
sinensetin	-0.93032	-0.717965	0	0	-0.983048	-0.310324	0	0	-0.560427	-0.810219	0	0	-0.810219	0	-0.983048	0	0	0	-0.983048	-0.639108	0	-0.98916	0	0	-0.810219	-0.810219	-0.973783	0	0	-0.973783	0	-0.810219	0	-13.0951
tiabendazole	-0.53486	0	0	0	-0.93633	-0.477453	0	0	-0.73203	-0.986388	0	-0.338675	-0.986388	0	-0.93633	-0.580234	0	0	-0.93633	0	0	-0.991131	0	-0.98403	-0.986388	-0.986388	0	-0.736502	0	0	0	-0.986388	0	-13.1158
EI-247	-0.497236	-0.858411	0	0	-0.954268	-0.328046	0	-0.621105	0	-0.593608	0	0	-0.593608	0	-0.954268	0	0	0	-0.954268	-0.692088	0	0	-0.896117	-0.731664	-0.593608	-0.593608	-0.858072	0	-0.968066	-0.858072	0	-0.593608	0	-13.1397
BRD-K15672523	-0.73786	-0.758627	0	0	0	-0.503441	0	-0.557396	-0.915284	-0.948116	0	-0.327483	-0.948116	0	0	-0.699328	0	0	0	-0.633879	-0.580276	-0.97024	0	-0.916207	-0.948116	-0.948116	0	0	-0.818845	0	0	-0.948116	0	-13.1594
heraclenol	-0.497039	-0.71481	0	0	-0.968263	-0.396638	0	0	0	-0.583547	0	0	-0.583547	0	-0.968263	-0.548146	-0.631953	-0.726341	-0.968263	-0.593725	0	-0.968073	-0.795387	0	-0.583547	-0.583547	0	-0.635141	-0.914646	0	0	-0.583547	0	-13.2444
riboflavin	-0.960126	-0.787616	-0.984233	0	-0.964518	-0.307397	-0.451255	-0.771598	0	0	0	0	0	0	-0.964518	0	0	0	-0.964518	-0.715075	0	-0.964328	0	0	0	0	-0.964518	-0.764701	-0.787305	-0.964518	-0.949132	0	0	-13.2654
metolazone	-0.972957	-0.618773	-0.978715	0	0	-0.435008	-0.454574	-0.593294	-0.536532	-0.789505	0	0	-0.789505	-0.756853	0	-0.547243	0	0	0	-0.593923	0	0	0	-0.956033	-0.789505	-0.789505	-0.940666	0	0	-0.940666	0	-0.789505	0	-13.2728
phenacetin	-0.486893	0	-0.965708	0	-0.869111	-0.358109	0	0	-0.650869	-0.899191	-0.713272	0	-0.899191	0	-0.869111	0	-0.695069	-0.713131	-0.869111	0	-0.713412	0	-0.884289	0	-0.899191	-0.899191	0	0	0	0	0	-0.899191	0	-13.284
cetirizine	-0.780971	-0.721948	0	0	-0.905776	0	0	0	-0.548973	-0.810811	0	0	-0.810811	0	-0.905776	0	0	0	-0.905776	-0.722376	0	-0.98581	0	-0.950513	-0.810811	-0.810811	-0.913069	0	0	-0.913069	0	-0.810811	0	-13.3081
ST-001903	-0.986182	-0.899231	0	0	0	-0.311036	-0.402213	0	-0.732425	-0.961136	0	-0.387283	-0.961136	0	0	-0.593893	0	0	0	-0.536109	0	-0.979503	0	0	-0.961136	-0.961136	-0.917406	0	-0.898876	-0.917406	0	-0.961136	0	-13.3672
AT-7519	-0.975128	-0.781108	0	0	-0.920757	-0.419106	-0.454969	0	-0.603673	-0.684159	0	0	-0.684159	0	-0.920757	-0.599848	0	0	-0.920757	-0.781571	0	-0.961569	0	0	-0.684159	-0.684159	-0.803864	0	0	-0.803864	0	-0.684159	0	-13.3678
prednisolone	-0.494868	0	-0.96689	0	-0.977725	-0.353323	0	0	-0.603278	-0.99783	0	0	-0.99783	0	-0.977725	0	0	0	-0.977725	-0.539069	0	-0.998818	0	0	-0.99783	-0.99783	0	0	-0.788685	0	-0.751183	-0.99783	0	-13.4184
KIN001-244	-0.953415	-0.614238	0	0	-0.792431	-0.363172	0	0	-0.665482	-0.913001	0	0	-0.913001	0	-0.792431	-0.413304	0	0	-0.792431	-0.487569	-0.563511	0	0	0	-0.913001	-0.913001	-0.814114	-0.792743	0	-0.814114	0	-0.913001	0	-13.424
trapidil	-0.530991	-0.688385	0	0	-0.945791	-0.403521	0	-0.561933	-0.432662	-0.766029	0	0	-0.766029	0	-0.945791	-0.74691	0	0	-0.945791	-0.526638	0	-0.994482	0	0	-0.766029	-0.766029	-0.945397	0	0	-0.945397	0	-0.766029	0	-13.4438
ON-01910	-0.924595	0	-0.986007	0	-0.899468	-0.470134	0	0	-0.640008	-0.967646	0	0	-0.967646	0	-0.899468	-0.390783	0	0	-0.899468	0	0	-0.978715	0	-0.864748	-0.967646	-0.967646	0	-0.699625	0	0	0	-0.967646	0	-13.4913
THZ-2-98-01	0	-0.891146	0	0	0	-0.434929	0	0	-0.627765	-0.974354	0	-0.409693	-0.974354	0	0	-0.508664	0	0	0	-0.636148	-0.589152	-0.978321	0	-0.862973	-0.974354	-0.974354	-0.890794	0	-0.925488	-0.890794	0	-0.974354	0	-13.5176
ICI-89406	-0.547019	-0.726878	0	0	-0.876996	-0.624802	0	0	-0.715837	-0.997238	0	0	-0.997238	0	-0.876996	0	-0.729389	0	-0.876996	-0.727309	0	-0.999606	0	0	-0.997238	-0.997238	0	0	-0.882712	0	0	-0.997238	0	-13.5707
adipiodone	0	-0.704398	-0.991131	0	-0.971023	-0.566693	0	0	0	-0.942592	0	0	-0.942592	-0.884047	-0.971023	-0.520404	0	0	-0.971023	-0.579617	0	-0.985416	0	0	-0.942592	-0.942592	0	-0.74932	0	0	0	-0.942592	0	-13.6071
BRD-K16346331	-0.966246	-0.877145	0	0	0	-0.352532	0	0	-0.587283	-0.981259	0	-0.376968	-0.981259	0	0	-0.606226	0	0	0	-0.744574	-0.561736	-0.986204	0	0	-0.981259	-0.981259	-0.890794	0	-0.876799	-0.890794	0	-0.981259	0	-13.6236
dicycloverine	-0.794512	-0.766318	0	0	-0.82535	-0.401028	0	-0.640039	0	-0.800552	0	-0.369196	-0.800552	0	-0.82535	-0.455692	-0.813412	0	-0.82535	-0.641575	-0.597041	0	0	-0.84306	-0.800552	-0.800552	0	0	-0.827912	0	0	-0.800552	0	-13.6286
H-8	-0.937229	-0.713863	0	0	-0.9726	-0.36163	0	0	-0.407385	-0.809035	0	0	-0.809035	0	-0.9726	0	0	0	-0.9726	0	0	-0.992708	0	-0.846412	-0.809035	-0.809035	-0.876799	0	0	-0.876799	-0.679614	-0.809035	0	-13.6554
WZ-4-145	-0.497039	-0.757208	0	0	-0.90341	-0.327571	0	-0.903945	0	-0.877491	0	-0.302134	-0.877491	0	-0.90341	-0.410651	0	0	-0.90341	-0.642364	0	-0.983445	0	-0.812894	-0.877491	-0.877491	0	0	-0.957027	0	0	-0.877491	0	-13.692
BRL-37344	0	-0.720134	0	0	-0.977922	-0.494976	0	0	0	-0.975538	0	0	-0.975538	0	-0.977922	-0.420585	0	0	-0.977922	-0.542127	0	-1	0	0	-0.975538	-0.975538	-0.954268	-0.821731	0	-0.954268	0	-0.975538	0	-13.7195
BAS-00535043	-0.846427	0	0	0	-0.896314	0	0	0	-0.57346	-0.906688	0	0	-0.906688	0	-0.896314	0	0	0	-0.896314	-0.535912	0	-0.987781	0	-0.819203	-0.906688	-0.906688	-0.92194	-0.896667	0	-0.92194	0	-0.906688	0	-13.7257
LY-2183240	-0.996447	-0.775587	-0.980489	0	0	-0.356922	0	0	-0.528831	-0.990728	0	-0.301032	-0.990728	0	0	0	-0.572387	0	0	-0.650848	0	-0.989752	0	-0.931979	-0.990728	-0.990728	-0.846836	0	0	-0.846836	0	-0.990728	0	-13.7316
probenecid	-0.473352	0	0	-0.830475	-0.873448	-0.452611	0	0	-0.763823	-0.846518	-0.817985	-0.484584	-0.846518	0	-0.873448	0	-0.790533	-0.817823	-0.873448	0	-0.818146	0	0	0	-0.846518	-0.846518	0	-0.673595	0	0	0	-0.846518	0	-13.7759
herniarin	-0.977694	0	0	0	-0.994086	-0.490546	-0.460976	-0.642406	-0.690363	-0.958177	0	0	-0.958177	-0.668113	-0.994086	-0.615539	0	0	-0.994086	-0.507498	0	-0.99389	0	0	-0.958177	-0.958177	0	0	0	0	0	-0.958177	0	-13.8202
SEW-00445	-0.683577	0	-0.971029	0	-0.964518	-0.494858	0	0	0	-0.930756	0	0	-0.930756	0	-0.964518	0	0	0	-0.964518	0	0	-0.964722	0	-0.820584	-0.930756	-0.930756	-0.850976	-0.636561	0	-0.850976	0	-0.930756	0	-13.8206
bis-tyrphostin	-0.840189	-0.624926	-0.988372	0	0	-0.533109	0	-0.62998	-0.876975	-0.955021	0	0	-0.955021	0	0	0	-0.725247	0	0	-0.625296	0	-0.976744	0	0	-0.955021	-0.955021	-0.805046	-0.621771	0	-0.805046	0	-0.955021	0	-13.8278
pyrimethamine	-0.676865	-0.771051	0	0	-0.887246	-0.32053	0	0	-0.654818	-0.970606	0	0	-0.970606	0	-0.887246	-0.429813	0	0	-0.887246	-0.771507	0	-0.985613	0	0	-0.970606	-0.970606	-0.854327	0	0	-0.854327	0	-0.970606	0	-13.8336
BRD-K42687792	-0.976313	-0.816999	0	0	-0.916026	-0.363093	0	-0.749704	-0.520735	-0.768199	0	0	-0.768199	0	-0.916026	0	-0.562327	0	-0.916026	-0.692285	0	0	0	0	-0.768199	-0.768199	-0.87601	0	-0.816677	-0.87601	0	-0.768199	0	-13.8392
BRD-K34387287	-0.473352	-0.808125	-0.982854	0	0	-0.450475	-0.595732	-0.751085	-0.548578	-0.849872	0	0	-0.849872	0	0	0	-0.76568	0	0	-0.683406	0	0	0	0	-0.849872	-0.849872	-0.937512	0	-0.807806	-0.937512	-0.904771	-0.849872	0	-13.8962
trimetozine	-0.823529	0	-0.989949	0	-0.942637	-0.663884	0	-0.748126	-0.718602	-0.963701	0	0	-0.963701	0	-0.942637	-0.584721	0	0	-0.942637	0	0	-0.993693	0	-0.741719	-0.963701	-0.963701	0	0	0	0	0	-0.963701	0	-13.9106
midodrine	-0.886498	-0.723132	0	0	-0.926868	-0.40447	0	0	-0.5	-0.973368	0	0	-0.973368	0	-0.926868	-0.652791	-0.598028	0	-0.926868	-0.72356	0	-0.99054	0	0	-0.973368	-0.973368	0	0	-0.784349	0	0	-0.973368	0	-13.9108
BRD-K31553917	-0.948875	-0.650168	0	0	-0.959787	-0.369343	0	0	-0.523302	-0.981061	0	0	-0.981061	0	-0.959787	-0.431365	0	0	-0.959787	-0.525355	0	-0.992708	0	0	-0.981061	-0.981061	-0.859255	0	0	-0.859255	0	-0.981061	0	-13.9443
MW-A1-2	-0.447414	-0.723723	0	0	-0.825153	-0.375475	-0.469868	0	-0.818325	-0.987769	0	0	-0.987769	0	-0.825153	-0.488401	0	0	-0.825153	-0.724152	0	-0.98916	0	0	-0.987769	-0.987769	0	-0.625281	-0.873448	0	0	-0.987769	0	-13.9495
isoxicam	-0.851836	0	-1	0	-0.922925	-0.516891	0	0	-0.734005	-0.99132	0	0	-0.99132	0	-0.922925	0	0	0	-0.922925	-0.500888	0	-0.998029	0	-0.895308	-0.99132	-0.99132	0	0	0	0	-0.73127	-0.99132	0	-13.9536
DNQX	-0.967627	-0.841846	0	0	0	-0.483386	0	0	-0.645735	-0.842178	-0.632617	0	-0.842178	0	0	-0.652481	0	-0.725355	0	-0.717147	-0.632742	0	0	-0.922121	-0.842178	-0.842178	-0.841514	0	-0.841514	-0.841514	0	-0.842178	0	-13.9565
thioperamide	-0.885116	0	0	-0.788882	-0.877784	-0.396203	0	0	-0.486967	-0.937463	0	-0.424841	-0.937463	0	-0.877784	-0.378309	0	0	-0.877784	-0.488654	0	-0.990934	0	0	-0.937463	-0.937463	-0.909127	0	0	-0.909127	0	-0.937463	0	-13.9788
BRD-K62169556	-0.618595	-0.762138	0	0	0	-0.515783	0	0	0	-0.997435	0	0	-0.997435	0	0	-0.36496	-0.695464	0	0	-0.71251	0	-0.998029	0	-0.83892	-0.997435	-0.997435	-0.987976	-0.703412	0	-0.987976	-0.809543	-0.997435	0	-13.9825
moexipril	-0.850967	-0.761546	0	0	-0.962744	-0.333188	-0.512073	0	-0.641193	-0.774512	0	0	-0.774512	-0.675173	-0.962744	-0.591127	0	0	-0.962744	0	0	-0.986993	0	0	-0.774512	-0.774512	-0.961364	0	0	-0.961364	0	-0.774512	0	-14.0358
erlotinib	-0.930715	-0.755867	0	0	-0.884289	-0.453956	0	0	-0.916667	-0.907674	0	0	-0.907674	0	-0.884289	-0.54332	0	0	-0.884289	-0.631117	0	0	0	-0.900237	-0.907674	-0.907674	-0.878967	0	0	-0.878967	0	-0.907674	0	-14.081
BRD-K82837433	-0.703474	-0.769828	-0.989358	0	0	-0.464755	0	0	-0.614731	-0.983231	0	-0.369563	-0.983231	0	0	0	0	0	0	-0.695935	0	-0.992117	0	0	-0.983231	-0.983231	-0.982259	-0.702228	0	-0.982259	-0.929022	-0.983231	0	-14.1117
altrenogest	-0.782077	0	0	0	-0.920757	-0.502373	0	0	-0.596169	-0.867035	-0.62749	-0.341642	-0.867035	0	-0.920757	-0.491816	-0.622485	0	-0.920757	0	-0.627613	-0.986007	0	-0.732256	-0.867035	-0.867035	0	0	0	0	-0.728904	-0.867035	0	-14.1363
BRD-K41924482	-0.573628	0	-0.990146	0	-0.991524	0	-0.402766	-0.639448	0	-0.645887	0	-0.315642	-0.645887	0	-0.991524	0	-0.686193	0	-0.991524	0	-0.585404	-0.991328	0	0	-0.645887	-0.645887	-0.969446	-0.812463	0	-0.969446	0	-0.645887	0	-14.1399
torin-1	-0.467233	-0.679314	0	0	0	-0.586353	0	0	-0.517773	-0.735056	-0.787024	-0.621478	-0.735056	0	0	-0.529491	-0.785207	-0.786869	0	-0.50444	-0.787179	0	0	-0.778785	-0.735056	-0.735056	-0.879164	0	0	-0.879164	-0.881703	-0.735056	0	-14.1465
hydroquinidine	-0.831504	-0.787813	-0.977138	0	-0.899862	-0.470411	0	0	-0.472749	-0.71375	0	0	-0.71375	0	-0.899862	-0.542925	0	0	-0.899862	-0.663082	0	0	0	0	-0.71375	-0.71375	-0.787502	0	-0.798147	-0.787502	-0.798304	-0.71375	0	-14.1854
docosatrienoic-acid	-0.905053	-0.815815	0	0	-0.905973	-0.595451	-0.397392	-0.744576	-0.643562	-0.763633	0	0	-0.763633	0	-0.905973	-0.387509	0	0	-0.905973	-0.691101	0	0	0	0	-0.763633	-0.763633	-0.815494	0	-0.905973	-0.815494	0	-0.763633	0	-14.2535
BRD-K18739469	-0.562258	-0.706527	0	0	-0.890794	-0.46693	-0.366331	0	-0.659163	-0.867627	0	-0.469606	-0.867627	-0.750542	-0.890794	-0.433736	-0.615976	0	-0.890794	-0.531669	0	0	0	-0.845426	-0.867627	-0.867627	0	0	-0.906367	0	0	-0.867627	0	-14.325
mammea-a	-0.951638	-0.829422	0	0	-0.879164	-0.520134	0	-0.712821	-0.536532	-0.536003	0	0	-0.536003	-0.832183	-0.879164	-0.588644	-0.703353	0	-0.879164	-0.758485	0	0	0	0	-0.536003	-0.536003	-0.873251	0	-0.829095	-0.873251	0	-0.536003	0	-14.3263
xylazine	-0.842677	-0.609939	0	0	-0.916223	-0.384335	0	0	-0.56793	-0.948905	0	-0.456634	-0.948905	0	-0.916223	-0.467771	0	0	-0.916223	0	0	-0.991131	0	-0.921727	-0.948905	-0.948905	-0.796176	0	0	-0.796176	0	-0.948905	0	-14.3277
BRD-A06131576	-0.470588	-0.803392	0	0	-0.994875	0	0	-0.629783	-0.625987	-0.814559	0	0	-0.814559	0	-0.994875	-0.393153	0	0	-0.994875	-0.67867	0	-0.994679	0	0	-0.814559	-0.814559	-0.939286	0	-0.803075	-0.939286	0	-0.814559	0	-14.3353
BRD-K59556282	-0.653454	-0.844804	0	0	0	-0.351108	0	0	-0.484202	-0.900967	0	0	-0.900967	0	0	-0.564768	0	0	0	-0.720107	0	-0.972803	0	-0.981861	-0.900967	-0.900967	-0.941652	-0.726839	-0.844471	-0.941652	-0.819992	-0.900967	0	-14.3525
N-methyllidocaine-iodide	-0.817094	-0.701045	0	0	-0.992312	-0.454549	0	0	-0.526066	-0.8913	0	-0.556987	-0.8913	0	-0.992312	0	-0.831953	0	-0.992312	-0.576263	-0.626036	-0.994876	0	-0.858833	-0.8913	-0.8913	0	0	0	0	0	-0.8913	0	-14.3771
sildenafil	-0.847019	-0.893118	0	0	0	-0.466456	0	-0.64931	-0.842812	-0.955218	0	0	-0.955218	0	0	-0.591748	0	0	0	-0.768449	0	-0.99054	0	-0.840891	-0.955218	-0.955218	-0.892766	0	-0.941652	-0.892766	0	-0.955218	0	-14.3936
anisomycin	-0.979668	0	-0.962357	-0.856101	0	-0.572112	0	0	-0.630332	-0.964687	-0.702426	-0.37985	-0.964687	0	0	-0.477423	-0.72071	-0.702287	0	0	-0.702564	-0.970043	0	-0.921924	-0.964687	-0.964687	0	0	0	0	0	-0.964687	0	-14.4012
methyl-2,5-dihydroxycinnamate	-0.495657	-0.868862	0	0	-0.832052	-0.340665	0	0	0	-0.940619	0	0	-0.940619	0	-0.832052	-0.432071	0	0	-0.832052	-0.869376	0	-0.976547	0	0	-0.940619	-0.940619	-0.870294	-0.632183	-0.86852	-0.870294	0	-0.940619	0	-14.4237
tyrphostin-47	-0.498026	-0.902781	0	0	-0.960773	0	0	0	-0.48519	-0.568159	0	-0.351703	-0.568159	0	-0.960773	-0.447564	0	0	-0.960773	-0.778118	0	-0.986598	0	-0.900237	-0.568159	-0.568159	-0.902425	-0.651942	-0.920954	-0.902425	0	-0.568159	0	-14.4511
BRD-K96704748	-0.542045	-0.899231	-0.996255	-0.973191	0	-0.492049	0	0	-0.55312	-0.957585	0	0	-0.957585	0	0	0	0	0	0	-0.899763	0	-0.991328	0	0	-0.957585	-0.957585	-0.898876	-0.618616	-0.917406	-0.898876	0	-0.957585	0	-14.4687
hydrocortisone	-0.946901	-0.905936	0	0	-0.977331	-0.332516	0	0	0	-0.741961	0	0	-0.741961	0	-0.977331	-0.404583	0	0	-0.977331	-0.750691	0	-0.984628	0	-0.696372	-0.741961	-0.741961	-0.961364	0	-0.905579	-0.961364	0	-0.741961	0	-14.4917
anandamide	-0.491117	-0.669493	-0.988963	0	-0.975557	-0.441614	-0.470144	-0.571795	0	-0.915762	0	-0.606048	-0.915762	0	-0.975557	0	0	0	-0.975557	0	0	-0.975365	0	-0.965891	-0.915762	-0.915762	0	0	-0.821999	0	0	-0.915762	0	-14.5079
prazosin	0	0	-0.963737	0	-0.994086	-0.350396	0	-0.963314	-0.494471	-0.754587	0	0	-0.754587	0	-0.994086	0	-0.749901	0	-0.994086	-0.538181	0	-0.99389	0	0	-0.754587	-0.754587	-0.994086	-0.768093	0	-0.994086	0	-0.754587	0	-14.5653
prednisone	-0.758389	-0.822323	-0.986007	0	0	-0.369264	0	0	-0.495261	-0.987177	-0.62745	0	-0.987177	0	0	-0.59759	0	0	0	-0.66545	-0.660947	-0.992708	0	0	-0.987177	-0.987177	-0.931402	0	-0.821999	-0.931402	0	-0.987177	0	-14.5961
DMBI	-0.452033	-0.822717	0	0	0	-0.604826	0	0	-0.729463	-0.998619	0	0	-0.998619	0	0	-0.679065	-0.910848	0	0	-0.720403	0	-0.999409	0	0	-0.998619	-0.998619	-0.982653	0	-0.822393	-0.982653	-0.949527	-0.998619	0	-14.6491
BIX-01338	-0.9773	-0.893512	0	0	0	-0.348259	-0.365264	0	-0.780806	-0.994279	0	-0.424869	-0.994279	0	0	-0.620478	0	0	0	-0.698895	0	-0.994285	0	-0.832019	-0.994279	-0.994279	-0.89316	0	-0.965504	-0.89316	0	-0.994279	0	-14.6589
BRD-A68274214	-0.496447	-0.801223	0	0	0	-0.612104	-0.476704	-0.689152	0	-0.810811	-0.717807	-0.553766	-0.810811	-0.711457	0	0	-0.97929	-0.896688	0	-0.551302	-0.717949	0	0	0	-0.810811	-0.810811	-0.800907	0	-0.876996	-0.800907	0	-0.810811	0	-14.7368
RAN-03	-0.926372	-0.770262	0	0	-0.934753	-0.426028	0	-0.719921	-0.48361	-0.990925	0	-0.343309	-0.990925	0	-0.934753	-0.413501	0	0	-0.934753	-0.520324	-0.578501	-0.996058	0	0	-0.990925	-0.990925	0	0	-0.806623	0	0	-0.990925	0	-14.7434
modafinil	-0.562179	-0.890751	-0.988569	0	0	-0.439755	0	0	-0.455766	-0.57684	-0.882666	-0.304027	-0.57684	0	0	-0.405232	0	-0.882492	0	-0.766081	-0.88284	0	0	-0.93888	-0.57684	-0.57684	-0.8904	0	-0.967278	-0.8904	-0.726735	-0.57684	0	-14.7583
BRD-K87730440	-0.648914	-0.824689	0	0	-0.805835	0	0	-0.598422	-0.519945	-0.519432	-0.693354	-0.398926	-0.519432	0	-0.805835	-0.664334	0	-0.693218	-0.805835	-0.574783	-0.693491	0	0	-0.951893	-0.519432	-0.519432	-0.824364	0	-0.863986	-0.824364	0	-0.519432	0	-14.7893
diethylcarbamazine	-0.813462	-0.891935	-0.980686	0	0	-0.525949	-0.355147	0	-0.566746	-0.848688	0	-0.492214	-0.848688	0	0	-0.721059	0	0	0	-0.772494	0	-0.978912	0	-0.700118	-0.848688	-0.848688	-0.930613	0	-0.891583	-0.930613	0	-0.848688	0	-14.795
BRD-K09191212	-0.966048	-0.738868	0	0	-0.837571	-0.477294	0	0	-0.701817	-0.948708	0	0	-0.948708	0	-0.837571	-0.457301	0	0	-0.837571	-0.573994	0	-0.98443	0	-0.752957	-0.948708	-0.948708	-0.944017	0	0	-0.944017	0	-0.948708	0	-14.797
BRD-K66902379	-0.491117	-0.688819	-0.982065	0	0	-0.477057	0	-0.610059	-0.56872	-0.726179	-0.829422	-0.470312	-0.726179	0	0	-0.554411	-0.602367	-0.829259	0	-0.530387	-0.829586	-0.96078	0	-0.978312	-0.726179	-0.726179	0	0	-0.806426	0	0	-0.726179	0	-14.84
epirubicin	-0.987367	-0.794715	0	0	-0.890597	-0.364082	-0.355108	0	-0.595774	-0.914973	0	0	-0.914973	0	-0.890597	-0.457865	0	0	-0.890597	-0.625987	0	-0.97497	0	0	-0.914973	-0.914973	-0.794402	0	-0.855312	-0.794402	0	-0.914973	0	-14.8466
vanoxerine	-0.802211	-0.730783	0	0	-0.973389	0	0	-0.627613	0	-0.656145	0	0	-0.656145	0	-0.973389	-0.641615	0	0	-0.973389	-0.68015	-0.623471	-0.991723	0	-0.906349	-0.656145	-0.656145	-0.930613	0	0	-0.930613	-0.791404	-0.656145	0	-14.8574
tyrphostin-AG-538	-0.498026	-0.676159	0	0	-0.968066	-0.422152	0	-0.768639	-0.623223	-0.887749	0	0	-0.887749	0	-0.968066	-0.508128	0	0	-0.968066	-0.501283	0	-0.989949	0	-0.91108	-0.887749	-0.887749	0	-0.746204	-0.87601	0	0	-0.887749	0	-14.8638
BRD-K38455110	-0.497631	-0.796687	-0.991328	0	-0.835403	-0.400672	0	-0.669034	-0.600513	-0.599921	0	0	-0.599921	0	-0.835403	-0.605464	0	0	-0.835403	-0.546764	0	0	0	-0.87362	-0.599921	-0.599921	-0.903016	0	-0.796373	-0.903016	-0.79653	-0.599921	0	-14.8865
flumazenil	-0.651283	-0.772037	-0.98916	0	-0.97536	-0.525079	0	-0.809073	-0.792654	-0.98698	0	0	-0.98698	0	-0.97536	0	0	0	-0.97536	-0.647297	0	-0.990343	0	0	-0.98698	-0.98698	0	0	-0.867928	0	0	-0.98698	0	-14.9058
aloisine	-0.93032	-0.693749	-0.985416	0	-0.981471	-0.516337	0	-0.744379	-0.720774	-0.854804	0	0	-0.854804	0	-0.981471	0	0	0	-0.981471	-0.568962	0	-0.981277	0	-0.84168	-0.854804	-0.854804	0	0	0	0	-0.756901	-0.854804	0	-14.9582
erythromycin-ethylsuccinate	-0.618002	-0.797673	0	0	-0.809186	-0.388489	0	-0.642801	-0.647907	-0.938252	0	0	-0.938252	0	-0.809186	-0.416803	0	0	-0.809186	-0.698303	0	-0.974379	0	0	-0.938252	-0.938252	-0.936921	0	-0.797359	-0.936921	0	-0.938252	0	-14.9744
OMDM-2	-0.940782	0	0	-0.88015	-0.894145	-0.372666	0	0	0	-0.932926	-0.795109	0	-0.932926	0	-0.894145	0	-0.764497	-0.794953	-0.894145	0	-0.795266	0	0	-0.905363	-0.932926	-0.932926	0	-0.722146	0	0	-0.704259	-0.932926	0	-15.0223
SB-366791	-0.753652	-0.624532	-0.974576	0	-0.992706	-0.332081	0	-0.625641	0	-0.978891	0	-0.422919	-0.978891	0	-0.992706	0	0	0	-0.992706	0	0	-0.99665	0	-0.839511	-0.978891	-0.978891	0	-0.792901	0	0	-0.813289	-0.978891	0	-15.0483
BMY-7378	-0.678326	-0.856439	-0.997635	0	0	-0.66871	0	-0.641026	-0.618088	-0.952851	0	0	-0.952851	-0.8521	0	-0.557939	0	0	0	-0.687549	0	-0.973985	0	0	-0.952851	-0.952851	-0.974177	0	-0.856101	-0.974177	0	-0.952851	0	-15.1005
butoconazole	-0.496447	-0.779136	0	0	-0.826533	-0.39909	0	-0.660158	-0.660742	-0.942198	0	0	-0.942198	0	-0.826533	-0.64884	0	0	-0.826533	-0.622139	0	-0.965905	0	-0.87776	-0.942198	-0.942198	-0.901242	0	0	-0.901242	0	-0.942198	0	-15.1033
quinidine	-0.559297	-0.748925	-0.978124	0	-0.980879	-0.422864	0	0	0	-0.854409	-0.655492	0	-0.854409	0	-0.980879	-0.505616	0	-0.734819	-0.980879	-0.683504	-0.666075	-0.987584	0	0	-0.854409	-0.854409	0	0	-0.948748	0	0	-0.854409	0	-15.1057
vardenafil	0	-0.732755	-0.999606	0	-0.94244	-0.433347	0	0	-0.676343	-0.991517	0	0	-0.991517	0	-0.94244	-0.542897	0	0	-0.94244	-0.557912	0	-0.99054	0	0	-0.991517	-0.991517	0	-0.667127	-0.932584	0	-0.788446	-0.991517	0	-15.1065
potassium-canrenoate	-0.850375	0	0	0	-0.975557	-0.561155	0	-0.700986	-0.629739	-0.744131	0	-0.340596	-0.744131	-0.609544	-0.975557	-0.565163	-0.816371	0	-0.975557	0	0	-0.985613	0	-0.73679	-0.744131	-0.744131	-0.854327	0	0	-0.854327	0	-0.744131	0	-15.1523
dantron	-0.570272	-0.775192	0	0	-0.928445	-0.430538	0	-0.691124	-0.465837	-0.880055	0	-0.356592	-0.880055	0	-0.928445	-0.551532	0	0	-0.928445	-0.525257	0	-0.985219	0	-0.688683	-0.880055	-0.880055	-0.968263	0	0	-0.968263	0	-0.880055	0	-15.1624
lapatinib	-0.840505	-0.876159	-0.972408	0	-0.889217	-0.538528	0	0	-0.402844	-0.770566	0	0	-0.770566	0	-0.889217	-0.492154	0	0	-0.889217	-0.75148	0	-0.991131	0	0	-0.770566	-0.770566	-0.960378	0	-0.875813	-0.960378	0	-0.770566	0	-15.1823
BRD-A90643929	-0.883143	-0.692132	-0.990146	0	0	-0.534533	0	0	-0.469589	-0.974354	-0.673792	0	-0.974354	0	0	-0.412118	-0.673964	0	0	-0.552979	0	-0.983445	0	-0.871451	-0.974354	-0.974354	-0.922137	-0.739302	0	-0.922137	0	-0.974354	0	-15.1926
ARG-CSC2-23	-0.996052	-0.877145	-0.986993	0	-0.855904	-0.457397	0	0	-0.60703	-0.606431	0	0	-0.606431	0	-0.855904	-0.40876	0	0	-0.855904	-0.796172	0	0	0	-0.898462	-0.606431	-0.606431	-0.929825	0	-0.876799	-0.929825	-0.830047	-0.606431	0	-15.1944
BRD-K87426499	0	-0.850325	0	0	0	-0.488093	0	0	-0.464652	-0.938055	-0.811083	-0.36685	-0.938055	0	0	0	0	-0.810923	0	-0.688931	-0.811243	-0.99192	-0.835797	0	-0.938055	-0.938055	-0.84999	0	-0.899862	-0.84999	-0.835174	-0.938055	0	-15.2451
BRD-K56196992	-0.994276	-0.891343	-0.979503	0	0	-0.582595	0	0	-0.920024	-0.983231	0	0	-0.983231	0	0	0	-0.630966	0	0	-0.766673	0	-0.984628	0	0	-0.983231	-0.983231	-0.913661	0	-0.890992	-0.913661	-0.867311	-0.983231	0	-15.2518
fexofenadine	-0.950651	-0.629225	-0.969846	0	-0.987581	-0.314794	0	0	-0.465047	-0.964885	0	0	-0.964885	0	-0.987581	-0.395073	0	0	-0.987581	0	0	-0.998226	0	-0.963131	-0.964885	-0.964885	-0.897299	0	0	-0.897299	0	-0.964885	0	-15.2678
benperidol	-0.803198	-0.628081	-0.982657	0	-0.792036	-0.553956	0	-0.625641	-0.808452	-0.967252	-0.645632	-0.369111	-0.967252	0	-0.792036	-0.563019	0	0	-0.792036	-0.520916	-0.642998	-0.988175	0	0	-0.967252	-0.967252	0	0	0	0	0	-0.967252	0	-15.3442
ipratropium	-0.715239	-0.829619	0	0	-0.873842	0	0	-0.707495	-0.542654	-0.746696	-0.643266	-0.426763	-0.746696	0	-0.873842	-0.510019	0	0	-0.873842	-0.704913	-0.643393	0	0	0	-0.746696	-0.746696	-0.873842	-0.695918	-0.829292	-0.873842	0	-0.746696	0	-15.3513
econazole	-0.883932	-0.775389	0	0	-0.894145	-0.505063	0	-0.683432	-0.657978	-0.924048	0	0	-0.924048	-0.662	-0.894145	-0.656319	0	0	-0.894145	-0.650651	0	-0.97773	0	-0.755323	-0.924048	-0.924048	0	0	-0.869308	0	0	-0.924048	0	-15.3798
dydrogesterone	-0.929728	-0.712877	0	0	-0.859846	-0.598062	0	-0.693491	-0.936611	-0.949891	0	-0.331609	-0.949891	0	-0.859846	0	0	0	-0.859846	-0.713299	0	-0.968467	0	-0.711751	-0.949891	-0.949891	-0.784546	0	0	-0.784546	0	-0.949891	0	-15.494
perindopril	-0.497434	-0.796293	0	0	-0.989947	-0.486828	0	0	0	-0.865457	0	-0.494701	-0.865457	0	-0.989947	0	0	0	-0.989947	-0.556334	0	-0.99527	0	-0.858044	-0.865457	-0.865457	-0.948354	0	-0.795979	-0.948354	-0.861396	-0.865457	0	-15.5361
losartan	-0.759179	-0.780122	-0.988372	0	0	-0.60269	0	-0.617949	-0.572472	-0.96883	0	-0.421393	-0.96883	0	0	-0.631964	-0.642406	0	0	-0.533938	0	-0.986204	0	-0.833596	-0.96883	-0.96883	-0.794599	0	0	-0.794599	-0.838131	-0.96883	0	-15.6418
mead-ethanolamide	-0.909396	-0.707513	-0.995073	0	-0.842697	-0.590032	-0.393005	-0.676331	-0.624013	-0.793253	0	0	-0.793253	-0.688385	-0.842697	-0.441186	0	0	-0.842697	-0.532656	0	0	-0.786911	0	-0.793253	-0.793253	-0.907353	0	0	-0.907353	0	-0.793253	0	-15.6536
MG-132	-0.783537	0	-0.982657	0	-0.828898	-0.317128	0	0	-0.648104	-0.924837	-0.732794	-0.530083	-0.924837	0	-0.828898	-0.511599	0	-0.73265	-0.828898	0	-0.732939	-0.968467	0	-0.875197	-0.924837	-0.924837	0	-0.73102	0	0	0	-0.924837	0	-15.6571
GW-7647	-0.845045	-0.954447	0	0	-0.973389	-0.321321	0	0	-0.594194	-0.971395	0	0	-0.971395	0	-0.973389	-0.419597	0	0	-0.973389	-0.811069	0	-0.998423	0	0	-0.971395	-0.971395	-0.992115	0	-0.954071	-0.992115	0	-0.971395	0	-15.6595
terreic-acid-(-)	-0.962495	0	0	0	-0.875813	-0.549802	0	-0.843195	-0.472946	-0.945749	0	0	-0.945749	0	-0.875813	-0.59934	0	0	-0.875813	-0.496251	0	-0.996847	0	0	-0.945749	-0.945749	-0.912675	-0.876159	0	-0.912675	-0.746057	-0.945749	0	-15.7246
LM-1685	-0.467627	-0.769079	0	0	-0.934161	-0.398892	0	-0.69073	-0.478081	-0.916749	0	-0.399548	-0.916749	0	-0.934161	-0.472428	0	0	-0.934161	-0.51914	0	-0.980883	0	-0.684148	-0.916749	-0.916749	-0.925882	-0.634352	0	-0.925882	0	-0.916749	0	-15.7329
XMD-1185H	0	-0.850523	0	0	-0.982456	-0.35985	0	0	-0.693918	-0.97968	0	0	-0.97968	0	-0.982456	0	0	0	-0.982456	-0.600631	0	-0.994679	0	-0.83892	-0.97968	-0.97968	-0.950917	0	-0.850187	-0.950917	-0.804614	-0.97968	0	-15.7409
enobosarm	-0.915318	-0.824887	0	0	0	-0.574051	0	0	-0.756122	-0.959558	-0.705975	0	-0.959558	0	0	-0.680251	-0.724063	-0.705836	0	-0.702249	-0.706114	-0.98108	0	0	-0.959558	-0.959558	-0.94796	0	-0.824561	-0.94796	0	-0.959558	0	-15.7942
GR-113808	-0.644532	-0.6831	0	0	-0.821407	-0.451543	0	-0.65503	-0.89139	-0.953442	-0.645632	0	-0.953442	0	-0.821407	-0.628013	-0.604142	0	-0.821407	0	-0.651677	-0.973	0	-0.92429	-0.953442	-0.953442	0	0	-0.825547	0	0	-0.953442	0	-15.8093
bifemelane	-0.439163	-0.863538	-0.964919	0	-0.84861	-0.308623	0	-0.682249	-0.580174	-0.921681	0	0	-0.921681	0	-0.84861	-0.675989	0	0	-0.84861	-0.621448	0	-0.994482	0	0	-0.921681	-0.921681	-0.863197	0	-0.891189	-0.863197	0	-0.921681	0	-15.9024
ozagrel	0	-0.927628	0	0	-0.955648	-0.624842	0	-0.789349	0	-0.784573	0	0	-0.784573	-0.967265	-0.955648	-0.381978	0	0	-0.955648	-0.790647	0	-0.992708	0	0	-0.784573	-0.784573	-0.927262	0	-0.944017	-0.927262	-0.870071	-0.784573	0	-15.9328
tolbutamide	-0.854323	-0.78308	-0.998226	0	0	-0.671756	0	-0.633925	-0.628357	-0.98481	-0.665352	0	-0.98481	-0.612897	0	0	0	0	0	-0.783544	-0.665483	-0.992314	0	-0.89373	-0.98481	-0.98481	-0.927459	0	0	-0.927459	0	-0.98481	0	-15.962
tunicamycin	-0.478484	-0.735318	0	-0.876799	-0.842302	-0.475752	0	-0.675937	0	-0.874137	0	0	-0.874137	0	-0.842302	-0.599735	0	0	-0.842302	-0.692384	0	-0.96689	0	-0.833991	-0.874137	-0.874137	-0.954662	-0.842635	0	-0.954662	0	-0.874137	0	-15.9848
mibefradil	-0.985985	-0.882666	-0.979109	0	0	-0.498734	0	-0.58284	-0.692536	-0.920497	0	-0.319118	-0.920497	-0.669493	0	-0.644014	-0.760355	0	0	-0.757991	0	-0.967481	0	0	-0.920497	-0.920497	-0.882318	0	-0.887838	-0.882318	0	-0.920497	0	-15.9953
JNK-9L	-0.989538	-0.878328	0	0	-0.930613	-0.377373	-0.424541	0	-0.846959	-0.951864	0	0	-0.951864	0	-0.930613	-0.596263	0	0	-0.930613	-0.706097	0	-0.982065	0	0	-0.951864	-0.951864	-0.901045	0	-0.877981	-0.901045	0	-0.951864	0	-16.0324
Ro-15-4513	-0.970588	-0.74364	0	-0.832446	-0.90341	-0.572112	0	0	-0.714258	-0.98915	0	0	-0.98915	0	-0.90341	-0.450217	-0.875148	0	-0.90341	-0.644436	0	-0.99527	0	-0.70347	-0.98915	-0.98915	0	0	-0.893948	0	0	-0.98915	0	-16.0515
sertaconazole	-0.984801	-0.820745	-0.971029	-0.796767	0	0	0	-0.584418	-0.702607	-0.95147	0	0	-0.95147	0	0	-0.465965	0	0	0	-0.766969	0	-0.972605	0	-0.994085	-0.95147	-0.95147	-0.820422	0	-0.870294	-0.820422	-0.749803	-0.95147	0	-16.0783
lidocaine	-0.95835	-0.913429	-0.973197	0	0	-0.656369	0	-0.567653	-0.560032	-0.898402	0	0	-0.898402	0	0	-0.71375	-0.578501	0	0	-0.681433	-0.57357	0	-0.822196	-0.796727	-0.898402	-0.898402	-0.913069	0	-0.965898	-0.913069	0	-0.898402	0	-16.0793
midostaurin	-0.980261	-0.734964	0	0	-0.93633	-0.432634	0	0	-0.882701	-0.966266	0	0	-0.966266	0	-0.93633	-0.522351	0	0	-0.93633	-0.570541	0	-0.982854	0	-0.709188	-0.966266	-0.966266	-0.890794	0	0	-0.890794	-0.872831	-0.966266	0	-16.1102
EI-273	-0.993683	-0.916387	0	0	-0.972206	-0.335166	0	0	-0.50158	-0.985204	0	-0.308181	-0.985204	0	-0.972206	-0.545916	0	0	-0.972206	-0.791732	0	-0.997241	0	0	-0.985204	-0.985204	-0.983442	0	-0.916026	-0.983442	0	-0.985204	0	-16.1154
apafant	-0.656731	-0.837705	0	0	-0.922137	-0.446598	0	-0.71716	-0.566153	-0.915762	0	0	-0.915762	0	-0.922137	-0.599424	0	0	-0.922137	-0.587806	0	-0.976941	0	-0.865339	-0.915762	-0.915762	-0.837374	0	-0.847428	-0.837374	0	-0.915762	0	-16.1213
SB-239063	-0.924398	-0.966673	0	0	-0.981865	-0.335957	0	0	-0.670221	-0.985993	0	0	-0.985993	0	-0.981865	-0.621268	0	0	-0.981865	-0.813437	0	-0.999212	0	0	-0.985993	-0.985993	-0.984427	0	-0.966292	-0.984427	0	-0.985993	0	-16.1419
Broad-Sai-071	-0.989933	-0.765135	-0.986401	0	-0.986201	-0.374209	-0.406758	0	-0.729858	-0.947721	0	-0.319005	-0.947721	0	-0.986201	-0.623243	0	0	-0.986201	-0.530091	0	-0.995073	0	-0.866325	-0.947721	-0.947721	0	0	-0.876996	0	0	-0.947721	0	-16.1602
CL-218872	-0.793525	-0.796687	-0.972014	0	-0.841514	-0.443236	0	0	-0.578397	-0.955021	0	0	-0.955021	0	-0.841514	-0.544421	0	0	-0.841514	-0.627368	0	-0.991525	0	-0.693415	-0.955021	-0.955021	-0.796373	0	-0.869702	-0.796373	0	-0.955021	0	-16.2027
xaliproden	-0.643703	-0.756853	-0.968861	0	-0.965701	0	0	0	-0.569313	-0.853028	0	-0.405341	-0.853028	0	-0.965701	-0.66027	0	0	-0.965701	-0.670087	0	-0.982657	0	-0.891562	-0.853028	-0.853028	-0.925291	-0.648748	0	-0.925291	0	-0.853028	0	-16.2102
sitagliptin	-0.94473	-0.749556	0	0	-0.965701	-0.728165	0	0	-0.665877	-0.985796	0	0	-0.985796	0	-0.965701	-0.586781	0	0	-0.965701	-0.624803	0	-0.99665	-0.833826	0	-0.985796	-0.985796	-0.799921	-0.692921	0	-0.799921	0	-0.985796	0	-16.2492
buthionine-sulfoximine	-0.929333	-0.657858	-0.982854	0	-0.873645	-0.341495	-0.387078	-0.620118	-0.789297	-0.991517	0	-0.342857	-0.991517	0	-0.873645	-0.592058	0	0	-0.873645	-0.533051	0	-0.996058	0	-0.865142	-0.991517	-0.991517	0	-0.637744	0	0	0	-0.991517	0	-16.2535
BRD-K71670746	-0.826885	-0.70144	-0.973788	0	-0.913266	-0.473101	0	-0.582051	-0.852093	-0.995265	0	-0.412322	-0.995265	0	-0.913266	-0.413868	0	0	-0.913266	-0.709846	0	-0.994285	0	-0.796727	-0.995265	-0.995265	0	0	-0.86852	0	0	-0.995265	0	-16.3211
tandutinib	-0.697394	-0.95701	-0.991328	0	-0.818648	-0.454984	0	-0.692899	0	-0.554942	0	0	-0.554942	-0.734766	-0.818648	-0.76706	-0.554832	0	-0.818648	-0.755426	0	0	0	-0.758281	-0.554942	-0.554942	-0.956633	0	-0.976542	-0.956633	-0.87224	-0.554942	0	-16.3567
vincamine	-0.822345	-0.763163	-0.986795	0	-0.854721	-0.573536	0	-0.688363	-0.524882	-0.972578	0	0	-0.972578	0	-0.854721	-0.541937	0	0	-0.854721	-0.660024	0	-0.990146	0	-0.7847	-0.972578	-0.972578	0	-0.654861	-0.949931	0	0	-0.972578	0	-16.3677
amonafide	-0.955191	-0.948136	0	0	-0.951114	-0.332002	0	0	-0.577014	-0.982048	0	0	-0.982048	-0.61408	-0.951114	-0.50968	0	0	-0.951114	-0.816792	0	-0.996255	0	0	-0.982048	-0.982048	-0.983639	0	-0.947763	-0.983639	0	-0.982048	0	-16.4278
BRD-K47825575	-0.974734	-0.710511	0	0	-0.870688	-0.447666	0	-0.704339	-0.611572	-0.950878	0	-0.357355	-0.950878	0	-0.870688	-0.459643	-0.639448	0	-0.870688	-0.666338	0	-0.983445	-0.818056	0	-0.950878	-0.950878	-0.850384	0	0	-0.850384	0	-0.950878	0	-16.4403
BG-FA-0953	-0.486775	-0.675804	-0.983051	-0.929825	-0.941258	-0.476503	0	0	-0.51955	-0.995857	0	0	-0.995857	0	-0.941258	-0.390501	0	0	-0.941258	-0.551006	0	-0.998226	0	0	-0.995857	-0.995857	-0.857087	-0.927628	0	-0.857087	0	-0.995857	0	-16.4561
arctigenin	-0.682274	-0.837705	0	0	-0.926276	-0.353244	0	-0.858383	-0.591232	-0.853028	0	0	-0.853028	0	-0.926276	-0.366287	0	0	-0.926276	-0.481551	0	-0.992117	0	-0.746648	-0.853028	-0.853028	-0.837374	0	-0.93219	-0.837374	-0.932374	-0.853028	0	-16.4927
BRD-K19499941	-0.717015	-0.931769	0	0	-0.985216	-0.370293	0	0	0	-0.959361	0	-0.420432	-0.959361	0	-0.985216	-0.774285	0	0	-0.985216	-0.782952	0	-0.994876	0	-0.904377	-0.959361	-0.959361	-0.964715	0	-0.931402	-0.964715	0	-0.959361	0	-16.5093
terfenadine	-0.96289	-0.798067	-0.969649	0	-0.925488	-0.534256	0	0	-0.697275	-0.99132	0	0	-0.99132	0	-0.925488	-0.723909	0	0	-0.925488	-0.623915	0	-0.995467	0	0	-0.99132	-0.99132	-0.839937	0	-0.797753	-0.839937	0	-0.99132	0	-16.5161
nocodazole	-0.92045	-0.973772	-0.970832	0	-0.958604	-0.382002	0	0	-0.630332	-0.731505	0	0	-0.731505	0	-0.958604	-0.703759	0	0	-0.958604	-0.810083	0	-0.977335	0	-0.696175	-0.731505	-0.731505	-0.976542	0	-0.973389	-0.976542	0	-0.731505	0	-16.5246
BRD-K12238169	-0.960916	-0.762571	0	0	-0.899271	-0.547943	0	0	-0.811019	-0.988952	0	-0.373972	-0.988952	-0.637744	-0.899271	-0.692301	-0.808679	0	-0.899271	-0.57794	0	-0.992314	0	-0.805008	-0.988952	-0.988952	0	0	-0.919771	0	0	-0.988952	0	-16.5328
rimcazole	-0.993289	-0.753697	-0.982263	0	-0.892568	-0.576899	0	-0.726233	-0.734992	-0.795423	0	0	-0.795423	0	-0.892568	-0.75642	-0.781065	0	-0.892568	-0.702249	0	-0.972014	0	0	-0.795423	-0.795423	-0.953479	0	0	-0.953479	0	-0.795423	0	-16.5409
SDZ-WAG-994	0	-0.671662	-0.995664	0	-0.977725	-0.438489	0	-0.731558	-0.635269	-0.982245	0	-0.49976	-0.982245	0	-0.977725	0	0	0	-0.977725	-0.563536	0	-0.999803	0	-0.883675	-0.982245	-0.982245	-0.821999	-0.658411	0	-0.821999	0	-0.982245	0	-16.5662
triflupromazine	-0.986775	-0.684835	-0.969846	0	-0.84999	-0.538054	-0.364157	0	-0.809242	-0.976721	0	0	-0.976721	0	-0.84999	-0.636959	0	0	-0.84999	-0.509964	0	-0.975759	0	0	-0.976721	-0.976721	-0.884684	0	0	-0.884684	-0.891562	-0.976721	0	-16.5701
oxibendazole	-0.905645	-0.77815	-0.98108	0	-0.950917	-0.579193	0	0	-0.71564	-0.965871	0	0	-0.965871	0	-0.950917	-0.602613	0	0	-0.950917	-0.658248	0	-0.990146	0	0	-0.965871	-0.965871	-0.96984	0	0	-0.96984	-0.766167	-0.965871	0	-16.5987
reserpine	-0.980261	-0.860974	0	0	-0.814311	-0.305419	0	-0.614004	-0.823065	-0.868219	0	0	-0.868219	0	-0.814311	-0.406192	0	0	-0.814311	-0.736287	0	-0.962357	0	0	-0.868219	-0.868219	-0.860635	-0.614435	-0.962547	-0.860635	-0.828667	-0.868219	0	-16.5995
norgestrel	-0.499605	-0.73595	0	0	-0.924897	-0.56337	0	0	-0.826619	-0.997633	0	-0.375385	-0.997633	0	-0.924897	-0.717983	-0.616371	0	-0.924897	-0.736385	0	-0.999212	0	0	-0.997633	-0.997633	-0.94934	0	0	-0.94934	-0.918573	-0.997633	0	-16.651
trioxsalen	-0.581129	-0.772431	0	0	-0.80958	-0.305736	0	-0.62998	-0.439376	-0.822845	-0.750937	-0.411446	-0.822845	0	-0.80958	-0.696168	-0.600197	-0.761238	-0.80958	-0.532459	-0.751085	-0.976744	0	0	-0.822845	-0.822845	-0.971023	0	0	-0.971023	0	-0.822845	0	-16.6939
tebuthiuron	-0.936636	-0.951094	-0.973788	0	-0.936132	-0.566574	0	-0.721499	-0.723736	-0.766029	0	0	-0.766029	0	-0.936132	-0.657024	0	0	-0.936132	-0.701263	0	-0.96689	0	0	-0.766029	-0.766029	-0.956633	0	-0.950719	-0.956633	0	-0.766029	0	-16.701
BRD-K41668190	-0.785235	-0.868862	0	0	-0.86438	-0.471084	0	0	-0.547591	-0.929966	-0.626267	-0.31437	-0.929966	0	-0.86438	-0.62155	0	0	-0.86438	-0.856156	0	-0.978912	0	-0.717863	-0.929966	-0.929966	-0.86852	0	-0.946974	-0.86852	0	-0.929966	0	-16.7149
quinisocaine	-0.849191	-0.771248	-0.98581	0	-0.93219	-0.346598	-0.418731	-0.765286	-0.609992	-0.98047	0	0	-0.98047	0	-0.93219	-0.792177	0	0	-0.93219	-0.540154	0	-0.996847	0	0	-0.98047	-0.98047	-0.970629	0	0	-0.970629	0	-0.98047	0	-16.7162
BRD-K98634983	-0.497434	-0.751923	-0.961766	0	-0.983639	-0.622587	0	0	-0.821485	-0.993687	0	0	-0.993687	0	-0.983639	-0.708613	0	0	-0.983639	-0.580604	0	-0.996453	0	-0.934345	-0.993687	-0.993687	-0.961561	0	0	-0.961561	0	-0.993687	0	-16.7177
BRD-K48204702	-0.509356	-0.867876	-0.973985	0	-0.855707	-0.637381	0	-0.689349	-0.707346	-0.785954	0	0	-0.785954	-0.638888	-0.855707	-0.703562	0	0	-0.855707	-0.727013	0	-0.969058	0	0	-0.785954	-0.785954	-0.969249	0	-0.867534	-0.969249	0	-0.785954	0	-16.7267
SR-95639A	0	-0.958982	0	0	-0.970826	-0.389478	-0.366844	-0.804536	-0.700237	-0.947721	0	0	-0.947721	0	-0.970826	-0.40876	0	0	-0.970826	-0.798639	0	-0.997832	0	-0.713328	-0.947721	-0.947721	-0.993101	0	-0.958604	-0.993101	0	-0.947721	0	-16.7345
BRD-K52831896	-0.483419	-0.860777	-0.962948	0	0	-0.407081	0	-0.590138	-0.661137	-0.977708	-0.841057	-0.421195	-0.977708	0	0	-0.651408	0	-0.840891	0	-0.642758	-0.841223	-0.986007	0	0	-0.977708	-0.977708	-0.860438	0	-0.935541	-0.860438	0	-0.977708	0	-16.735
reversine	-0.977892	-0.841649	-0.97773	0	-0.820619	-0.624525	0	-0.654241	-0.840837	-0.927007	0	0	-0.927007	0	-0.820619	-0.639837	0	0	-0.820619	-0.591752	0	0	0	-0.761238	-0.927007	-0.927007	-0.959196	0	-0.841317	-0.959196	0	-0.927007	0	-16.7663
nobiletin	-0.973549	-0.628278	-0.980686	0	-0.983048	-0.50621	0	-0.652071	-0.598539	-0.906885	0	-0.396524	-0.906885	0	-0.983048	-0.389964	0	0	-0.983048	-0.551993	0	-0.994285	0	-0.679614	-0.906885	-0.906885	-0.966292	0	0	-0.966292	0	-0.906885	0	-16.7679
fludarabine	-0.988551	-0.817196	0	0	-0.928445	-0.431527	0	0	-0.858412	-0.964095	0	-0.32624	-0.964095	0	-0.928445	-0.696055	0	0	-0.928445	-0.692482	0	-0.985219	0	-0.822555	-0.964095	-0.964095	-0.863592	0	-0.816874	-0.863592	0	-0.964095	0	-16.7681
BRD-K78596368	-0.469601	-0.927628	0	0	-0.974177	-0.379826	0	-0.589744	-0.744273	-0.986585	0	0	-0.986585	0	-0.974177	-0.508523	0	0	-0.974177	-0.677782	0	-0.996847	0	-0.823541	-0.986585	-0.986585	-0.927262	0	-0.948354	-0.927262	0	-0.986585	0	-16.7761
L-368899	-0.686735	-0.849142	0	0	-0.978119	-0.593078	0	0	-0.555292	-0.858749	-0.635575	0	-0.858749	0	-0.978119	-0.531947	0	0	-0.978119	-0.724448	-0.632347	-0.990146	0	-0.692429	-0.858749	-0.858749	-0.942243	0	-0.848807	-0.942243	0	-0.858749	0	-16.8525
BRD-K32111336	-0.497434	-0.93729	0	0	-0.928839	-0.40443	-0.397866	-0.690335	-0.673578	-0.851055	0	-0.325901	-0.851055	0	-0.928839	-0.563555	0	0	-0.928839	-0.656077	0	-0.973985	0	-0.839314	-0.851055	-0.851055	-0.936921	0	-0.985019	-0.936921	0	-0.851055	0	-16.8604
I-070759	-0.925188	-0.849142	0	-0.809974	-0.900848	-0.425198	0	0	-0.474724	-0.994279	0	0	-0.994279	0	-0.900848	0	-0.62426	0	-0.900848	-0.59925	0	-0.99862	0	0	-0.994279	-0.994279	-0.917406	-0.804378	-0.848807	-0.917406	0	-0.994279	0	-16.8683
BRD-K07079548	-0.78484	-0.803983	0	0	-0.976148	-0.385285	0	-0.809862	-0.465047	-0.885184	0	0	-0.885184	0	-0.976148	-0.510357	-0.634517	0	-0.976148	-0.601223	0	-0.995861	0	-0.736593	-0.885184	-0.885184	-0.994481	0	-0.803666	-0.994481	0	-0.885184	0	-16.8746
thioproperazine	-0.988156	-0.946362	0	0	-0.872265	-0.571242	0	-0.705917	-0.82109	-0.978891	0	0	-0.978891	0	-0.872265	-0.569086	0	0	-0.872265	-0.940805	0	-0.990146	0	0	-0.978891	-0.978891	-0.945989	0	-0.946974	-0.945989	0	-0.978891	0	-16.883
ryanodine	-0.920055	-0.74857	-0.994285	0	-0.909915	-0.376978	0	-0.74359	-0.679305	-0.926613	0	-0.459206	-0.926613	0	-0.909915	-0.62059	0	0	-0.909915	-0.623816	0	-0.986795	0	-0.887224	-0.926613	-0.926613	0	-0.678131	-0.821999	0	0	-0.926613	0	-16.9034
tropisetron	-0.783853	-0.887399	-0.988175	0	-0.926671	-0.338608	0	-0.758777	-0.491114	-0.969817	0	0	-0.969817	0	-0.926671	-0.558447	0	0	-0.926671	-0.63753	0	-0.996453	0	0	-0.969817	-0.969817	-0.978317	0	-0.887049	-0.978317	0	-0.969817	0	-16.9131
dihydroergocristine	-0.9621	-0.777361	0	0	-0.923911	-0.361195	0	-0.653846	-0.521722	-0.973368	0	-0.552918	-0.973368	0	-0.923911	-0.42256	0	0	-0.923911	-0.652624	-0.582249	-0.993693	0	-0.949921	-0.973368	-0.973368	-0.928445	0	0	-0.928445	0	-0.973368	0	-16.9256
thiocolchicoside	-0.987762	-0.956222	0	0	-0.978119	-0.333386	0	0	-0.706359	-0.983429	0	0	-0.983429	0	-0.978119	-0.587571	0	0	-0.978119	-0.807518	0	-0.996847	0	-0.805994	-0.983429	-0.983429	-0.971023	0	-0.955845	-0.971023	0	-0.983429	0	-16.931
sirolimus	-0.723648	-0.88168	0	0	-0.829489	-0.487381	-0.392887	0	-0.655608	-0.787109	0	-0.475145	-0.787109	0	-0.829489	0	-0.705128	0	-0.829489	-0.702545	0	-0.990934	0	-0.945189	-0.787109	-0.787109	-0.981471	0	-0.881333	-0.981471	-0.726735	-0.787109	0	-16.9552
mead-acid	-0.434662	-0.991126	0	0	0	-0.654707	0	0	-0.719984	-0.953442	-0.685861	-0.323753	-0.953442	0	0	-0.366061	-0.965286	-0.685726	0	-0.788773	-0.685996	-0.998818	0	-0.911672	-0.953442	-0.953442	-0.995072	0	-0.990735	-0.995072	0	-0.953442	0	-16.9605
piretanide	-0.881366	-0.808716	0	0	-0.915829	-0.43307	0	-0.684813	-0.438784	-0.855593	0	-0.465028	-0.855593	0	-0.915829	-0.470904	0	0	-0.915829	-0.718232	0	-0.991131	0	-0.929614	-0.855593	-0.855593	-0.808397	0	-0.824759	-0.808397	-0.69933	-0.855593	0	-16.988
RS-56812	-0.684919	-0.815618	-0.977927	-0.808792	-0.833235	-0.567405	0	-0.666864	-0.717022	-0.952259	0	-0.326833	-0.952259	0	-0.833235	0	0	0	-0.833235	-0.690904	0	-0.974773	0	0	-0.952259	-0.952259	-0.815297	0	-0.865563	-0.815297	0	-0.952259	0	-16.9882
strychnine	-0.972167	-0.961152	-0.974182	0	-0.983639	-0.343829	0	0	-0.526264	-0.985401	0	0	-0.985401	0	-0.983639	-0.684173	0	0	-0.983639	-0.769041	0	-0.996453	0	0	-0.985401	-0.985401	-0.960773	0	-0.965307	-0.960773	0	-0.985401	0	-16.992
BRD-K13872703	-0.655547	-0.755433	-0.978124	0	-0.925291	-0.488054	0	-0.758974	-0.804502	-0.986782	0	0	-0.986782	-0.725301	-0.925291	-0.583705	0	0	-0.925291	-0.641673	0	-0.995467	0	0	-0.986782	-0.986782	-0.955253	0	0	-0.955253	0	-0.986782	0	-17.0071
nifurtimox	-0.558981	-0.848156	0	0	-0.978514	-0.567801	0	-0.699803	-0.673578	-0.862103	0	0	-0.862103	0	-0.978514	-0.419907	0	0	-0.978514	-0.673737	0	-0.98581	0	-0.851932	-0.862103	-0.862103	-0.960378	0	-0.847822	-0.960378	-0.730087	-0.862103	0	-17.0244
EMF-sumo1-12	-0.444335	-0.971012	0	0	-0.994283	-0.344778	0	-0.791716	-0.521524	-0.981259	0	0	-0.981259	0	-0.994283	-0.399729	0	0	-0.994283	-0.838595	0	-0.998226	0	0	-0.981259	-0.981259	-0.970629	0	-0.978711	-0.970629	-0.908517	-0.981259	0	-17.0275
BRD-A43188678	-0.922029	-0.928614	0	0	-0.955056	-0.332991	0	-0.622091	-0.790679	-0.983034	0	-0.371711	-0.983034	0	-0.955056	-0.761331	0	0	-0.955056	-0.744179	0	-0.990737	0	0	-0.983034	-0.983034	-0.931204	0	-0.928248	-0.931204	0	-0.983034	0	-17.0354
hexylcaine	-0.635689	-0.867482	-0.97162	0	-0.898285	-0.444897	-0.420944	-0.898817	0	-0.650227	0	0	-0.650227	0	-0.898285	-0.398854	-0.706903	0	-0.898285	-0.75809	-0.557002	0	-0.833432	-0.94164	-0.650227	-0.650227	-0.902819	0	-0.86714	-0.902819	0	-0.650227	0	-17.0541
Ro-10-5824	-0.870904	-0.920923	0	0	-0.939878	-0.431448	0	-0.617751	-0.907583	-0.95364	0	0	-0.95364	0	-0.939878	-0.413586	0	0	-0.939878	-0.836425	0	-0.986401	0	-0.710765	-0.95364	-0.95364	-0.932979	0	-0.92056	-0.932979	0	-0.95364	0	-17.0701
TG-100115	-0.991907	-0.86196	0	0	-0.871871	-0.597824	-0.526576	0	-0.689179	-0.926613	0	0	-0.926613	0	-0.871871	-0.576988	-0.632939	0	-0.871871	-0.683998	0	-0.968073	0	0	-0.926613	-0.926613	-0.86162	-0.6521	-0.950128	-0.86162	0	-0.926613	0	-17.1036
BRD-K19166598	-0.954599	-0.929994	-0.964328	-0.883698	0	-0.590704	0	-0.625641	-0.602488	-0.995265	-0.687991	-0.376855	-0.995265	0	0	0	-0.883629	0	0	-0.805347	0	-0.995467	0	0	-0.995265	-0.995265	-0.929627	0	-0.969249	-0.929627	0	-0.995265	0	-17.1056
valsartan	-0.893012	-0.772037	-0.980686	0	-0.90341	-0.616891	-0.418652	0	-0.886651	-0.961925	0	0	-0.961925	0	-0.90341	0	-0.562327	0	-0.90341	-0.772494	0	-0.986204	-0.831264	-0.962145	-0.961925	-0.961925	0	0	-0.911098	0	0	-0.961925	0	-17.1133
U-74389F	-0.977694	-0.770026	0	0	-0.90893	-0.371044	-0.441296	-0.742604	-0.74842	-0.965476	0	0	-0.965476	0	-0.90893	-0.662753	0	0	-0.90893	-0.67719	-0.573176	-0.997438	0	0	-0.965476	-0.965476	-0.96984	0	0	-0.96984	-0.697555	-0.965476	0	-17.153
ZK-93423	-0.541176	-0.793098	0	0	-0.997043	-0.541021	-0.495752	-0.627022	-0.56872	-1	0	0	-1	0	-0.997043	-0.409804	0	0	-0.997043	-0.607636	0	-1	0	0	-1	-1	-0.992904	-0.768054	0	-0.992904	-0.824527	-1	0	-17.1537
LY-225910	-0.775444	-0.709722	-0.98916	-0.805835	-0.941455	-0.418631	0	-0.775148	-0.789889	-0.99783	0	0	-0.99783	0	-0.941455	-0.599763	0	0	-0.941455	-0.600631	0	-0.998818	0	0	-0.99783	-0.99783	-0.953282	0	0	-0.953282	0	-0.99783	0	-17.1831
mianserin	-0.943545	-0.951489	0	0	-0.973783	-0.503956	0	-0.668047	-0.718009	-0.753008	0	0	-0.753008	0	-0.973783	-0.613196	-0.727022	0	-0.973783	-0.941594	-0.598422	-0.977335	0	0	-0.753008	-0.753008	-0.951114	0	-0.976148	-0.951114	0	-0.753008	0	-17.2074
carbofuran	-0.4773	-0.674975	0	-0.924502	-0.984033	-0.55716	0	0	-0.888033	-0.996844	0	-0.472093	-0.996844	0	-0.984033	-0.509144	0	0	-0.984033	-0.551105	0	-0.997438	0	-0.74862	-0.996844	-0.996844	-0.918786	-0.640465	0	-0.918786	0	-0.996844	0	-17.2147
CAY-10415	-0.978681	-0.800039	0	0	-0.89592	-0.41072	0	-0.672584	-0.827409	-0.983034	0	0	-0.983034	0	-0.89592	-0.584241	0	0	-0.89592	-0.550118	0	-0.982065	0	-0.791798	-0.983034	-0.983034	-0.799724	-0.617787	-0.821802	-0.799724	0	-0.983034	0	-17.2396
penfluridol	-0.898539	-0.630803	-0.973394	0	-0.849596	-0.4839	-0.436791	0	-0.565956	-0.982048	0	0	-0.982048	0	-0.849596	-0.466445	-0.683826	0	-0.849596	-0.581097	0	-0.991723	0	-0.767153	-0.982048	-0.982048	-0.830672	-0.649734	0	-0.830672	0	-0.982048	0	-17.2497
BRD-A74699940	-0.988946	-0.625281	-0.982854	-0.885866	-0.973586	-0.409652	0	-0.686193	-0.851303	-0.992503	0	0	-0.992503	0	-0.973586	-0.722442	0	0	-0.973586	-0.575572	0	-0.99665	0	0	-0.992503	-0.992503	-0.825153	0	0	-0.825153	0	-0.992503	0	-17.2583
levocabastine	-0.988946	-0.814435	0	0	-0.835403	-0.66693	-0.478166	-0.669034	-0.600118	-0.9203	0	0	-0.9203	0	-0.835403	-0.789806	-0.864103	0	-0.835403	-0.619179	0	-0.98246	0	0	-0.9203	-0.9203	-0.935147	0	-0.814114	-0.935147	0	-0.9203	0	-17.2653
CGP-60474	-0.987959	-0.823112	-0.980883	0	-0.887246	-0.591456	-0.382652	0	-0.755924	-0.929572	0	0	-0.929572	0	-0.887246	-0.609697	0	0	-0.887246	-0.685773	0	-0.975365	0	-0.685923	-0.929572	-0.929572	-0.822787	0	-0.864183	-0.822787	0	-0.929572	0	-17.2981
BRD-K24426149	-0.669364	-0.933346	0	0	-0.996255	-0.329826	0	0	0	-0.979878	-0.660225	-0.414837	-0.979878	0	-0.996255	0	0	0	-0.996255	-0.721882	0	-0.996453	0	-0.872043	-0.979878	-0.979878	-0.978119	-0.929994	-0.932979	-0.978119	0	-0.979878	0	-17.3053
thiorphan	-0.719108	-0.90988	0	0	-0.984427	-0.344066	0	0	-0.513033	-0.841783	0	-0.437728	-0.841783	-0.654703	-0.984427	-0.39877	0	0	-0.984427	-0.744771	0	-0.992314	0	-0.965497	-0.841783	-0.841783	-0.909521	0	-0.939681	-0.909521	-0.713525	-0.841783	0	-17.3143
malonoben	-0.892617	-0.896273	-0.980095	0	-0.927853	-0.415506	0	0	-0.624013	-0.99349	0	0	-0.99349	0	-0.927853	-0.505701	0	0	-0.927853	-0.771606	0	-0.996058	0	0	-0.99349	-0.99349	-0.981668	-0.628831	-0.89592	-0.981668	0	-0.99349	0	-17.321
calmidazolium	-0.951638	-0.92743	-0.978124	0	-0.96097	-0.380024	0	-0.750888	-0.562796	-0.854212	0	-0.4065	-0.854212	0	-0.96097	-0.574956	0	0	-0.96097	-0.802782	0	-0.99192	0	0	-0.854212	-0.854212	-0.961364	0	-0.927065	-0.961364	0	-0.854212	0	-17.3308
SCH-23390	-0.983221	-0.79649	0	0	-0.82535	-0.388489	-0.375222	-0.658974	-0.715245	-0.973368	0	0	-0.973368	-0.747387	-0.82535	-0.508974	0	0	-0.82535	-0.652822	0	-0.97635	0	-0.737776	-0.973368	-0.973368	-0.796176	0	-0.893554	-0.796176	0	-0.973368	0	-17.3697
ecopipam	-0.821042	-0.701006	0	0	-0.884289	-0.400989	-0.477336	0	-0.869273	-0.825015	-0.70775	-0.336216	-0.825015	0	-0.884289	0	-0.59073	-0.70761	-0.884289	-0.723264	-0.715582	-0.986993	0	0	-0.825015	-0.825015	-0.900848	0	0	-0.900848	-0.772674	-0.825015	0	-17.3901
ketanserin	-0.583537	-0.766082	0	0	-0.989355	-0.649407	-0.411618	-0.712821	-0.716035	-0.959755	0	-0.429504	-0.959755	0	-0.989355	-0.511458	-0.605325	0	-0.989355	-0.497731	0	-0.999606	0	0	-0.959755	-0.959755	-0.965898	0	0	-0.965898	-0.813289	-0.959755	0	-17.3951
ioxaglic-acid	-0.955191	-0.867679	-0.99192	0	0	-0.551068	0	0	-0.610782	-0.970014	-0.874581	-0.404663	-0.970014	0	0	-0.424649	0	-0.874409	0	-0.742995	-0.772781	-0.972803	0	-0.832216	-0.970014	-0.970014	-0.867337	0	-0.936527	-0.867337	0	-0.970014	0	-17.397
eriodictyol	-0.754047	-0.943798	0	0	-0.974768	0	0	-0.804734	-0.487559	-0.879069	0	-0.45378	-0.879069	0	-0.974768	-0.444093	-0.557791	0	-0.974768	-0.736089	0	-0.994679	0	-0.976932	-0.879069	-0.879069	-0.990341	0	-0.943426	-0.990341	0	-0.879069	0	-17.3973
LFM-A13	-0.988946	-0.962335	0	0	-0.988764	-0.622666	0	0	-0.899487	-0.987374	0	0	-0.987374	0	-0.988764	-0.527064	-0.74359	0	-0.988764	-0.837707	0	-1	0	0	-0.987374	-0.987374	-0.979499	0	-0.961955	-0.979499	0	-0.987374	0	-17.4059
dactinomycin	-0.987367	-0.750739	-0.964722	0	-0.825941	-0.457081	-0.430666	-0.569231	-0.835308	-0.950089	0	0	-0.950089	0	-0.825941	-0.450697	0	0	-0.825941	-0.635359	0	-0.978715	0	-0.76735	-0.950089	-0.950089	-0.799921	0	0	-0.799921	-0.755521	-0.950089	0	-17.4109
BRD-K94991378	-0.662061	-0.93098	-0.996453	0	-0.865366	-0.498378	0	0	-0.619471	-0.992701	0	0	-0.992701	0	-0.865366	-0.653073	0	0	-0.865366	-0.912589	0	-0.997241	0	0	-0.992701	-0.992701	-0.930613	0	-0.974571	-0.930613	-0.775237	-0.992701	0	-17.4409
BRD-A73847809	-0.9394	-0.893907	-0.982854	0	0	-0.488133	-0.402924	0	-0.621051	-0.977905	-0.827647	0	-0.977905	0	0	-0.507789	0	-0.926459	0	-0.733129	-0.827811	-0.98719	0	-0.692626	-0.977905	-0.977905	-0.893554	0	-0.953282	-0.893554	0	-0.977905	0	-17.4608
quinpirol-(-)	-0.891828	-0.821534	-0.96827	-0.84723	-0.875025	-0.387104	0	-0.708679	-0.451027	-0.784376	0	-0.537375	-0.784376	0	-0.875025	-0.380538	0	0	-0.875025	-0.619672	0	-0.968073	0	-0.889196	-0.784376	-0.784376	-0.82121	0	-0.876207	-0.82121	0	-0.784376	0	-17.5361
primidone	-0.891828	-0.838296	0	0	-0.957422	-0.592563	0	-0.680868	-0.936414	-0.936871	0	-0.460902	-0.936871	0	-0.957422	-0.543038	0	0	-0.957422	-0.713595	0	-0.98916	0	-0.791995	-0.936871	-0.936871	-0.837966	0	-0.90893	-0.837966	0	-0.936871	0	-17.5801
parachlorophenol	-0.982037	-0.943798	-0.983051	0	-0.959787	-0.448972	0	-0.640828	-0.6797	-0.976919	0	0	-0.976919	0	-0.959787	-0.515437	0	0	-0.959787	-0.735892	0	-0.995861	0	0	-0.976919	-0.976919	-0.97674	0	-0.943426	-0.97674	0	-0.976919	0	-17.5864
venlafaxine	-0.994276	-0.937488	-0.995664	0	-0.966292	-0.403481	0	0	-0.615916	-0.973762	0	0	-0.973762	0	-0.966292	-0.500536	0	0	-0.966292	-0.764503	0	-0.992511	0	-0.810528	-0.973762	-0.973762	-0.957027	0	-0.937118	-0.957027	0	-0.973762	0	-17.6338
zoxazolamine	-0.976115	-0.926839	-0.971029	0	-0.874039	-0.479153	0	0	-0.637046	-0.980272	0	0	-0.980272	0	-0.874039	-0.608822	0	0	-0.874039	-0.714779	0	-0.995664	0	0	-0.980272	-0.980272	-0.966292	0	-0.926473	-0.966292	-0.975355	-0.980272	0	-17.6673
labetalol	-0.974141	-0.887202	-0.96216	0	-0.957225	-0.343275	0	0	-0.674763	-0.961925	0	-0.348509	-0.961925	0	-0.957225	-0.5922	0	0	-0.957225	-0.733327	0	-0.990146	0	-0.764393	-0.961925	-0.961925	-0.916026	0	-0.886852	-0.916026	0	-0.961925	0	-17.6703
bendroflumethiazide	-0.984406	-0.968251	-0.978912	0	-0.937118	-0.540506	0	0	-0.648697	-0.994871	0	0	-0.994871	0	-0.937118	-0.415223	-0.572387	0	-0.937118	-0.843627	0	-0.997241	0	0	-0.994871	-0.994871	-0.985019	0	-0.967869	-0.985019	0	-0.994871	0	-17.6729
naltrindole	-0.984998	-0.810688	-0.967678	0	-0.930613	-0.326859	-0.424659	-0.7643	-0.53278	-0.950681	0	-0.496962	-0.950681	0	-0.930613	-0.477395	0	0	-0.930613	-0.685971	0	-0.988372	0	0	-0.950681	-0.950681	-0.931007	0	-0.810369	-0.931007	0	-0.950681	0	-17.6783
BRD-K38519699	-0.491591	-0.893512	-0.963145	-0.799527	0	-0.603244	-0.423355	-0.569428	0	-0.852042	-0.734766	0	-0.852042	0	0	-0.56474	-0.622288	-0.734621	0	-0.659234	-0.734911	-0.964919	0	-0.95209	-0.852042	-0.852042	-0.89316	0	-0.921348	-0.89316	0	-0.852042	0	-17.6792
BP-554	-0.540466	-0.745021	0	-0.904002	-0.824167	-0.595293	0	0	-0.592022	-0.905899	-0.799448	-0.446573	-0.905899	0	-0.824167	-0.50127	-0.656805	-0.79929	-0.824167	-0.692976	-0.799606	-0.987387	0	-0.693415	-0.905899	-0.905899	0	0	-0.94244	0	0	-0.905899	0	-17.698
NU-7441	-0.844058	-0.899625	0	0	-0.936921	-0.422824	0	-0.734714	-0.96327	-0.903137	0	-0.528557	-0.903137	0	-0.936921	-0.559011	0	0	-0.936921	-0.733524	0	-0.983839	0	-0.944795	-0.903137	-0.903137	-0.899271	0	-0.959984	-0.899271	0	-0.903137	0	-17.6992
BRD-K70161581	-0.995263	-0.826464	-0.976744	0	-0.939089	-0.523813	0	-0.608087	-0.754147	-0.984415	0	0	-0.984415	-0.63025	-0.939089	-0.541486	0	0	-0.939089	-0.576559	0	-0.983445	0	0	-0.984415	-0.984415	-0.826138	0	-0.897891	-0.826138	0	-0.984415	0	-17.7058
yohimbine	-0.960324	-0.773023	0	0	-0.937315	-0.469264	0	-0.674162	-0.807859	-0.982442	-0.619168	-0.391324	-0.982442	0	-0.937315	-0.491364	0	0	-0.937315	-0.612569	-0.560158	-0.993496	0	-0.970426	-0.982442	-0.982442	0	0	-0.931204	0	-0.733833	-0.982442	0	-17.7123
PIK-75	-0.977892	-0.867087	-0.968664	0	-0.951902	-0.526345	0	-0.569231	-0.872828	-0.974354	0	0	-0.974354	0	-0.951902	-0.695744	0	0	-0.951902	-0.742403	0	-0.989752	0	0	-0.974354	-0.974354	-0.956436	0	-0.866746	-0.956436	0	-0.974354	0	-17.717
ST-4075437	-0.730359	-0.721948	-0.967284	0	-0.974768	-0.6214	0	-0.691321	-0.91331	-0.986782	0	0	-0.986782	-0.649339	-0.974768	-0.508354	0	0	-0.974768	-0.652131	0	-0.992117	0	-0.826104	-0.986782	-0.986782	0	0	-0.821407	0	-0.805994	-0.986782	0	-17.7593
APHA-compound-8	-0.908606	-0.918162	-0.977533	0	-0.930219	-0.519146	0	0	-0.671801	-0.981061	0	0	-0.981061	0	-0.930219	-0.692978	0	0	-0.930219	-0.793508	0	-0.994679	0	-0.743691	-0.981061	-0.981061	-0.965109	0	-0.9178	-0.965109	0	-0.981061	0	-17.7641
amodiaquine	-0.86289	-0.912443	0	0	-0.995072	-0.603006	0	-0.685602	-0.965837	-0.994279	0	0	-0.994279	0	-0.995072	-0.56141	0	0	-0.995072	-0.704913	0	-0.998423	0	0	-0.994279	-0.994279	-0.953479	0	-0.912084	-0.953479	-0.699724	-0.994279	0	-17.7699
BRD-K25731886	-0.979866	-0.934924	-0.970635	0	-0.979894	-0.363766	0	0	-0.728673	-0.989347	0	0	-0.989347	0	-0.979894	-0.390162	0	0	-0.979894	-0.81028	0	-0.999606	0	-0.798699	-0.989347	-0.989347	-0.98699	0	-0.934555	-0.98699	0	-0.989347	0	-17.7716
cilostazol	-0.992894	-0.9225	0	-0.842697	-0.96373	-0.376068	0	-0.797436	-0.876382	-0.97751	0	0	-0.97751	0	-0.96373	-0.492804	0	0	-0.96373	-0.797849	0	-0.992117	0	0	-0.97751	-0.97751	-0.990341	0	-0.922137	-0.990341	0	-0.97751	0	-17.7723
BRD-K92863101	-0.91512	-0.801025	0	0	-0.947763	-0.320214	0	-0.78146	-0.579779	-0.965871	0	-0.306175	-0.965871	0	-0.947763	-0.587571	0	0	-0.947763	-0.797751	0	-0.986007	-0.787502	-0.751577	-0.965871	-0.965871	-0.80071	0	-0.884289	-0.80071	0	-0.965871	0	-17.7725
7,4'-dihydroxyflavone	-0.991512	-0.726839	0	0	-0.938892	-0.376978	-0.48113	-0.708284	-0.844787	-0.985993	0	0	-0.985993	0	-0.938892	-0.648247	0	0	-0.938892	-0.552486	0	-0.998029	-0.886458	0	-0.985993	-0.985993	-0.926671	0	0	-0.926671	-0.957808	-0.985993	0	-17.7725
O-1918	-0.86893	-0.773575	0	0	-0.945397	-0.330419	0	0	-0.549171	-0.98047	-0.660028	-0.497584	-0.98047	0	-0.945397	-0.552436	0	0	-0.945397	-0.658642	-0.660158	-0.996058	0	-0.905757	-0.98047	-0.98047	-0.987778	-0.631591	0	-0.987778	0	-0.98047	0	-17.7984
prochlorperazine	-0.954205	-0.913824	0	0	-0.963927	-0.362223	0	-0.648323	-0.718602	-0.97317	0	0	-0.97317	0	-0.963927	-0.543941	0	0	-0.963927	-0.670383	-0.600197	-0.994679	0	0	-0.97317	-0.97317	-0.913463	0	-0.92056	-0.913463	-0.904968	-0.97317	0	-17.8165
ST-022313	-0.864982	-0.939065	0	0	-0.962153	-0.401226	0	-0.644379	-0.866509	-0.994674	0	-0.376233	-0.994674	0	-0.962153	-0.641841	0	0	-0.962153	-0.704913	0	-0.995861	0	-0.713328	-0.994674	-0.994674	-0.938695	0	-0.940075	-0.938695	0	-0.994674	0	-17.8256
BRD-A88504692	-0.694828	-0.820943	-0.982854	0	-0.78632	-0.472429	-0.363881	0	-0.7656	-0.992898	0	-0.378833	-0.992898	0	-0.78632	0	0	0	-0.78632	-0.775454	-0.638462	-0.99527	0	-0.846609	-0.992898	-0.992898	-0.973389	0	-0.820619	-0.973389	0	-0.992898	0	-17.826
BRD-K51696048	-0.657205	-0.776967	-0.988963	0	-0.99113	-0.606962	0	-0.807101	-0.785545	-0.99349	0	0	-0.99349	0	-0.99113	-0.449907	0	0	-0.99113	-0.527032	0	-0.99862	0	-0.719834	-0.99349	-0.99349	-0.895131	0	0	-0.895131	-0.785489	-0.99349	0	-17.8347
varenicline	-0.637781	-0.892723	0	0	-0.94934	-0.370847	-0.651373	-0.884813	-0.684834	-0.967844	0	-0.524629	-0.967844	0	-0.94934	0	0	0	-0.94934	-0.768054	0	-0.995664	0	-0.973186	-0.967844	-0.967844	-0.938104	0	-0.892371	-0.938104	0	-0.967844	0	-17.8397
BRD-K88569143	-0.798066	-0.930586	-0.975759	0	-0.972797	-0.541495	0	0	-0.652251	-0.902742	0	-0.495634	-0.902742	0	-0.972797	-0.427725	0	0	-0.972797	-0.803374	0	-0.996255	0	-0.916995	-0.902742	-0.902742	-0.96984	0	-0.930219	-0.96984	0	-0.902742	0	-17.8401
ZG-10	-0.99092	-0.886807	-0.975759	0	-0.934753	-0.506527	0	0	-0.854858	-0.963109	0	-0.341077	-0.963109	0	-0.934753	-0.637072	-0.596055	0	-0.934753	-0.762135	0	-0.988372	0	0	-0.963109	-0.963109	-0.898088	0	-0.886458	-0.898088	0	-0.963109	0	-17.842
mefenamic-acid	-0.719779	-0.858805	0	0	-0.98699	-0.35621	0	-0.795069	-0.64534	-0.951667	0	0	-0.951667	0	-0.98699	-0.652396	0	0	-0.98699	-0.756906	0	-0.997044	0	-0.790615	-0.951667	-0.951667	-0.858466	0	-0.983836	-0.858466	-0.850946	-0.951667	0	-17.8432
NNC-55-0396	-0.914923	-0.860185	0	0	-0.968658	-0.431369	0	0	-0.756517	-0.981456	0	0	-0.981456	0	-0.968658	-0.675397	0	0	-0.968658	-0.735497	0	-0.99665	-0.887246	0	-0.981456	-0.981456	-0.974177	0	-0.859846	-0.974177	-0.967074	-0.981456	0	-17.8463
BRD-K01614657	-0.862614	-0.780911	-0.98916	-0.911098	-0.922925	-0.470411	0	-0.559961	-0.551738	-0.982837	0	0	-0.982837	0	-0.922925	0	-0.702564	0	-0.922925	-0.608228	0	-0.994482	0	0	-0.982837	-0.982837	-0.912084	-0.923289	0	-0.912084	0	-0.982837	0	-17.8616
YC-1	-0.881563	-0.87537	-0.978124	0	-0.92805	-0.662935	0	-0.761736	-0.703199	-0.973959	0	0	-0.973959	0	-0.92805	-0.673647	0	0	-0.92805	-0.858919	0	-0.991328	0	0	-0.973959	-0.973959	-0.977922	0	-0.875025	-0.977922	0	-0.973959	0	-17.8716
digitoxin	-0.852231	-0.850325	0	-0.829687	0	-0.511313	0	0	-0.802923	-0.998225	-0.696707	-0.372418	-0.998225	0	0	-0.600327	-0.861538	-0.696569	0	-0.631314	-0.696844	-0.997241	0	-0.858833	-0.998225	-0.998225	-0.84999	0	-0.956042	-0.84999	0	-0.998225	0	-17.9054
enrofloxacin	0	-0.874187	-0.997241	0	-0.968263	-0.513964	0	-0.695464	-0.816746	-0.98915	0	0	-0.98915	0	-0.968263	-0.554185	0	0	-0.968263	-0.749507	-0.568245	-0.998818	0	0	-0.98915	-0.98915	-0.873842	-0.618182	-0.926276	-0.873842	0	-0.98915	0	-17.911
KM-00799	-0.996052	-0.963912	0	0	-0.919771	-0.535839	0	-0.750888	-0.648104	-0.993095	0	0	-0.993095	0	-0.919771	-0.574646	0	0	-0.919771	-0.888319	0	-0.996255	0	0	-0.993095	-0.993095	-0.989947	0	-0.963532	-0.989947	-0.909109	-0.993095	0	-17.9313
WYE-125132	-0.951836	-0.681877	0	0	-0.910507	-0.356092	0	0	-0.820893	-0.979286	-0.710708	-0.528473	-0.979286	0	-0.910507	-0.500818	0	-0.710568	-0.910507	-0.507005	-0.710848	-0.988766	0	-0.947555	-0.979286	-0.979286	-0.946974	0	0	-0.946974	0	-0.979286	0	-17.9373
flumetasone	-0.966246	-0.882863	-0.99054	0	-0.972206	-0.455222	-0.469631	-0.683826	-0.551343	-0.969422	0	0	-0.969422	0	-0.972206	-0.521335	0	0	-0.972206	-0.883386	0	-0.996453	0	0	-0.969422	-0.969422	-0.947171	0	-0.882515	-0.947171	0	-0.969422	0	-17.9414
oxaprozin	-0.972365	-0.882666	-0.992905	0	-0.986201	0	0	-0.755424	-0.553712	-0.88696	0	-0.425548	-0.88696	0	-0.986201	-0.615539	0	0	-0.986201	-0.757991	0	-0.99192	0	-0.961948	-0.88696	-0.88696	-0.882318	0	-0.890992	-0.882318	0	-0.88696	0	-17.959
CI-966	-0.944335	-0.830605	-0.964131	0	-0.866746	-0.553956	0	-0.700394	-0.776264	-0.98185	0	0	-0.98185	0	-0.866746	-0.505108	0	0	-0.866746	-0.766969	0	-0.99389	0	-0.768336	-0.98185	-0.98185	-0.908338	0	-0.830278	-0.908338	0	-0.98185	0	-17.9604
BRD-K47709646	-0.79775	-0.911457	0	0	0	-0.477453	-0.404584	-0.571006	-0.528436	-0.982245	-0.684441	-0.433517	-0.982245	0	0	-0.580685	-0.604734	-0.884464	0	-0.816693	0	-0.99665	0	-0.899645	-0.982245	-0.982245	-0.911098	-0.737724	-0.920166	-0.911098	0	-0.982245	0	-17.9828
BIX-01294	-0.777537	-0.921514	-0.99862	-0.889415	-0.795782	-0.406487	0	0	-0.601501	-0.988163	0	0	-0.988163	0	-0.795782	0	0	0	-0.795782	-0.796863	0	-0.989358	0	0	-0.988163	-0.988163	-0.921151	-0.796095	-0.925291	-0.921151	-0.714117	-0.988163	0	-17.9873
hyoscyamine	-0.993683	-0.952278	-0.979109	0	-0.931007	-0.540032	0	0	-0.600316	-0.994082	0	-0.509227	-0.994082	0	-0.931007	-0.487667	0	0	-0.931007	-0.726026	-0.577909	-0.996255	0	0	-0.994082	-0.994082	-0.951902	0	-0.967081	-0.951902	0	-0.994082	0	-17.9968
acetyl-farnesyl-cysteine	-0.843861	-0.962335	-0.962357	0	-0.922531	-0.620451	0	0	-0.561809	-0.958177	0	-0.391917	-0.958177	0	-0.922531	-0.698623	0	0	-0.922531	-0.826263	0	-0.985613	0	-0.685528	-0.958177	-0.958177	-0.969052	0	-0.961955	-0.969052	0	-0.958177	0	-17.9973
PD-102807	-0.972957	-0.810688	0	0	-0.935344	-0.465427	0	0	-0.835703	-0.979286	0	-0.310442	-0.979286	-0.654861	-0.935344	-0.495964	0	0	-0.935344	-0.690016	-0.555227	-0.99192	0	-0.819795	-0.979286	-0.979286	-0.947763	0	-0.810369	-0.947763	0	-0.979286	0	-18.0114
AG-370	-0.49546	-0.938868	0	0	-0.82397	-0.701147	-0.508793	-0.65641	-0.738942	-0.998225	-0.675606	0	-0.998225	0	-0.82397	-0.628182	-0.674359	0	-0.82397	-0.730367	0	-1	0	0	-0.998225	-0.998225	-0.940863	0	-0.938498	-0.940863	0	-0.998225	0	-18.0314
BRD-K73707305	-0.985393	-0.74581	-0.988569	-0.813523	-0.886655	-0.441377	-0.418336	0	-0.932267	-0.994279	-0.650523	0	-0.994279	0	-0.886655	-0.686177	0	0	-0.886655	-0.495856	-0.559369	-0.993299	0	0	-0.994279	-0.994279	-0.856298	0	0	-0.856298	0	-0.994279	0	-18.0545
JAK3-inhibitor-VI	-0.965653	-0.975153	-0.990934	0	-0.976542	-0.332793	0	0	-0.826817	-0.982837	0	0	-0.982837	0	-0.976542	-0.575492	0	0	-0.976542	-0.813635	0	-0.995664	0	-0.813683	-0.982837	-0.982837	-0.974768	0	-0.991721	-0.974768	0	-0.982837	0	-18.0749
cabergoline	-0.95302	-0.925656	0	0	-0.956436	-0.490823	0	-0.790138	-0.897907	-0.961728	0	0	-0.961728	0	-0.956436	-0.801547	0	0	-0.956436	-0.785616	0	-0.989358	0	-0.912658	-0.961728	-0.961728	-0.967081	0	-0.925291	-0.967081	0	-0.961728	0	-18.0841
tretinoin	-0.961311	-0.672609	-0.994088	0	-0.957027	-0.389241	0	0	-0.633886	-0.934701	-0.759416	-0.399435	-0.934701	0	-0.957027	0	0	-0.759267	-0.957027	-0.622928	-0.679684	-0.992708	0	-0.902603	-0.934701	-0.934701	-0.887049	0	0	-0.887049	0	-0.934701	0	-18.0859
azasetron	0	-0.815027	0	0	-0.992312	-0.61606	-0.429559	-0.915779	-0.597156	-0.999803	0	-0.319825	-0.999803	-0.770459	-0.992312	-0.520065	-0.677712	0	-0.992312	-0.690312	0	-0.999803	0	0	-0.999803	-0.999803	-0.971812	0	-0.814705	-0.971812	0	-0.999803	0	-18.086
[truncated: 427 more rows]
