# Supplementary material for: Repurposing Approved Drugs for Sarcopenia Based on Transcriptomics Data in Humans
Source: Pharmaceuticals (Basel). 2023 Apr 18;16(4):607. doi: 10.3390/ph16040607 (PMC10145476; doi:10.3390/ph16040607)
Supplement: Supplementary file 1 [file pharmaceuticals-16-00607-s001.zip › Table S6 The result of drug repurposing with pathway2drug algorithm.xlsx]

## Sheet: Supplementary table 5 pathway2d
Supplementary table 6: The result of drug repurposing with pathway2drug algorithm
pert	GO_BP.ES	GO_BP.PV
prostaglandin-b2	0.941607	0
BRD-K62970326	0.939529	0
teicoplanin	0.93557	0
BRD-K40094191	0.927059	0
vorinostat	0.919735	0
danazol	0.917557	0
BRD-K75329208	0.91637	0
nilutamide	0.913401	0
devazepide	0.912015	0
BRD-A77704559	0.90766	0
BRD-A13914662	0.907067	0
BRD-K11883928	0.906869	0
BRD-K84803513	0.906275	0
BRD-K63350243	0.904889	0
pergolide	0.904493	0
androstenedione	0.903998	0
cyclazosin	0.899248	0
BRD-A12643502	0.896576	0
BRD-K09460252	0.895289	0
noretynodrel	0.894299	0
guanfacine	0.890934	1.11e-16
SIB-1757	0.890538	1.11e-16
BML-190	0.889846	1.11e-16
BRD-K08630646	0.88747	1.11e-16
BRD-K25884242	0.887272	1.11e-16
PD-98059	0.886481	1.11e-16
cyclopamine	0.885986	1.11e-16
N-(3-acetamidophenyl)-3-chlorobenzamide	0.885491	1.11e-16
BRD-K12105018	0.885095	1.11e-16
diclofenac	0.884699	1.11e-16
EMF-sumo1-11	0.884204	1.11e-16
tyrphostin-AG-1295	0.884204	1.11e-16
BRD-K86269644	0.88361	1.11e-16
lithocholic-acid	0.882819	1.11e-16
apigenin	0.881037	1.11e-16
GW-5074	0.880938	1.11e-16
BRD-A93015352	0.880146	2.22e-16
palbociclib	0.880048	2.22e-16
FR-139317	0.879355	2.22e-16
altanserin	0.879355	2.22e-16
estradiol-benzoate	0.879157	2.22e-16
PD-166793	0.877771	2.22e-16
rofecoxib	0.87688	2.22e-16
BRD-K61359235	0.875891	2.22e-16
NNC-63-0532	0.875891	2.22e-16
SU-1498	0.875891	2.22e-16
BRD-K61463582	0.875495	2.22e-16
eugenitol	0.875495	2.22e-16
5-methylhydantoin	0.874901	2.22e-16
BRD-K30715099	0.874109	3.33e-16
proxymetacaine	0.874109	3.33e-16
BRD-K11147885	0.873911	3.33e-16
pyrrolidine-dithiocarbamate	0.873515	3.33e-16
fluphenazine	0.873219	3.33e-16
BRD-K30640165	0.872526	3.33e-16
racecadotril	0.872328	3.33e-16
TWS-119	0.872229	3.33e-16
BRD-K98519396	0.871932	3.33e-16
BRD-K35568648	0.871338	3.33e-16
AM-404	0.87114	3.33e-16
BRD-K59939374	0.871041	3.33e-16
BRD-K79619196	0.870744	3.33e-16
BRD-K42644990	0.870546	3.33e-16
eicosatetraynoic-acid	0.869952	4.44e-16
BRD-K82206012	0.869557	4.44e-16
formestane	0.869359	4.44e-16
morphothebaine	0.869359	4.44e-16
cycloheximide	0.868171	4.44e-16
BRD-K50659736	0.867973	4.44e-16
BRD-K91047982	0.867181	5.55e-16
fenbufen	0.867181	5.55e-16
BRD-K11981252	0.866785	5.55e-16
QX-314	0.86639	5.55e-16
KM-03439	0.865994	5.55e-16
BRD-A25416824	0.865796	5.55e-16
deoxycorticosterone-acetate	0.8654	5.55e-16
epoxycholesterol	0.865202	5.55e-16
dorsomorphin	0.864806	5.55e-16
brucine	0.864014	6.66e-16
HU-211	0.863618	6.66e-16
MW-STK33-2C	0.863222	6.66e-16
BRD-K64024097	0.862629	7.77e-16
BRD-K91355947	0.862233	7.77e-16
halcinonide	0.861936	7.77e-16
EMF-sumo1-1	0.861441	7.77e-16
denbufylline	0.861243	7.77e-16
alprostadil	0.861144	7.77e-16
AM-630	0.861045	7.77e-16
BRD-A09984573	0.860847	8.88e-16
GR-32191	0.860154	8.88e-16
estriol	0.859956	8.88e-16
ST-209453	0.859857	8.88e-16
lenalidomide	0.859857	8.88e-16
ST-019365	0.859363	9.99e-16
BRD-K30511626	0.858868	9.99e-16
CGP-20712	0.858769	9.99e-16
dobutamine	0.858175	9.99e-16
BRD-K51608872	0.857878	1.11e-15
MDL-29951	0.857086	1.11e-15
BW-B70C	0.856492	1.22e-15
acetyl-geranyl-cysteine	0.856492	1.22e-15
budesonide	0.855899	1.22e-15
MD-II-038	0.855503	1.33e-15
betaxolol	0.855404	1.33e-15
BRD-K46558254	0.855305	1.33e-15
BRD-K90090262	0.855107	1.33e-15
NSC-94258	0.854909	1.33e-15
UGISS-451	0.854909	1.33e-15
SB-431542	0.854018	1.44e-15
BRD-K32949592	0.85382	1.55e-15
A-443644	0.853721	1.55e-15
BRD-A70591769	0.853721	1.55e-15
phentolamine	0.853424	1.55e-15
BRD-K78603557	0.85293	1.67e-15
panobinostat	0.85293	1.67e-15
ST-019366	0.852435	1.67e-15
PK-11195	0.852237	1.67e-15
BRD-K44812652	0.852138	1.67e-15
cinacalcet	0.851841	1.78e-15
etifenin	0.851544	1.78e-15
r(-)-propylnorapomorphine	0.851148	1.89e-15
mycophenolic-acid	0.85095	1.89e-15
MDL-28170	0.850851	1.89e-15
BRD-A26595446	0.850752	1.89e-15
benzoxiquine	0.850554	2e-15
BRD-K62768020	0.850455	2e-15
benazepril	0.849565	2.11e-15
CO-102862	0.849466	2.11e-15
BRD-K45044657	0.849169	2.22e-15
bicalutamide	0.848674	2.33e-15
tracazolate	0.848476	2.33e-15
BRD-K16604360	0.848278	2.33e-15
BRD-K23313025	0.848278	2.33e-15
ambroxol	0.847981	2.44e-15
BRD-K67010098	0.847387	2.55e-15
brefeldin-a	0.847189	2.55e-15
DPPE	0.846892	2.66e-15
oxybenzone	0.846595	2.66e-15
scopolamine	0.846101	2.78e-15
EMF-sumo1-4	0.845606	2.89e-15
dibenzepin	0.844814	3.11e-15
exemestane	0.844814	3.11e-15
brimonidine	0.844121	3.33e-15
benzylpenicillin	0.843032	3.55e-15
dantrolene	0.842736	3.66e-15
voriconazole	0.842736	3.66e-15
BRD-K35638681	0.84234	3.77e-15
BRD-K37883585	0.842043	3.89e-15
GNF-2	0.84135	4.11e-15
guggulsterone	0.840558	4.44e-15
BRD-K54405293	0.839568	4.77e-15
brivanib	0.839371	4.77e-15
LY-456236	0.838282	5.22e-15
SCH-442416	0.837985	5.44e-15
L-732138	0.837886	5.44e-15
BRD-K14395638	0.837589	5.55e-15
TCB2	0.83749	5.66e-15
spiperone	0.83749	5.66e-15
BRD-K95895342	0.837094	5.77e-15
S-206352	0.836302	6.22e-15
1,2,3,4,5,6-hexabromocyclohexane	0.835511	6.55e-15
SQ-22536	0.835214	6.77e-15
WR-216174	0.835214	6.77e-15
physostigmine	0.835016	6.88e-15
BRD-K78701355	0.834818	6.99e-15
depudecin	0.834719	6.99e-15
ST-4029655	0.834422	7.22e-15
BRD-A04172077	0.834224	7.33e-15
RWJ-21757	0.834026	7.44e-15
calcifediol	0.833729	7.55e-15
BRD-A84102390	0.832443	8.44e-15
BRD-K74534237	0.832443	8.44e-15
HC-toxin	0.832443	8.44e-15
dibutyrylcyclic-gmp	0.832344	8.44e-15
genistein	0.832344	8.44e-15
BRD-K49403449	0.832245	8.55e-15
isorotenone	0.832245	8.55e-15
arecaidine-propargyl-ester	0.832047	8.66e-15
meprylcaine	0.831651	8.88e-15
fexaramine	0.831453	9.1e-15
tranilast	0.831255	9.21e-15
SKF-96365	0.830661	9.66e-15
fenofibrate	0.830661	9.66e-15
saclofen	0.830265	9.99e-15
BRD-K37727696	0.829968	1.02e-14
BRD-K46961308	0.829968	1.02e-14
AMG-9810	0.829671	1.04e-14
REV-5901	0.829671	1.04e-14
estrone	0.829375	1.07e-14
cortisone-acetate	0.828583	1.14e-14
tyrphostin-AG-879	0.828583	1.14e-14
BRD-K84114569	0.828484	1.14e-14
seneciphylline	0.828484	1.14e-14
nemonapride	0.828286	1.17e-14
forskolin	0.828187	1.18e-14
ST-019386	0.827692	1.22e-14
masitinib	0.827692	1.22e-14
BRD-K60379529	0.827296	1.27e-14
BRD-K74931283	0.8269	1.3e-14
clofibric-acid	0.826504	1.34e-14
BRD-A32214171	0.825812	1.42e-14
cardiogenol-c	0.825416	1.47e-14
pantoprazole	0.825416	1.47e-14
BRD-A94381689	0.825119	1.5e-14
KM-01366	0.825119	1.5e-14
kenpaullone	0.824327	1.6e-14
BRD-K56392985	0.823733	1.68e-14
EMF-sumo1-8	0.823733	1.68e-14
etomidate	0.823634	1.69e-14
altretamine	0.823535	1.7e-14
tyrphostin-AG-82	0.823535	1.7e-14
methocarbamol	0.823337	1.72e-14
palmitoylethanolamide	0.82304	1.77e-14
BRD-K38690464	0.822941	1.78e-14
BRD-K60685007	0.822842	1.79e-14
iloprost	0.822546	1.83e-14
D-4476	0.822249	1.88e-14
BRD-K88710727	0.821952	1.92e-14
ciclacillin	0.821853	1.94e-14
BI-78D3	0.821754	1.95e-14
norgestimate	0.821358	2.01e-14
mirtazapine	0.820863	2.1e-14
oligomycin-a	0.820368	2.18e-14
BRD-K88714443	0.819873	2.26e-14
SB-408124	0.818587	2.5e-14
BRD-K94493764	0.818191	2.59e-14
BRD-K36031023	0.817795	2.66e-14
dephostatin	0.817795	2.66e-14
EI-346-erlotinib-analog	0.817201	2.79e-14
mycophenolate-mofetil	0.816607	2.92e-14
raltitrexed	0.816607	2.92e-14
BRD-K15107389	0.816211	3.01e-14
androstenol	0.815618	3.15e-14
dexamethasone-acetate	0.815618	3.15e-14
BRD-K75903201	0.81542	3.21e-14
JX-401	0.814826	3.35e-14
BRD-K26257340	0.814727	3.39e-14
BRD-K33164466	0.814331	3.49e-14
minoxidil	0.814232	3.52e-14
PNU-282987	0.814133	3.54e-14
ceforanide	0.81344	3.74e-14
BRD-K36591038	0.812945	3.89e-14
CGP-55845	0.812747	3.94e-14
bromhexine	0.812549	4.01e-14
melperone	0.812549	4.01e-14
pirenzepine	0.812352	4.06e-14
BRL-15572	0.812253	4.1e-14
BRD-A88029023	0.811659	4.3e-14
BRD-A57300602	0.811461	4.36e-14
AG-592	0.811362	4.4e-14
telmisartan	0.811263	4.43e-14
TUL-XX023	0.811164	4.46e-14
EXO-1	0.811065	4.5e-14
reserpic-acid	0.811065	4.5e-14
BRD-K71935468	0.810867	4.56e-14
BRD-K41757249	0.810471	4.71e-14
rizatriptan	0.810471	4.71e-14
BRD-K88542532	0.809184	5.2e-14
BRD-K09997269	0.808393	5.53e-14
oxymetazoline	0.807799	5.78e-14
neurodazine	0.807205	6.06e-14
salvinorin-a	0.807106	6.11e-14
purmorphamine	0.806611	6.34e-14
BRD-A13964793	0.806314	6.48e-14
nefopam	0.805424	6.95e-14
diloxanide	0.805226	7.06e-14
plinabulin	0.805226	7.06e-14
PHA-665752	0.804335	7.56e-14
BRD-K16331660	0.804236	7.62e-14
tetrahydropalmatine	0.803444	8.09e-14
BRD-A39121618	0.803345	8.15e-14
BRD-K19875179	0.803048	8.34e-14
UB-165	0.802454	8.73e-14
limonin	0.802356	8.79e-14
nifedipine	0.802158	8.93e-14
CGK-733	0.801069	9.7e-14
FPL-64176	0.800871	9.86e-14
BRD-K23841751	0.800772	9.93e-14
ergometrine	0.800376	1.02e-13
BAPTA-AM	0.79998	1.05e-13
RS-67506	0.799782	1.07e-13
BRD-K45437867	0.799188	1.12e-13
BRD-A82628254	0.799089	1.13e-13
BRD-K50368246	0.79899	1.14e-13
GW-0742	0.79899	1.14e-13
arecaidine-but-2-ynyl-ester	0.797704	1.26e-13
SB-225002	0.797308	1.29e-13
dexamethasone	0.797308	1.29e-13
xanthoxyline	0.797011	1.32e-13
BRD-K52099002	0.796912	1.33e-13
clocortolone-pivalate	0.796813	1.34e-13
pifithrin-mu	0.796318	1.39e-13
prostaglandin	0.795724	1.46e-13
ZD-2079	0.79523	1.52e-13
pregnenolone	0.793844	1.68e-13
cinalukast	0.793448	1.73e-13
YM-90709	0.793052	1.79e-13
fluprostenol	0.792656	1.84e-13
austricine	0.792458	1.87e-13
BRD-K24014699	0.79226	1.9e-13
BRD-A77577770	0.791568	2e-13
EMF-sumo1-5	0.790974	2.09e-13
ritodrine	0.790974	2.09e-13
TER-14687	0.790776	2.12e-13
AG-957	0.789885	2.27e-13
CGP-57380	0.789489	2.34e-13
BRD-K81314178	0.789291	2.37e-13
formoterol	0.789291	2.37e-13
NPC-15199	0.789192	2.39e-13
tyrphostin-AG-1478	0.788895	2.45e-13
imatinib	0.788401	2.54e-13
nimesulide	0.788203	2.58e-13
dasatinib	0.788005	2.62e-13
ciglitazone	0.787609	2.7e-13
cilomilast	0.78751	2.72e-13
BRD-K24031526	0.787213	2.78e-13
imperatorin	0.787213	2.78e-13
thenoyltrifluoroacetone	0.787213	2.78e-13
toltrazuril	0.786916	2.84e-13
guanaben-acetate	0.786718	2.88e-13
alclometasone	0.786124	3.01e-13
deltaline	0.785036	3.27e-13
RU-24969	0.784145	3.5e-13
linezolid	0.783947	3.55e-13
tiotidine	0.783749	3.6e-13
BRD-K46836114	0.78365	3.63e-13
WZ-4002	0.78365	3.63e-13
2-aminopurine	0.783551	3.66e-13
EO-1428	0.783254	3.74e-13
XL-147	0.783254	3.74e-13
BRD-K55996963	0.783155	3.77e-13
RS-504393	0.782858	3.85e-13
cucurbitacin-i	0.782561	3.94e-13
GP-1a	0.781869	4.15e-13
BRD-K97149069	0.781671	4.21e-13
BRD-A68721828	0.780582	4.56e-13
sulfafurazole	0.780483	4.6e-13
carmoxirole	0.780087	4.74e-13
tolazamide	0.779493	4.95e-13
propoxycaine	0.7788	5.21e-13
BRD-K76882924	0.778603	5.29e-13
BRD-K93899689	0.778405	5.37e-13
SKF-86002	0.778405	5.37e-13
alaproclate	0.778207	5.45e-13
BRD-K52914903	0.778108	5.49e-13
pyroxamide	0.77791	5.57e-13
BRD-K97631938	0.777712	5.65e-13
BRD-A98888159	0.775732	6.55e-13
BRD-K39187410	0.775435	6.69e-13
buphenine	0.774644	7.1e-13
6-aminochrysene	0.774446	7.2e-13
BRD-K76052538	0.774347	7.25e-13
BRD-K84677391	0.773654	7.63e-13
SB-216641	0.773555	7.69e-13
tosyllysyl-chloromethyl-ketone	0.773555	7.69e-13
bicuculline	0.773159	7.92e-13
CDC	0.772367	8.4e-13
BRD-K00816165	0.772268	8.46e-13
BRD-K70086257	0.771081	9.23e-13
BRD-K28774715	0.770982	9.3e-13
gamma-linolenic-acid	0.770982	9.3e-13
Y-26763	0.770487	9.64e-13
MLN-8054	0.770091	9.93e-13
EMD-41000	0.769299	1.05e-12
BRD-A16581344	0.7692	1.06e-12
SB-415286	0.7692	1.06e-12
tetramisole	0.768013	1.16e-12
SPB02303	0.766528	1.29e-12
BRD-K07395346	0.76633	1.31e-12
BRD-K00954209	0.765835	1.36e-12
BRD-A59145032	0.765439	1.4e-12
tyrphostin-AG-99	0.764945	1.45e-12
mitomycin-c	0.764153	1.53e-12
BRD-K95253417	0.764054	1.55e-12
KM-00927	0.764054	1.55e-12
BRD-A06909528	0.763856	1.57e-12
aliskiren	0.763856	1.57e-12
BRD-K96403486	0.763757	1.58e-12
BRD-K10906552	0.763064	1.66e-12
diclofenamide	0.763064	1.66e-12
GSK-429286A	0.761679	1.84e-12
trichostatin-a	0.76158	1.85e-12
BRD-A13346522	0.760887	1.95e-12
clomipramine	0.759501	2.15e-12
toremifene	0.758907	2.25e-12
sulconazole	0.758215	2.36e-12
MW-STK33-4A	0.756829	2.61e-12
lypressin	0.756037	2.77e-12
Ro-19-4605	0.755443	2.89e-12
RS-16566	0.755146	2.95e-12
iodophenpropit	0.755048	2.97e-12
rimexolone	0.754454	3.1e-12
ITE	0.754355	3.12e-12
BRD-K32896438	0.753167	3.4e-12
BRD-K81441552	0.753167	3.4e-12
BRD-K56596360	0.752474	3.58e-12
spironolactone	0.752474	3.58e-12
testosterone-propionate	0.751485	3.84e-12
mefexamide	0.75099	3.98e-12
aniracetam	0.749604	4.39e-12
JWH-015	0.748713	4.68e-12
kynuramine	0.74812	4.89e-12
pinocembrin	0.748021	4.92e-12
apicidin	0.747922	4.96e-12
VUF-5681	0.746932	5.32e-12
chlorpromazine	0.74515	6.04e-12
flucloxacillin	0.744952	6.12e-12
BRD-K63175663	0.744854	6.17e-12
LY-341495	0.74426	6.43e-12
raloxifene	0.743468	6.81e-12
SRC-kinase-inhibitor-II	0.742874	7.1e-12
KB-R7943	0.742478	7.3e-12
lopinavir	0.74228	7.41e-12
canrenoic-acid	0.741686	7.72e-12
bisoprolol	0.741093	8.06e-12
securinine	0.740895	8.17e-12
MR-16728	0.740796	8.23e-12
anagrelide	0.740796	8.23e-12
warfarin	0.740598	8.34e-12
irbesartan	0.739707	8.88e-12
YM-298198	0.739509	9.01e-12
SR-27897	0.739113	9.27e-12
guanabenz	0.73842	9.73e-12
phentermine	0.737629	1.03e-11
BRD-K64525051	0.73753	1.04e-11
BRD-A30083233	0.737035	1.07e-11
terguride	0.736738	1.1e-11
BRD-K95349679	0.736144	1.14e-11
CGP-13501	0.736144	1.14e-11
quetiapine	0.736144	1.14e-11
BRD-K53472085	0.735154	1.22e-11
MRS-1845	0.73466	1.27e-11
HG-6-64-01	0.734561	1.28e-11
BRD-K53816294	0.734363	1.29e-11
ponalrestat	0.734363	1.29e-11
CCMQ	0.733472	1.38e-11
BRD-K58070753	0.730107	1.74e-11
fillalbin	0.730008	1.76e-11
veratridine	0.729909	1.77e-11
BRL-50481	0.729315	1.84e-11
BRD-K93215584	0.728721	1.92e-11
BRD-K18074178	0.728622	1.93e-11
HG-5-88-01	0.728523	1.95e-11
DCPIB	0.728424	1.96e-11
methoprene-acid	0.728029	2.02e-11
BRD-K74949371	0.72694	2.17e-11
amiodarone	0.72694	2.17e-11
K784-3391	0.725851	2.34e-11
riluzole	0.725455	2.41e-11
lavendustin-c	0.724466	2.58e-11
BRD-K21672423	0.723674	2.73e-11
BRD-A30455275	0.723377	2.78e-11
eicosatrienoic-acid	0.722189	3.02e-11
AM-251	0.721002	3.28e-11
retinyl-acetate	0.720606	3.37e-11
carteolol	0.720012	3.51e-11
BRD-K33606495	0.719319	3.68e-11
mebeverine	0.718527	3.89e-11
JNJ-10191584	0.717538	4.16e-11
SB-218795	0.717538	4.16e-11
staurosporine	0.715855	4.67e-11
BAS-09104376	0.715261	4.86e-11
BRD-K06800040	0.715063	4.93e-11
dexrazoxane	0.714766	5.03e-11
BRD-K14790374	0.712985	5.68e-11
BRD-K16180117	0.712985	5.68e-11
pinacidil	0.711203	6.41e-11
BRD-K43069600	0.710808	6.58e-11
MW-STK33-3A	0.710511	6.72e-11
MEK1-2-inhibitor	0.710214	6.85e-11
DCEBIO	0.710016	6.95e-11
UGISS-186	0.709719	7.09e-11
embelin	0.709719	7.09e-11
nitrendipine	0.709719	7.09e-11
BRD-K70974948	0.709521	7.18e-11
ST-012030	0.708927	7.48e-11
rosmarinic-acid	0.707937	8e-11
Ro-16-6941	0.705958	9.14e-11
GW-405833	0.705859	9.2e-11
zibotentan	0.703781	1.06e-10
paclitaxel	0.702692	1.14e-10
AZ-10417808	0.702593	1.15e-10
BRD-K21788104	0.702296	1.17e-10
butabindide	0.702098	1.18e-10
BRD-K41220170	0.701999	1.19e-10
BRD-K98004941	0.700812	1.29e-10
azacyclonol	0.700812	1.29e-10
PD-168077	0.700515	1.32e-10
prostaglandin-a1	0.699723	1.39e-10
estropipate	0.699228	1.44e-10
GR-127935	0.698634	1.49e-10
BRD-K96787835	0.69715	1.65e-10
pazopanib	0.696952	1.67e-10
BRD-K58347372	0.696754	1.69e-10
aminopentamide	0.696655	1.7e-10
BRD-K68588778	0.696556	1.72e-10
esculin	0.69517	1.88e-10
BRD-K29715937	0.694675	1.94e-10
nTZDpa	0.694181	2.01e-10
dinoprostone	0.694082	2.02e-10
STK-674938	0.693191	2.15e-10
BRD-K35961280	0.692993	2.17e-10
MD-040	0.692102	2.31e-10
BRD-K52640952	0.691805	2.35e-10
meloxicam	0.690717	2.53e-10
ST-4029010	0.690321	2.59e-10
BRD-K96326565	0.687846	3.05e-10
BRD-K31841256	0.687648	3.09e-10
GSK-3-inhibitor-IX	0.687451	3.13e-10
erythromycin-estolate	0.687352	3.15e-10
tyrphostin-A9	0.686461	3.34e-10
vitexin	0.685372	3.59e-10
BRD-K86631041	0.683492	4.06e-10
flurofamide	0.683393	4.09e-10
D-609	0.6827	4.28e-10
SU-4312	0.682205	4.42e-10
aurora-a-inhibitor-i	0.682205	4.42e-10
glycocholic-acid	0.682007	4.47e-10
BRD-K07850148	0.681512	4.62e-10
CVF-SUMO-13	0.678543	5.6e-10
BRD-K26367064	0.675673	6.75e-10
levonorgestrel	0.675475	6.83e-10
BRD-K11362964	0.675376	6.88e-10
BRD-K30194621	0.675178	6.97e-10
EMF-sumo1-2	0.675079	7.01e-10
protein-tyrosine-phosphatase-inhibitor-IV	0.674782	7.15e-10
pifithrin	0.674188	7.42e-10
BRD-K98991361	0.673397	7.81e-10
BRD-K96752129	0.673001	8.01e-10
ODQ	0.671615	8.76e-10
orantinib	0.671219	8.98e-10
dienestrol	0.669933	9.76e-10
GR-206	0.669735	9.88e-10
BRD-K88964386	0.669537	1e-09
BRD-K51731619	0.66924	1.02e-09
vemurafenib	0.668943	1.04e-09
BRD-K31851742	0.668349	1.08e-09
BRD-K63425657	0.66825	1.09e-09
biperiden	0.667359	1.15e-09
BRD-K48716658	0.665875	1.26e-09
VX-222	0.665875	1.26e-09
BRD-K55612480	0.665578	1.29e-09
BRD-A55565369	0.66538	1.3e-09
BRD-K79779816	0.665083	1.33e-09
BRD-K12621773	0.66439	1.39e-09
safinamide	0.664192	1.41e-09
BRD-K69569876	0.663994	1.42e-09
phenylbutazone	0.663895	1.43e-09
1,2-dichlorobenzene	0.663005	1.52e-09
10-hydroxycamptothecin	0.662609	1.56e-09
calcitriol	0.661817	1.64e-09
L-803087	0.661619	1.66e-09
GR-46611	0.661421	1.68e-09
BRD-A30856524	0.661322	1.69e-09
methysergide	0.661124	1.71e-09
EMF-sumo1-10	0.660135	1.82e-09
L-152804	0.659442	1.9e-09
BRD-K05542495	0.65865	2e-09
BRD-K05593511	0.658551	2.01e-09
lamotrigine	0.657363	2.16e-09
H-7	0.656077	2.35e-09
ginsenoside	0.654988	2.51e-09
BRD-K66224104	0.654196	2.64e-09
hydroxycholesterol	0.653998	2.67e-09
KF-38789	0.653504	2.76e-09
cilostamide	0.65291	2.86e-09
BRD-K88735704	0.652316	2.97e-09
BRD-K84855052	0.652019	3.02e-09
piroxicam	0.651524	3.12e-09
BRD-K63549648	0.651227	3.18e-09
BRD-K43256821	0.649149	3.62e-09
propylpyrazole	0.64806	3.87e-09
BRD-K44893543	0.647862	3.92e-09
PIT	0.647268	4.06e-09
CGP-52432	0.645586	4.51e-09
MD-II-008-P	0.6442	4.91e-09
PD-0325901	0.643705	5.06e-09
BRD-K03857568	0.643409	5.15e-09
BRD-K11987803	0.640835	6.03e-09
XMD-1499	0.640736	6.07e-09
dihydrorobustic-acid	0.639846	6.41e-09
NBQX	0.639747	6.45e-09
CAY-10577	0.639549	6.53e-09
gabexate	0.639054	6.73e-09
fluvastatin	0.638955	6.77e-09
MDM2-inhibitor	0.638262	7.06e-09
BRD-K11795542	0.637866	7.23e-09
tetradecylthioacetic-acid	0.637767	7.28e-09
oxybuprocaine	0.636085	8.06e-09
clofarabine	0.635887	8.16e-09
ZD-7155	0.634897	8.67e-09
D-64406	0.633314	9.54e-09
oxindole-I	0.632918	9.77e-09
boldine	0.63173	1.05e-08
JNJ-26481585	0.631532	1.06e-08
phenformin	0.631532	1.06e-08
GTP-14564	0.630146	1.15e-08
loxapine	0.628959	1.24e-08
SKF-81297	0.627969	1.32e-08
HMN-214	0.626188	1.46e-08
BRD-K06765193	0.625594	1.52e-08
brompheniramine	0.625396	1.54e-08
BRD-K51998148	0.625297	1.54e-08
tamoxifen	0.625099	1.56e-08
BRD-K29003210	0.625	1.57e-08
ST-4029487	0.624703	1.6e-08
ST-91	0.624208	1.65e-08
BRD-K54331210	0.623021	1.77e-08
cinanserin	0.62213	1.87e-08
IBC-293	0.622031	1.88e-08
duloxetine	0.62114	1.98e-08
BU-239	0.620546	2.05e-08
LY-288513	0.619656	2.16e-08
IKK-2-inhibitor	0.619359	2.2e-08
BRD-A95944315	0.61926	2.21e-08
phosphodiesterase-V-inhibitor-II	0.61926	2.21e-08
piperine	0.61926	2.21e-08
belinostat	0.617973	2.39e-08
felodipine	0.6154	2.78e-08
UCL-2077	0.615103	2.83e-08
cuneatin	0.614014	3.01e-08
BRD-K83691318	0.613124	3.17e-08
BRD-A06276885	0.612728	3.25e-08
ZD-7288	0.611936	3.4e-08
phenolphthalein	0.611639	3.46e-08
flecainide	0.61154	3.48e-08
nilotinib	0.611045	3.58e-08
pravastatin	0.610352	3.73e-08
PSB-069	0.609462	3.93e-08
timolol	0.608868	4.07e-08
BRD-A13461302	0.608373	4.19e-08
BRD-K27630390	0.608175	4.24e-08
zaprinast	0.60768	4.36e-08
BRD-K10484463	0.607086	4.51e-08
homosalate	0.60481	5.15e-08
L-741626	0.604711	5.18e-08
nelfinavir	0.602633	5.84e-08
nikkomycin	0.60095	6.43e-08
epothilone-a	0.600257	6.69e-08
MRS-1754	0.59996	6.81e-08
CPCCOEt	0.599664	6.92e-08
cyclopenthiazide	0.599664	6.92e-08
mesoridazine	0.599268	7.08e-08
nafadotride	0.597882	7.67e-08
15-delta-prostaglandin-j2	0.59709	8.02e-08
BRD-A60386802	0.596793	8.16e-08
GR-159897	0.596002	8.53e-08
bemesetron	0.595408	8.83e-08
NK26-I-41-1	0.595309	8.88e-08
BRD-K25979535	0.59323	9.99e-08
GBR-12783	0.590855	1.14e-07
BRD-K65411918	0.590657	1.16e-07
reboxetine	0.590558	1.16e-07
BRD-K85123403	0.586995	1.42e-07
etamivan	0.585313	1.56e-07
tyrphostin-51	0.584323	1.65e-07
BRD-K02223034	0.58363	1.71e-07
LE-300	0.58363	1.71e-07
BRD-K69003436	0.582641	1.81e-07
SC-9	0.580661	2.02e-07
BRD-K30704475	0.580562	2.03e-07
O-3M3FBS	0.580166	2.08e-07
SSR-69071	0.579473	2.16e-07
BRD-K48576794	0.579375	2.17e-07
BRD-A32241587	0.579177	2.19e-07
W-9	0.579078	2.21e-07
oxantel	0.579078	2.21e-07
mometasone	0.578781	2.24e-07
BRD-K42541148	0.577593	2.4e-07
GSK-0660	0.576999	2.48e-07
BRD-K73888531	0.576801	2.5e-07
cyclosporin-a	0.575119	2.74e-07
BRD-K48823327	0.57502	2.76e-07
pizotifen	0.573931	2.93e-07
ropinirole	0.573931	2.93e-07
felbamate	0.573634	2.98e-07
BRD-K45842176	0.572644	3.14e-07
BRD-K05562558	0.572249	3.21e-07
Ro-04-6790	0.571853	3.28e-07
MPEP	0.571754	3.3e-07
BRD-K67470788	0.570764	3.48e-07
BRD-K09977233	0.57017	3.6e-07
doconexent	0.569082	3.82e-07
SEW-05685	0.568587	3.92e-07
BRD-K08799950	0.56829	3.99e-07
BRD-K49807497	0.567696	4.12e-07
teniposide	0.566409	4.41e-07
pirfenidone	0.566112	4.49e-07
gliquidone	0.565717	4.58e-07
BRD-K81313552	0.563935	5.04e-07
BRD-K78844995	0.562451	5.46e-07
BRD-K93541117	0.561758	5.67e-07
pioglitazone	0.561362	5.79e-07
verapamil	0.55958	6.37e-07
BRD-K91671201	0.558096	6.9e-07
BRD-K38012662	0.557205	7.23e-07
pheniramine	0.555028	8.12e-07
GR-144053	0.554137	8.51e-07
irilin-a	0.552652	9.21e-07
KM-04501	0.551762	9.65e-07
BH3I-1	0.551564	9.75e-07
NU-1025	0.549881	1.07e-06
EMF-sumo1-7	0.549485	1.09e-06
ST-208960	0.548892	1.12e-06
BRD-K28680267	0.548397	1.15e-06
ezetimibe	0.548199	1.16e-06
BRD-K42568865	0.548001	1.18e-06
acadesine	0.546813	1.25e-06
BRD-K58972465	0.546615	1.26e-06
BRD-K40087974	0.545823	1.32e-06
BRD-K32644160	0.545724	1.32e-06
BRD-K10554164	0.545329	1.35e-06
BRD-A37656721	0.544834	1.39e-06
CL-82198	0.544834	1.39e-06
AM-580	0.544636	1.4e-06
EMF-sumo1-3	0.544339	1.42e-06
FR-122047	0.54424	1.43e-06
benzydamine	0.543547	1.48e-06
BRD-K43581698	0.542755	1.55e-06
graveoline	0.542656	1.55e-06
diflorasone	0.542557	1.56e-06
ALW-II-38-3	0.541766	1.63e-06
enalapril	0.541271	1.67e-06
BRD-A72837804	0.541073	1.69e-06
methyllycaconitine	0.540182	1.77e-06
ML-7	0.539786	1.8e-06
pyrazolanthrone	0.539588	1.82e-06
tramadol	0.538203	1.96e-06
VX-745	0.537708	2.01e-06
BRD-K41931739	0.536619	2.12e-06
BL-074	0.53652	2.13e-06
mofezolac	0.535135	2.29e-06
SR-59230A	0.534739	2.34e-06
tyrphostin-1	0.534343	2.38e-06
BRD-K64058329	0.534244	2.4e-06
fraxetin	0.533254	2.52e-06
BRD-K55715339	0.532759	2.58e-06
BRD-A27640568	0.532067	2.68e-06
ornidazole	0.531869	2.7e-06
ubenimex	0.531572	2.74e-06
fenoterol	0.529988	2.97e-06
SC-68376	0.529592	3.03e-06
prednisolone-hemisuccinate	0.5288	3.16e-06
AS-703026	0.528702	3.17e-06
BRD-A57107094	0.528702	3.17e-06
EMF-sumo1-9	0.528702	3.17e-06
BRD-K52678950	0.528207	3.25e-06
EMF-BCA1-64	0.527514	3.37e-06
BRD-K54906270	0.52593	3.65e-06
tyrphostin-B44	0.52593	3.65e-06
BRD-K74109131	0.525633	3.7e-06
BRD-K90849765	0.52504	3.82e-06
ryuvidine	0.523654	4.09e-06
BRD-K40300908	0.523258	4.17e-06
ZM-447439	0.523159	4.19e-06
U0126	0.521873	4.47e-06
monastrol	0.521774	4.49e-06
ST-056792	0.520982	4.67e-06
bisbenzimide	0.520487	4.79e-06
docetaxel	0.519992	4.91e-06
arachidonamide	0.5192	5.11e-06
N-arachidonyl-GABA	0.51732	5.6e-06
BRD-K88708949	0.515637	6.09e-06
capecitabine	0.514648	6.39e-06
norcyclobenzaprine	0.513361	6.81e-06
fulvestrant	0.51247	7.12e-06
O-2050	0.512272	7.18e-06
CGP-7930	0.511679	7.4e-06
ML-4054	0.511679	7.4e-06
BRD-K48016779	0.511481	7.47e-06
tacrolimus	0.511481	7.47e-06
alrestatin	0.509501	8.23e-06
fananserin	0.509105	8.39e-06
icariin	0.507522	9.06e-06
carbenoxolone	0.506631	9.45e-06
crotamiton	0.506334	9.59e-06
carbamazepine	0.505641	9.92e-06
INCA-6	0.505443	1e-05
BRD-K11181277	0.504256	1.06e-05
WHI-P154	0.50386	1.08e-05
meclizine	0.502078	1.18e-05
BRD-K95976153	0.500495	1.27e-05
pseudopelletierine	0.499208	1.35e-05
BRD-K90610876	0.497823	1.44e-05
desoxycortone	0.497526	1.46e-05
flunarizine	0.496833	1.51e-05
BRD-K24346336	0.495447	1.61e-05
GANT-61	0.494458	1.69e-05
celastrol	0.493369	1.78e-05
ergocornine	0.488717	2.22e-05
BRD-K07023879	0.486639	2.44e-05
BAS-02859604	0.486045	2.51e-05
LE-135	0.48555	2.57e-05
hydralazine	0.48555	2.57e-05
BRD-K47764688	0.485253	2.6e-05
brazilin	0.483076	2.88e-05
BRD-A95820578	0.482779	2.92e-05
cyproterone	0.480206	3.29e-05
noscapine	0.480107	3.3e-05
PNU-120596	0.479117	3.45e-05
deguelin	0.479117	3.45e-05
donepezil	0.478919	3.49e-05
givinostat	0.478127	3.61e-05
4-hydroxyretinoic-acid	0.477831	3.66e-05
metoprolol	0.477237	3.76e-05
SA-1447005	0.477138	3.78e-05
rosiglitazone	0.476544	3.88e-05
bemegride	0.475059	4.16e-05
BRD-K47703442	0.473872	4.39e-05
DUP-697	0.471793	4.82e-05
SANT-1	0.471397	4.9e-05
BRD-K21165668	0.4712	4.95e-05
pifithrin-alpha	0.469715	5.29e-05
PNU-96415E	0.468923	5.48e-05
BRD-K78062244	0.468428	5.6e-05
BRD-K92489476	0.468032	5.7e-05
BRD-K38205437	0.467933	5.73e-05
dioxybenzone	0.467933	5.73e-05
BRD-K41429297	0.466548	6.09e-05
nicergoline	0.465756	6.31e-05
eplerenone	0.465459	6.4e-05
nadolol	0.464667	6.63e-05
andarine	0.464568	6.66e-05
GW-583340	0.464371	6.71e-05
topotecan	0.463579	6.95e-05
BRD-K18163752	0.462886	7.17e-05
NPK76-II-72-1	0.46249	7.3e-05
CAY-10470	0.462292	7.36e-05
GR-55562	0.461401	7.66e-05
flupirtine	0.461006	7.79e-05
sorafenib	0.460511	7.96e-05
SDZ-NKT-343	0.460016	8.14e-05
BRD-A43087975	0.459917	8.17e-05
BRD-A67306036	0.45863	8.65e-05
CP-94253	0.458531	8.69e-05
PNU-22394	0.457838	8.95e-05
irsogladine	0.457245	9.19e-05
BRD-K12168891	0.455562	9.89e-05
MD-920	0.454671	0.000102793
epigallocatechin-gallate-(-)	0.453484	0.000108229
aristolochic-acid	0.451207	0.000119418
L-692585	0.449426	0.000128931
rivaroxaban	0.449129	0.000130585
diethyltoluamide	0.445368	0.000153353
BRD-K83620635	0.444972	0.000155957
BRD-A76732176	0.444378	0.000159941
KIN001-055	0.442597	0.000172482
MD-049	0.442498	0.000173206
olvanil	0.442003	0.000176866
BRD-A30395175	0.441607	0.000179846
perphenazine	0.441211	0.000182874
olmesartan-medoxomil	0.441013	0.000184406
farnesylthiotriazole	0.438935	0.000201243
picrotoxin	0.437352	0.000215035
isoreserpine	0.435273	0.000234498
KIN001-242	0.435075	0.000236436
hydrastinine	0.434976	0.00023741
danusertib	0.434481	0.000242341
BRD-K02701279	0.430819	0.000281947
zosuquidar	0.430127	0.000290097
4-hydroxy-2-nonenal	0.428939	0.000304587
BRD-K01800709	0.428345	0.000312085
geldanamycin	0.427751	0.000319758
mocimycin	0.426861	0.0003316
epicatechin-gallate-(-)	0.425772	0.000346636
L-755507	0.425673	0.000348034
BRD-K33586157	0.424782	0.00036086
glycodeoxycholic-acid	0.424683	0.000362312
LY-320135	0.424485	0.000365233
HNHA	0.423595	0.000378655
RG-14620	0.423397	0.0003817
BCI-hydrochloride	0.421714	0.000408529
HA-14-1	0.420823	0.000423442
decitabine	0.419834	0.000440611
NCS-382	0.419438	0.000447661
BRD-K22828860	0.419339	0.00044944
GW-4064	0.417656	0.000480716
BRD-K58223721	0.415875	0.000516057
auraptene	0.415776	0.00051809
famciclovir	0.41538	0.000526298
BRD-K33926001	0.415182	0.000530448
tyrphostin-AG-1296	0.415083	0.000532534
deracoxib	0.412015	0.00060117
valyltryptophan	0.412015	0.00060117
fenretinide	0.41053	0.000637283
scoulerine	0.410234	0.000644745
epothilone	0.409343	0.000667628
RS-102221	0.408947	0.000678041
BRD-K73700643	0.404988	0.000790877
naltriben	0.403405	0.000840753
hispidin	0.402514	0.000870086
indolophenanthridine	0.402415	0.000873404
BAS-00594560	0.401326	0.000910688
lavendustin-a	0.401128	0.000917625
CP-55940	0.400633	0.000935183
BRD-K69406317	0.400139	0.000953056
nomegestrol-acetate	0.399842	0.000963932
tetramethyl-haematoxylone	0.399743	0.000967583
PHTPP	0.399446	0.000978614
scriptaid	0.398852	0.00100103
BRD-A66861218	0.396279	0.00110382
BRD-K10609180	0.391726	0.00131018
azaperone	0.389945	0.0014003
z-prolyl-prolinal	0.388757	0.00146356
butyl-paraben	0.388262	0.00149069
tozasertib	0.388163	0.00149617
PCA-4248	0.388064	0.00150167
BIBX-1382	0.387569	0.00152946
NU-7026	0.387074	0.00155773
ticlopidine	0.38658	0.00158648
BRD-K82685933	0.385887	0.00162756
BRD-K54822214	0.384699	0.0017003
oleoylethanolamide	0.382621	0.00183491
emodic-acid	0.382225	0.00186164
BRD-K06071925	0.381532	0.0019093
tyrphostin-AG-126	0.380641	0.00197224
remacemide	0.37886	0.00210393
BRD-K78559095	0.377474	0.00221194
ST-4028268	0.374208	0.0024872
hydrocortisone-valerate	0.373614	0.00254053
pivmecillinam	0.373219	0.00257666
bongkrek-acid	0.371536	0.00273562
BRD-K59633395	0.368072	0.00309179
cholic-acid	0.365994	0.00332556
estradiol	0.364509	0.00350239
BRD-K06311439	0.362134	0.00380343
KU-14R	0.36154	0.00388231
quizartinib	0.360253	0.00405843
dexketoprofen	0.35867	0.00428527
endecaphyllin-x	0.358373	0.00432908
zolantidine	0.357977	0.00438813
XE-991	0.35768	0.0044329
somatostatin	0.35768	0.0044329
BRD-A89907244	0.357284	0.00449325
hemado	0.356987	0.004539
milrinone	0.355404	0.00479033
STK-222600	0.354117	0.00500387
thiotepa	0.353919	0.00503748
tenoxicam	0.351841	0.00540315
GW-3965	0.351445	0.0054755
beta-CCP	0.350752	0.00560424
AQ-RA741	0.350257	0.00569789
BMY-14802	0.347882	0.00616764
BRD-K73418978	0.345804	0.00660742
BRD-A20488704	0.344022	0.00700695
GS-39783	0.340756	0.00779706
deoxyrhapontin	0.340657	0.00782222
carbacyclin	0.340162	0.00794914
betamethasone	0.339667	0.00807793
BRD-A41114263	0.338381	0.0084217
BRD-A01960364	0.337391	0.00869513
flavokavain-b	0.336698	0.00889131
BRD-K56518176	0.335709	0.00917852
lupanine	0.334422	0.00956448
BL-077	0.334224	0.00962515
metaxalone	0.334026	0.00968616
febuxostat	0.333036	0.00999653
BRD-K94352392	0.332245	0.0102513
vinorelbine	0.331057	0.0106444
RS-100329	0.328583	0.0115076
fludroxycortide	0.326801	0.0121677
BRD-A70879086	0.326702	0.0122054
iobenguane	0.326603	0.0122431
BRD-K53331454	0.324426	0.0131009
naproxen	0.323436	0.0135084
BRD-K22630935	0.322743	0.0138005
clobenpropit	0.322644	0.0138426
BRD-K86693415	0.322546	0.0138849
MW-STK33-3B	0.322348	0.0139699
BRD-K09661167	0.320962	0.0145776
AG-494	0.319873	0.0150716
LY-255283	0.319378	0.0153011
SIB-1893	0.318686	0.0156277
nitrocaramiphen	0.317102	0.0163977
androstanol	0.316805	0.0165458
vinpocetine	0.315816	0.0170482
BRD-K62748479	0.315717	0.0170992
TGX-221	0.314133	0.0179336
quercetagetin	0.314034	0.017987
BRD-A99518825	0.31344	0.01831
BRD-K31754360	0.311956	0.0191404
erythromycin	0.311164	0.0195969
SA-425500	0.309086	0.0208417
tripelennamine	0.308987	0.0209027
disopyramide	0.308195	0.0213964
acetyl-geranygeranyl-cysteine	0.307403	0.0219005
ketotifen	0.306809	0.0222855
RK-682	0.30671	0.0223502
parthenolide-(alternate-stereo)	0.306413	0.0225454
ZK-164015	0.306215	0.0226764
BRD-K77014406	0.305424	0.0232071
BRD-K37762845	0.305028	0.0234766
BRD-K44494044	0.30483	0.0236124
OBAA	0.303939	0.0242321
escitalopram	0.303543	0.0245121
diphenyleneiodonium	0.303345	0.0246532
verteporfin	0.302553	0.0252247
gefitinib	0.300772	0.0265537
rhamnetin	0.299782	0.0273185
BRD-K73155123	0.299188	0.0277867
telenzepine	0.297803	0.0289067
SB-590885	0.296318	0.0301507
ICI-63197	0.295922	0.0304903
amlodipine	0.294933	0.0313541
EI-247	0.294438	0.031794
BRD-A41997916	0.290875	0.0351247
acamprosate	0.289687	0.036301
BRD-K10010115	0.288698	0.0373073
phenoxybenzamine	0.288005	0.0380263
BRD-A07614565	0.286619	0.0395005
CCCP	0.286223	0.0399307
ziprasidone	0.285629	0.0405838
BRD-K58698715	0.284838	0.041469
7,8-dihydro-L-biopterin	0.284244	0.0421439
dihydrosamidin	0.283848	0.0425991
ZD-7114	0.282858	0.0437559
dihydroergotamine	0.282759	0.0438731
BRD-K41303952	0.28177	0.0450599
mosapride	0.280879	0.0461517
BRD-K59488055	0.280681	0.0463974
BRD-K60932973	0.279691	0.0476431
XMD-892	0.279691	0.0476431
capsazepine	0.279493	0.0478957
BRD-K70771662	0.277712	0.0502216
tetramethylsilane	0.277217	0.0508848
BRD-K72451865	0.276128	0.0523704
beclomethasone-dipropionate	0.27593	0.0526445
alfadolone-acetate	0.274743	0.0543152
coumestrol	0.274149	0.0551675
BRD-K55630727	0.271279	0.0594512
NSC-95397	0.266924	0.066494
BRD-K29622226	0.266132	0.0678482
calycanthine	0.266033	0.0680191
L-745870	0.265835	0.068362
ungerine	0.265538	0.0688791
BRD-K75418381	0.264351	0.0709811
gabazine	0.262767	0.0738684
PP-2	0.262569	0.0742362
delcorine	0.26059	0.0780005
BRD-K90446118	0.259402	0.0803356
BRD-K70960308	0.259204	0.0807304
NBI-27914	0.258215	0.0827294
BRD-A36059655	0.25673	0.0858059
irinotecan	0.256631	0.0860144
naringenin	0.256631	0.0860144
GW-9508	0.253365	0.0931365
leoidin	0.251188	0.0981535
BMS-345541	0.250693	0.0993246
F-1566-0341	0.250198	0.100507
GW-441756	0.249901	0.101222
BRD-K99303177	0.249406	0.102424
ST-012015	0.247724	0.106598
BRD-K00859168	0.247328	0.1076
BRD-K65258912	0.246635	0.109373
sertraline	0.246338	0.11014
tubaic-acid	0.245051	0.113515
GW-311616	0.243864	0.116706
ebelactone-b	0.24327	0.118329
SC-10	0.242379	0.120799
saracatinib	0.240103	0.127301
SB-525334	0.238915	0.130806
risperidone	0.237728	0.134388
triamcinolone	0.237728	0.134388
FPL-55712	0.237332	0.1356
BRD-K51791390	0.236342	0.138668
diflunisal	0.233769	0.146909
amoxapine	0.232977	0.149522
niclosamide	0.232581	0.150843
fluspirilene	0.230998	0.156219
bromocriptine	0.229216	0.16245
epirizole	0.225059	0.177756
NGB-2904	0.224663	0.179271
relcovaptan	0.224367	0.180414
BRD-A89067742	0.220507	0.195798
SB-205607	0.219814	0.198664
arvanil	0.218824	0.202814
EMF-BCA1-57	0.217241	0.209593
HA-1004	0.215261	0.21831
6-hydroxytropinone	0.212193	0.232362
pimozide	0.211896	0.233758
dipyridamole	0.211105	0.237509
BRD-K49061529	0.210412	0.240829
siguazodan	0.208432	0.250503
tosyl-phenylalanyl-chloromethyl-ketone	0.207146	0.256944
K-858	0.205859	0.263505
BRD-K33676730	0.20576	0.264015
aminogenistein	0.205364	0.266061
CGP-53353	0.205265	0.266574
prothionamide	0.204968	0.268119
BRD-K36767861	0.204177	0.272305
saquinavir	0.202395	0.281806
BRD-K14842454	0.198931	0.300958
BRD-K17693482	0.198238	0.304896
AS-604850	0.197842	0.307163
mephentermine	0.196259	0.316346
farnesylthioacetic-acid	0.19616	0.316926
BRD-K21005091	0.194675	0.325717
necrostatin-1	0.193884	0.330473
doxercalciferol	0.192795	0.337088
amsacrine	0.188737	0.36252
flavoxate	0.188737	0.36252
leucodin	0.188341	0.365066
diethylstilbestrol	0.188143	0.366343
proxyfan	0.187648	0.369549
carvedilol	0.186065	0.379927
procarbazine	0.185174	0.385844
diarylpropionitrile	0.185075	0.386505
ciprofibrate	0.18171	0.409389
I-212148	0.179236	0.426715
flupentixol	0.178246	0.433761
CP-724714	0.17785	0.436597
meclocycline	0.176366	0.447323
SB-334867	0.174386	0.461843
estradiol-cypionate	0.169636	0.497641
naproxol	0.165974	0.526068
BRD-K05775306	0.162609	0.552737
BRD-K06020002	0.16152	0.561463
ketoprofen	0.149149	0.662661
fenobam	0.146279	0.686275
BRD-K33392208	0.143705	0.70733
omeprazole	0.143013	0.712969
BRD-K66381707	0.135392	0.773653
BRD-K25070860	0.124802	0.850832
BRD-K64985742	0.0973872	0.977276
NNC-05-2090	-0.115301	0.9086
OM-137	-0.121833	0.870257
CCT-018159	-0.122427	0.866464
hydrastine-(1r,-9s)	-0.123219	0.861335
T-0156	-0.124604	0.852162
T-98475	-0.12886	0.822561
osthol	-0.13658	0.764403
homoharringtonine	-0.137668	0.755845
RAN-02	-0.137866	0.754282
BRD-K75081836	-0.140736	0.731384
immepip	-0.142122	0.720198
vecuronium	-0.144497	0.700868
anabasine	-0.155681	0.608897
m-3M3FBS	-0.155978	0.606465
metergoline	-0.157165	0.596753
CFM-1571	-0.15766	0.592716
XMD-132	-0.157858	0.591103
ST-013960	-0.159739	0.575831
BRD-K23644387	-0.159937	0.57423
QL-XII-47	-0.161223	0.56385
L-erythro-MAPP	-0.165182	0.532299
mebendazole	-0.165479	0.529959
BRD-K42419294	-0.16637	0.522963
GW-6471	-0.168052	0.509851
sunitinib	-0.172803	0.473631
barasertib-HQPA	-0.173001	0.472149
BRD-K69888333	-0.173199	0.47067
BAY-59-3074	-0.175475	0.453827
isamoltane	-0.177751	0.437307
hypericin	-0.178345	0.433053
RAN-05	-0.182205	0.405974
D-64131	-0.182601	0.403254
clonidine	-0.182997	0.400545
tangeritin	-0.183789	0.395161
BRD-K41925105	-0.184679	0.389156
GYKI-52466	-0.185174	0.385844
thiothixene	-0.186659	0.376014
arcyriaflavin-a	-0.190222	0.353074
desipramine	-0.191409	0.345635
cilnidipine	-0.192102	0.341344
motesanib	-0.193587	0.332268
bupropion	-0.195467	0.321008
CGP-52411	-0.196061	0.317507
GR-79236	-0.19715	0.311157
WYE-354	-0.197941	0.306595
NNC-711	-0.200317	0.29319
linifanib	-0.20101	0.28936
taurocholic-acid	-0.201306	0.287729
propofol	-0.201801	0.285026
SCH-58261	-0.20289	0.279143
isoxsuprine	-0.204177	0.272305
evoxine	-0.204968	0.268119
BRD-K68313733	-0.205859	0.263505
1-monopalmitin	-0.206156	0.26198
axitinib	-0.208729	0.249034
BRD-A95937159	-0.209521	0.245147
BRD-K29345712	-0.211006	0.237981
skatole	-0.212886	0.229131
BRD-K35004659	-0.213381	0.226844
BRD-K61627029	-0.215261	0.21831
alprenolol	-0.215261	0.21831
procainamide	-0.215954	0.215228
talipexole	-0.218824	0.202814
BRD-K83355732	-0.219913	0.198252
salsolinol	-0.220111	0.197431
PD-198306	-0.224466	0.180032
huperzine-a	-0.228029	0.166712
prednicarbate	-0.22882	0.163861
CG-930	-0.229711	0.160699
U-18666A	-0.230602	0.157587
ZM-323881	-0.231492	0.154523
triclosan	-0.231789	0.153512
U-0126	-0.232284	0.151839
Ro-08-2750	-0.232482	0.151174
remoxipride	-0.235352	0.141792
L-161982	-0.237629	0.13469
tadalafil	-0.240103	0.127301
SB-221284	-0.243765	0.116976
7-hydroxy-PIPAT	-0.246338	0.11014
pentoxifylline	-0.247922	0.106099
QL-X-138	-0.249901	0.101222
ST-4042556	-0.250297	0.10027
kavain	-0.250297	0.10027
JAK3-inhibitor-V	-0.251584	0.0972249
BRD-K70821460	-0.25386	0.0920267
scopolamine-n-oxide	-0.25386	0.0920267
aminomethyltransferase	-0.254355	0.090928
asiatic-acid	-0.255641	0.0881226
ST-4062971	-0.255938	0.0874856
ozagrel	-0.25772	0.0837444
biotin	-0.259204	0.0807304
BRD-K15475572	-0.26247	0.0744207
SC-I-004	-0.263955	0.0716938
moxonidine	-0.266528	0.0671682
BRD-K39687892	-0.26732	0.0658256
menadione	-0.267815	0.0649982
diphenidol	-0.268211	0.0643426
BRD-K32485462	-0.268705	0.0635312
L-733060	-0.268804	0.0633699
NAS-181	-0.269596	0.0620926
BD-1047	-0.269893	0.0616193
PD-123319	-0.270586	0.0605269
AR-A014418	-0.270784	0.0602179
quercetin	-0.271873	0.0585422
BRD-K46171503	-0.272169	0.0580922
picotamide	-0.272763	0.0572011
E-4031	-0.273654	0.0558865
IC-261	-0.273951	0.0554542
BRD-K41557448	-0.27405	0.0553107
xanthohumol	-0.274248	0.0550247
ST-4039884	-0.274446	0.0547399
BRD-K55536701	-0.275139	0.0537533
ST-023431	-0.276524	0.0518259
BRD-K71574320	-0.279295	0.0481494
tamibarotene	-0.280186	0.0470167
caffeine	-0.281077	0.0459071
aprepitant	-0.281671	0.0451801
BRD-K20032655	-0.284838	0.041469
amcinonide	-0.285926	0.0402561
BRD-K37852224	-0.286322	0.0398228
foliosidine	-0.287906	0.0381299
BRD-K47731572	-0.289192	0.0368011
BRD-K71726959	-0.289786	0.0362016
fluperlapine	-0.289786	0.0362016
gitoxigenin	-0.289786	0.0362016
BRD-K76236182	-0.290182	0.0358067
acepromazine	-0.290677	0.0353184
BRD-K59980915	-0.29137	0.0346446
UBP-302	-0.29137	0.0346446
treprostinil	-0.292656	0.033423
I-303059	-0.292854	0.0332384
meptazinol	-0.29325	0.032872
3-matida	-0.294636	0.0316174
betamethasone-acetate	-0.296417	0.0300663
bumetanide	-0.296516	0.0299822
practolol	-0.296813	0.0297309
tyrphostin-AG-835	-0.29711	0.0294815
thalidomide	-0.298694	0.0281822
PP-1	-0.302652	0.0251526
gavestinel	-0.302751	0.0250807
BRD-A49581300	-0.303048	0.0248661
BRD-K48924007	-0.303048	0.0248661
BRD-A75471153	-0.303246	0.024724
BRD-K81813927	-0.304038	0.0241625
procaterol	-0.305819	0.0229404
amthamine	-0.307403	0.0219005
WH-4023	-0.308987	0.0209027
BRD-K67258146	-0.309086	0.0208417
BRD-A13367427	-0.31344	0.01831
prazosin	-0.315024	0.0174599
crizotinib	-0.315222	0.0173561
vesamicol	-0.315914	0.0169974
BRD-K88556033	-0.31631	0.0167953
BRD-K06476055	-0.316508	0.0166951
BRD-K97701319	-0.316508	0.0166951
THZ-2-98-01	-0.317795	0.0160567
RS-67333	-0.320863	0.0146219
coumaric-acid	-0.320863	0.0146219
maackiain	-0.321556	0.0143143
heraclenol	-0.32215	0.0140553
nateglinide	-0.322644	0.0138426
paroxetine	-0.323832	0.0133441
W-13	-0.324921	0.0129014
YM-976	-0.324921	0.0129014
BRD-K32927008	-0.325614	0.0126265
BRL-37344	-0.326999	0.0120927
immethridine	-0.327989	0.011724
TUL-XXI039	-0.331453	0.0105119
PRE-084	-0.331948	0.0103483
NTNCB	-0.333036	0.00999653
BADGE	-0.334026	0.00968616
adipiodone	-0.334125	0.00965561
fraxidin	-0.334917	0.00941433
CGS-12066B	-0.335709	0.00917852
GR-89696	-0.335808	0.00914942
cromakalim	-0.337292	0.00872291
iloperidone	-0.33749	0.00866743
BRD-K14844937	-0.338678	0.00834121
raltegravir	-0.338678	0.00834121
hyperforin	-0.33947	0.00812997
entecavir	-0.340162	0.00794914
ST-4066738	-0.340459	0.00787277
verrucarin-a	-0.346496	0.00645775
ST-4049616	-0.34709	0.00633193
glibenclamide	-0.348377	0.00606696
etodolac	-0.348476	0.006047
BRD-K55071917	-0.348773	0.00598749
decafluorobutane	-0.351346	0.00549372
geranylgeraniol	-0.351445	0.0054755
WZ-4-145	-0.351544	0.00545732
ALW-II-49-7	-0.352336	0.00531394
FIT	-0.353919	0.00503748
PD-173074	-0.354612	0.00492073
luzindole	-0.354612	0.00492073
BRD-K93760529	-0.355404	0.00479033
ricinine	-0.355404	0.00479033
3-methyl-GABA	-0.357383	0.00447809
BRD-K15250199	-0.358373	0.00432908
pirarubicin	-0.358472	0.00431443
norethisterone	-0.358769	0.00427076
tyrphostin-47	-0.360748	0.00398984
linoleamide	-0.363519	0.00362505
metoclopramide	-0.363519	0.00362505
fasudil	-0.364608	0.00349034
BRD-K74623475	-0.366686	0.00324588
CP-93129	-0.367478	0.00315699
LM-1685	-0.367973	0.00310257
finasteride	-0.367973	0.00310257
BRD-K61192129	-0.368171	0.00308105
TH02453-036-P1	-0.368864	0.0030068
rilmenidine	-0.369557	0.00293421
methyl-2,5-dihydroxycinnamate	-0.369755	0.00291377
BRD-A32440707	-0.370249	0.00286323
etomoxir	-0.370942	0.00279385
RG-13022	-0.372229	0.0026691
STK-661558	-0.372625	0.00263176
BRD-K81609421	-0.376979	0.00225175
RAN-27	-0.377969	0.00217279
doxylamine	-0.379157	0.00208143
BRD-K13794505	-0.379454	0.00205915
cyclo-[Arg-Gly-Asp-D-Phe-Val]	-0.383215	0.00179547
salicin	-0.383314	0.00178898
SDZ-WAG-994	-0.384996	0.00168184
BRD-K53327986	-0.385194	0.00166963
olomoucine	-0.386184	0.00160984
talniflumate	-0.386778	0.00157492
PCI-24781	-0.386975	0.00156344
SB-222200	-0.388757	0.00146356
m-chlorophenylbiguanide	-0.389351	0.0014316
lobendazole	-0.390637	0.00136459
fenoldopam	-0.390934	0.00134954
DY-131	-0.391231	0.00133465
BRD-K38455110	-0.392617	0.00126717
BRD-K44540157	-0.392716	0.00126247
SKF-89976A	-0.39331	0.00123463
PD-160170	-0.393409	0.00123005
BRD-K61776140	-0.394299	0.0011895
CGP-12177	-0.39519	0.0011502
BRD-K69501658	-0.398753	0.00100481
T-0070907	-0.39905	0.000993505
cimetidine	-0.400139	0.000953056
perindopril	-0.40093	0.000924611
MW-A1-14	-0.401425	0.000907238
enzastaurin	-0.401821	0.00089356
BRD-K95760042	-0.406572	0.000743782
doxepin	-0.406671	0.000740928
BRD-K65342895	-0.406869	0.00073525
BRD-K70369221	-0.406869	0.00073525
EMD-386088	-0.407165	0.000726809
RAN-07	-0.407165	0.000726809
icilin	-0.407858	0.000707465
lobelanidine	-0.407957	0.000704742
mifepristone	-0.408254	0.00069663
GDC-0879	-0.409046	0.000675423
CGS-21680	-0.410728	0.000632353
anandamide	-0.411619	0.000610607
tolmetin	-0.414291	0.000549505
promazine	-0.415974	0.000514031
ispinesib	-0.416172	0.000510002
BRD-K97951054	-0.416667	0.000500059
baccatin-III	-0.418646	0.000462079
angiogenesis-inhibitor	-0.419834	0.000440611
loreclezole	-0.420131	0.000435393
ST-4070169	-0.420922	0.00042176
ZK-93426	-0.421417	0.000413444
salmeterol	-0.422011	0.000403669
MW-STK33-22	-0.42211	0.000402061
rotenonic-acid	-0.422407	0.000397273
EHNA	-0.423298	0.000383231
flutamide	-0.423595	0.000378655
piceatannol	-0.42399	0.000372633
SB-205384	-0.424584	0.00036377
BRD-K57019930	-0.42498	0.000357972
fenbendazole	-0.425079	0.000356536
QL-XI-92	-0.42785	0.000318467
terconazole	-0.428444	0.000310824
podophyllotoxin	-0.42884	0.000305825
TUL-XVIII076	-0.429533	0.000297259
azasetron	-0.431116	0.000278521
BG-FA-0953	-0.432799	0.000259837
BRD-K37160541	-0.433294	0.000254571
BRD-A52771319	-0.434778	0.000239371
quinelorane	-0.436461	0.000223182
BRD-A68274214	-0.438044	0.000208894
danoprevir	-0.438341	0.000206314
SB-218078	-0.439529	0.000196289
ZM-241385	-0.439529	0.000196289
quinidine	-0.440024	0.00019225
BRD-K72505034	-0.4423	0.000174661
BRD-K95080859	-0.443587	0.000165405
ellipticine	-0.444477	0.000159271
colforsin	-0.444675	0.000157937
canertinib	-0.44517	0.000154649
methantheline	-0.447249	0.000141536
fipronil	-0.448931	0.000131699
DR-2313	-0.450812	0.000121473
BRD-K91781484	-0.452593	0.000112483
EMF-sumo1-6	-0.452692	0.000112003
acitretin	-0.452791	0.000111524
trimethobenzamide	-0.453781	0.000106845
ranitidine	-0.457344	9.15e-05
cephalosporanic-acid	-0.458828	8.57e-05
methylergometrine	-0.461797	7.52e-05
papaverine	-0.463579	6.95e-05
eriochrome-black-t	-0.466845	6.01e-05
epitestosterone	-0.468923	5.48e-05
GP-2a	-0.470012	5.22e-05
roquinimex	-0.470309	5.15e-05
BRD-K76293260	-0.470408	5.13e-05
umbelliferone	-0.470903	5.02e-05
BRD-K90430314	-0.471793	4.82e-05
BD-1063	-0.473971	4.37e-05
BRD-K97019106	-0.474367	4.29e-05
BRD-A10330754	-0.474861	4.19e-05
BRD-K30958640	-0.476841	3.83e-05
GW-501516	-0.477138	3.78e-05
puromycin	-0.478029	3.63e-05
tyrphostin-AG-494	-0.47882	3.5e-05
syrosingopine	-0.479711	3.36e-05
STOCK1S-03920	-0.479909	3.33e-05
SEW-2871	-0.480206	3.29e-05
SEW-00445	-0.480998	3.17e-05
amantadine	-0.481888	3.04e-05
BRD-K06652922	-0.482086	3.01e-05
piperacetazine	-0.482779	2.92e-05
prednisolone-acetate	-0.482779	2.92e-05
CGP-71683	-0.483472	2.83e-05
BRD-A36884011	-0.484857	2.65e-05
testosterone	-0.484857	2.65e-05
MDL-72832	-0.485154	2.62e-05
BRD-A26962727	-0.485748	2.54e-05
torin-1	-0.486342	2.48e-05
BRD-K63220166	-0.487332	2.36e-05
AZD-6482	-0.487629	2.33e-05
BRD-K32111336	-0.488816	2.21e-05
PD-407824	-0.489014	2.19e-05
thiethylperazine	-0.489014	2.19e-05
ruxolitinib	-0.48941	2.15e-05
BRD-K41924482	-0.491489	1.95e-05
hydrocortisone	-0.49327	1.79e-05
levcromakalim	-0.49426	1.71e-05
tunicamycin	-0.497922	1.44e-05
ipratropium	-0.498021	1.43e-05
BRD-K83998179	-0.498713	1.38e-05
BRD-K66902379	-0.500099	1.29e-05
nortriptyline	-0.501188	1.23e-05
PSB-06126	-0.501485	1.21e-05
LY-364947	-0.502276	1.17e-05
riboflavin	-0.502276	1.17e-05
IB-MECA	-0.502969	1.13e-05
BL-050	-0.503365	1.11e-05
sulpiride	-0.503365	1.11e-05
BRD-K24426149	-0.503761	1.09e-05
Y-27152	-0.504256	1.06e-05
MW-STK33-4C	-0.505641	9.92e-06
sphingosine	-0.50673	9.41e-06
vanoxerine	-0.508017	8.84e-06
primaquine	-0.508314	8.71e-06
dantron	-0.508808	8.51e-06
BRD-K87426499	-0.510095	7.99e-06
solanine	-0.510392	7.88e-06
NVP-TAE684	-0.51059	7.8e-06
BRD-K25774147	-0.510788	7.73e-06
JTE-907	-0.510788	7.73e-06
GSK-1070916	-0.512371	7.15e-06
betahistine	-0.512668	7.05e-06
BRD-K19181733	-0.512965	6.94e-06
AMN-082	-0.514054	6.58e-06
BRD-K00551481	-0.514351	6.49e-06
L-2167	-0.515439	6.15e-06
SB-366791	-0.515538	6.12e-06
trapidil	-0.517419	5.58e-06
4,5,6,7-tetrabromobenzotriazole	-0.517716	5.5e-06
BP-554	-0.518606	5.26e-06
EBPC	-0.518705	5.23e-06
BRD-K23657553	-0.519002	5.16e-06
BRD-K96704748	-0.52019	4.86e-06
AT-SUMO-1	-0.520388	4.81e-06
BRD-K87730440	-0.52118	4.63e-06
modafinil	-0.521873	4.47e-06
BRD-K22129929	-0.522367	4.36e-06
GW-843682X	-0.523456	4.13e-06
betulinic-acid	-0.524446	3.93e-06
naphazoline	-0.524842	3.85e-06
prednisolone	-0.525831	3.67e-06
Y-134	-0.527217	3.42e-06
BRD-K78596368	-0.527415	3.39e-06
cediranib	-0.527712	3.34e-06
glimepiride	-0.528207	3.25e-06
EMF-sumo1-12	-0.529295	3.08e-06
taurodeoxycholic-acid	-0.530978	2.83e-06
dicyclohexylurea	-0.531077	2.81e-06
wortmannin	-0.532165	2.66e-06
XMD-1185H	-0.532561	2.61e-06
diltiazem	-0.533551	2.48e-06
SU-11274	-0.534937	2.31e-06
MAPP-D-erythro	-0.535333	2.27e-06
MD-II-051	-0.537312	2.05e-06
BRD-K48204702	-0.537411	2.04e-06
vincristine	-0.538203	1.96e-06
BRD-K94991378	-0.538302	1.95e-06
BRD-K16051505	-0.53939	1.84e-06
PPT	-0.539588	1.82e-06
NECA	-0.54038	1.75e-06
tandutinib	-0.540578	1.73e-06
trioxsalen	-0.540875	1.7e-06
3,6-dimethoxyflavone	-0.541073	1.69e-06
BRD-K63938928	-0.541271	1.67e-06
farnesol	-0.541568	1.64e-06
R-96544	-0.543052	1.52e-06
BRD-A06131576	-0.543745	1.47e-06
BRD-K07877311	-0.54523	1.36e-06
carbinoxamine	-0.545329	1.35e-06
bulleyaconitine-a	-0.545823	1.32e-06
IAA-94	-0.54612	1.3e-06
BRD-K38519699	-0.546714	1.26e-06
BRD-K85266146	-0.547011	1.24e-06
zardaverine	-0.547209	1.23e-06
SC-560	-0.547308	1.22e-06
BMS-191011	-0.547902	1.18e-06
fluconazole	-0.548496	1.15e-06
CGS-20625	-0.548892	1.12e-06
phenazopyridine	-0.549485	1.09e-06
DAU-5884	-0.549782	1.07e-06
penitrem-a	-0.550673	1.02e-06
bifemelane	-0.551168	9.96e-07
naftifine	-0.551861	9.6e-07
zuclopenthixol	-0.551861	9.6e-07
dovitinib	-0.552257	9.4e-07
chlorthalidone	-0.552553	9.26e-07
tubocurarine	-0.55285	9.11e-07
phenanthridone	-0.553048	9.02e-07
antimycin-a	-0.554434	8.38e-07
butoconazole	-0.554929	8.16e-07
ST-4034917	-0.555819	7.79e-07
levomepromazine	-0.556512	7.51e-07
BRD-K91987625	-0.559086	6.54e-07
norketamine	-0.559086	6.54e-07
BRD-K34387287	-0.559679	6.34e-07
emetine	-0.560966	5.92e-07
temefos	-0.561263	5.82e-07
tiabendazole	-0.561461	5.76e-07
equilin	-0.562352	5.49e-07
estradiol-valerate	-0.563143	5.26e-07
BRD-K50360938	-0.56344	5.18e-07
BRD-K36087356	-0.564133	4.99e-07
BRD-K53214709	-0.565222	4.71e-07
BRD-K07161233	-0.565816	4.56e-07
progesterone	-0.566409	4.41e-07
varenicline	-0.567597	4.14e-07
BRD-K32321439	-0.567795	4.09e-07
BRD-K13872703	-0.568785	3.88e-07
chlorambucil	-0.568983	3.84e-07
xylazine	-0.569279	3.78e-07
lawsone	-0.57017	3.6e-07
4-carboxy-3-hydroxyphenylglycine-(RS)	-0.570368	3.56e-07
ganglioside	-0.570962	3.45e-07
CAY-10578	-0.571853	3.28e-07
ketanserin	-0.572051	3.25e-07
bithionol	-0.572743	3.13e-07
lisuride	-0.573535	2.99e-07
xaliproden	-0.57601	2.61e-07
BRD-K62169556	-0.577494	2.41e-07
BRD-K80346834	-0.578088	2.33e-07
tyrphostin-AG-825	-0.57888	2.23e-07
mammea-a	-0.581156	1.97e-07
RS-I-002-6	-0.581651	1.91e-07
phenazone	-0.58274	1.8e-07
enrofloxacin	-0.58363	1.71e-07
triciribine	-0.584026	1.68e-07
zatebradine	-0.584224	1.66e-07
NSC-693868	-0.584323	1.65e-07
W-7	-0.585313	1.56e-07
BRD-K98634983	-0.586995	1.42e-07
mocetinostat	-0.587094	1.41e-07
aminoglutethimide	-0.587391	1.39e-07
PQ-401	-0.587688	1.37e-07
camptothecin	-0.588381	1.31e-07
BRD-K19499941	-0.589173	1.26e-07
bisindolylmaleimide-ix	-0.58947	1.24e-07
pirinixic-acid	-0.589766	1.21e-07
BRD-K07079548	-0.589964	1.2e-07
iopanoic-acid	-0.590261	1.18e-07
hydroquinidine	-0.590558	1.16e-07
apafant	-0.591647	1.09e-07
hexylcaine	-0.591746	1.09e-07
rifabutin	-0.592043	1.07e-07
zolmitriptan	-0.593131	1e-07
thioperamide	-0.596892	8.11e-08
tyrphostin-AG-538	-0.597684	7.75e-08
pirenperone	-0.598674	7.33e-08
mevastatin	-0.599169	7.12e-08
BRD-A09164687	-0.599367	7.04e-08
altrenogest	-0.600257	6.69e-08
skimmianine	-0.600257	6.69e-08
BRD-K45114207	-0.600653	6.54e-08
buspirone	-0.600851	6.47e-08
WT-171	-0.601049	6.39e-08
RAN-30	-0.601841	6.11e-08
biochanin-a	-0.602237	5.97e-08
AT-7519	-0.602732	5.8e-08
thiostrepton	-0.60382	5.45e-08
BRD-K52831896	-0.604513	5.24e-08
calmidazolium	-0.605899	4.83e-08
diethylcarbamazine	-0.606394	4.7e-08
BW-723C86	-0.60867	4.12e-08
indirubin-3-monoxime	-0.609561	3.91e-08
KN-62	-0.610253	3.75e-08
BRD-K85694079	-0.610748	3.65e-08
probucol	-0.610847	3.63e-08
ZK-93423	-0.611936	3.4e-08
ZM-306416	-0.612035	3.38e-08
L-165041	-0.612134	3.36e-08
BRD-K18739469	-0.612926	3.21e-08
lysergol	-0.613025	3.19e-08
fluticasone-propionate	-0.613124	3.17e-08
docosatrienoic-acid	-0.613222	3.16e-08
trazodone	-0.61342	3.12e-08
celecoxib	-0.613618	3.08e-08
vardenafil	-0.613915	3.03e-08
cetirizine	-0.614014	3.01e-08
TC-2559	-0.614806	2.88e-08
SA-792709	-0.615994	2.68e-08
MG-132	-0.616489	2.6e-08
fexofenadine	-0.618369	2.33e-08
erythrosine	-0.618468	2.32e-08
SR-95639A	-0.618567	2.3e-08
midodrine	-0.62015	2.1e-08
RS-56812	-0.620546	2.05e-08
T-0901317	-0.621041	1.99e-08
BAS-00535043	-0.621338	1.96e-08
lonidamine	-0.621734	1.91e-08
BRD-K04534322	-0.622031	1.88e-08
dicycloverine	-0.62312	1.76e-08
pyrimethamine	-0.623614	1.71e-08
mead-acid	-0.626188	1.46e-08
CAY-10585	-0.626485	1.44e-08
tyrphostin-AG-555	-0.626485	1.44e-08
P-1075	-0.62688	1.4e-08
BRD-K03176945	-0.628167	1.3e-08
zaldaride	-0.628464	1.28e-08
BRD-K59556282	-0.630146	1.15e-08
PCO-400	-0.632621	9.95e-09
BRD-K31553917	-0.633116	9.65e-09
hesperidin	-0.633116	9.65e-09
JTE-013	-0.633511	9.42e-09
FCCP	-0.63361	9.37e-09
BRD-K16541732	-0.633808	9.26e-09
FK-888	-0.634402	8.93e-09
lapatinib	-0.635689	8.26e-09
losartan	-0.635689	8.26e-09
BIX-01294	-0.636085	8.06e-09
L-368899	-0.636876	7.68e-09
chenodeoxycholic-acid	-0.637173	7.55e-09
thiorphan	-0.637371	7.46e-09
BRD-K00944562	-0.637668	7.32e-09
BRD-K42091312	-0.637767	7.28e-09
BRD-K69496360	-0.637767	7.28e-09
SYK-inhibitor	-0.637767	7.28e-09
BRD-K72429558	-0.638163	7.1e-09
phenacetin	-0.638955	6.77e-09
probenecid	-0.640044	6.33e-09
STO-609	-0.640538	6.14e-09
MW-A1-2	-0.641231	5.89e-09
STK-064652	-0.641528	5.78e-09
brinzolamide	-0.641726	5.71e-09
cyclopentolate	-0.64232	5.51e-09
benzonatate	-0.642419	5.48e-09
BRD-K76938712	-0.642815	5.34e-09
ICI-162846	-0.643606	5.09e-09
moexipril	-0.644002	4.97e-09
BRD-K22384978	-0.6442	4.91e-09
lylamine	-0.644497	4.82e-09
glipizide	-0.644893	4.7e-09
BRD-K42687792	-0.64519	4.62e-09
H-8	-0.646774	4.19e-09
BRD-K64885524	-0.648456	3.77e-09
WAY-170523	-0.648951	3.66e-09
lumicolchicine	-0.64905	3.64e-09
CDK2-5-inhibitor	-0.652118	3.01e-09
BRD-A73847809	-0.654394	2.61e-09
desoxypeganine	-0.654394	2.61e-09
fluticasone	-0.655285	2.47e-09
trimipramine	-0.656473	2.29e-09
fusaric-acid	-0.656869	2.23e-09
OMDM-2	-0.657759	2.11e-09
amperozide	-0.657858	2.1e-09
ARG-CSC2-23	-0.659541	1.89e-09
BRD-K49861754	-0.661619	1.66e-09
BRD-K84571636	-0.66251	1.57e-09
JFD02227	-0.663401	1.48e-09
5-methoxytryptamine	-0.663994	1.42e-09
BRD-K96167523	-0.665677	1.28e-09
BRD-K89843224	-0.665974	1.26e-09
BRD-K06623064	-0.666469	1.22e-09
metolazone	-0.666568	1.21e-09
BRD-K73238422	-0.667656	1.13e-09
BRD-K76425827	-0.668052	1.1e-09
tropisetron	-0.668844	1.05e-09
CL-218872	-0.670131	9.63e-10
BMY-7378	-0.670428	9.45e-10
protriptyline	-0.670823	9.22e-10
nifurtimox	-0.671417	8.87e-10
NK42-I-109-1	-0.671813	8.65e-10
ER-27319	-0.67211	8.49e-10
eriodictyol	-0.672407	8.33e-10
XMD-1527	-0.672506	8.27e-10
nefazodone	-0.674584	7.24e-10
pargyline	-0.675178	6.97e-10
BRD-K05452595	-0.675277	6.92e-10
potassium-canrenoate	-0.676663	6.33e-10
prednisone	-0.676762	6.29e-10
ritanserin	-0.67696	6.21e-10
3,3'-diindolylmethane	-0.67785	5.86e-10
piperidolate	-0.678642	5.57e-10
alvocidib	-0.678741	5.53e-10
arctigenin	-0.679335	5.32e-10
ilomastat	-0.67983	5.15e-10
ranolazine	-0.681908	4.5e-10
BRD-K27170250	-0.682898	4.22e-10
XMD-885	-0.683294	4.11e-10
BAY-11-7082	-0.683591	4.03e-10
mefenamic-acid	-0.683789	3.98e-10
sirolimus	-0.683789	3.98e-10
rescinnamine	-0.683888	3.96e-10
H-9	-0.684086	3.91e-10
BRD-K37618507	-0.684283	3.86e-10
flumazenil	-0.685966	3.45e-10
vicriviroc	-0.688242	2.97e-10
proadifen	-0.688539	2.92e-10
benperidol	-0.690024	2.65e-10
BRD-K82492171	-0.690519	2.56e-10
PLX-4720	-0.691211	2.45e-10
BRD-K04188046	-0.69131	2.43e-10
carbofuran	-0.691409	2.41e-10
nocodazole	-0.692102	2.31e-10
BRD-K80786583	-0.692795	2.2e-10
VX-702	-0.692894	2.19e-10
JNJ-7706621	-0.693488	2.1e-10
RAN-03	-0.694082	2.02e-10
BRD-K87432599	-0.694774	1.93e-10
RAN-29	-0.695269	1.87e-10
U-99194	-0.695764	1.81e-10
BRD-K01614657	-0.696358	1.74e-10
BRD-A88504692	-0.696754	1.69e-10
SA-103006	-0.697051	1.66e-10
O-1918	-0.697348	1.63e-10
BRD-K15672523	-0.69804	1.55e-10
acetyl-farnesyl-cysteine	-0.698238	1.53e-10
AG-370	-0.698832	1.47e-10
BRD-K69516039	-0.699129	1.45e-10
J-104129	-0.699525	1.41e-10
N-methyllidocaine-iodide	-0.699525	1.41e-10
labetalol	-0.699525	1.41e-10
BRD-K89558221	-0.700515	1.32e-10
DMBI	-0.701504	1.23e-10
piretanide	-0.701603	1.22e-10
chlormadinone-acetate	-0.702296	1.17e-10
ST-4075437	-0.703088	1.11e-10
quinpirol-(-)	-0.703286	1.09e-10
EI-231	-0.704078	1.04e-10
BRD-K88569143	-0.70477	9.9e-11
BRD-A56800788	-0.704968	9.77e-11
NSC-3852	-0.704968	9.77e-11
erythromycin-ethylsuccinate	-0.705661	9.32e-11
tolbutamide	-0.70576	9.26e-11
orphenadrine	-0.705958	9.14e-11
ryanodine	-0.705958	9.14e-11
mead-ethanolamide	-0.706453	8.84e-11
IKK-16	-0.706552	8.78e-11
BCL2-inhibitor	-0.706849	8.61e-11
BRD-K89814851	-0.706849	8.61e-11
SR-57227A	-0.706849	8.61e-11
radicicol	-0.706849	8.61e-11
BRD-K17628612	-0.707443	8.27e-11
YS-035	-0.708927	7.48e-11
LY-225910	-0.71061	6.67e-11
ST-024029	-0.710907	6.54e-11
trimetozine	-0.711105	6.45e-11
BRD-K89156937	-0.712193	5.99e-11
tebuthiuron	-0.712391	5.91e-11
DMAB-anabaseine	-0.712589	5.83e-11
norgestrel	-0.712886	5.71e-11
terreic-acid-(-)	-0.713579	5.45e-11
mianserin	-0.713678	5.41e-11
semaxanib	-0.713678	5.41e-11
SB-202190	-0.713876	5.34e-11
rimcazole	-0.714371	5.16e-11
BRD-K11841836	-0.71447	5.13e-11
BRD-K51696048	-0.71447	5.13e-11
BRD-K72462751	-0.714865	4.99e-11
XMD-1150	-0.714865	4.99e-11
cytochalasin-d	-0.718329	3.94e-11
cinchonine	-0.718923	3.78e-11
I-070759	-0.71922	3.7e-11
JAK3-inhibitor-I	-0.719418	3.65e-11
amitriptyline	-0.719715	3.58e-11
dichlorobenzamil	-0.72021	3.46e-11
NU-7441	-0.720804	3.32e-11
BRD-K00486725	-0.720903	3.3e-11
LY-165163	-0.721002	3.28e-11
SB-200646	-0.721002	3.28e-11
BRD-K41652870	-0.721298	3.21e-11
ICI-89406	-0.721991	3.06e-11
sinensetin	-0.722882	2.88e-11
tretinoin	-0.725059	2.48e-11
BRD-A22272113	-0.725554	2.39e-11
nobiletin	-0.725653	2.38e-11
quinisocaine	-0.72595	2.33e-11
SB-269970	-0.727039	2.16e-11
ON-01910	-0.728325	1.97e-11
naltrindole	-0.728424	1.96e-11
desoximetasone	-0.728622	1.93e-11
BRD-K90697054	-0.72981	1.78e-11
dextromethorphan	-0.730206	1.73e-11
DNQX	-0.730998	1.64e-11
androsta-1,4-dien-3,17-dione	-0.73169	1.56e-11
deoxyandirobin	-0.731888	1.54e-11
coumarin	-0.732185	1.51e-11
sildenafil	-0.732779	1.45e-11
TTNPB	-0.733472	1.38e-11
tofacitinib	-0.733472	1.38e-11
TG-100115	-0.733571	1.37e-11
BRD-K75128590	-0.734066	1.32e-11
aloisine	-0.734759	1.26e-11
NS-1619	-0.735055	1.23e-11
ivermectin	-0.735154	1.22e-11
sappanone-a	-0.736045	1.15e-11
LY-278584	-0.736243	1.13e-11
lidoflazine	-0.737332	1.05e-11
CI-966	-0.737629	1.03e-11
HO-013	-0.737629	1.03e-11
triamterene	-0.738717	9.53e-12
tenidap	-0.73941	9.07e-12
K784-3131	-0.740895	8.17e-12
vincamine	-0.740895	8.17e-12
ST-022313	-0.741785	7.67e-12
BRD-K27881911	-0.742379	7.35e-12
venlafaxine	-0.742973	7.05e-12
BRD-A40431293	-0.74327	6.9e-12
WZ-7043	-0.743666	6.71e-12
BRD-K14316227	-0.743765	6.66e-12
latrunculin-b	-0.744952	6.12e-12
LY-2183240	-0.745051	6.08e-12
GR-113808	-0.745348	5.95e-12
sertaconazole	-0.745348	5.95e-12
SKI-II	-0.745744	5.79e-12
BRD-K63954456	-0.745843	5.75e-12
amonafide	-0.745843	5.75e-12
anisomycin	-0.746437	5.51e-12
nafcillin	-0.747229	5.21e-12
BE-2254	-0.747526	5.1e-12
mepyramine	-0.747823	4.99e-12
BRD-K70524666	-0.748515	4.75e-12
levocabastine	-0.748614	4.72e-12
tremorine	-0.749406	4.46e-12
nizatidine	-0.749505	4.43e-12
bis-tyrphostin	-0.750297	4.18e-12
bucladesine	-0.750495	4.12e-12
penfluridol	-0.750495	4.12e-12
suloctidil	-0.750891	4.01e-12
benzopurpurin-4b	-0.751485	3.84e-12
ST-4070043	-0.753563	3.31e-12
medrysone	-0.753761	3.26e-12
EI-273	-0.753959	3.21e-12
erlotinib	-0.754256	3.15e-12
BRD-K93578426	-0.755344	2.91e-12
MMPX	-0.755542	2.87e-12
floxuridine	-0.756928	2.59e-12
RS-17053	-0.757027	2.58e-12
DMeOB	-0.759006	2.23e-12
BRD-K26048285	-0.759501	2.15e-12
H-89	-0.759798	2.11e-12
BRD-K16309743	-0.759897	2.09e-12
BRD-A90643929	-0.759996	2.08e-12
niguldipine	-0.760095	2.06e-12
BP-897	-0.760491	2e-12
spiramide	-0.76059	1.99e-12
domperidone	-0.760788	1.96e-12
BRD-K41668190	-0.761283	1.89e-12
BRD-K67808578	-0.76158	1.85e-12
BRD-K68191033	-0.762173	1.77e-12
buthionine-sulfoximine	-0.762173	1.77e-12
proguanil	-0.762272	1.76e-12
DY-44	-0.762371	1.75e-12
BRD-K07061353	-0.762569	1.72e-12
BRL-54443	-0.762569	1.72e-12
bendroflumethiazide	-0.762569	1.72e-12
clofibrate	-0.762569	1.72e-12
GW-7647	-0.763064	1.66e-12
BRD-K71670746	-0.763361	1.63e-12
SPB02137	-0.763856	1.57e-12
droperidol	-0.764549	1.49e-12
BRD-K19166598	-0.76534	1.41e-12
BRD-K54159704	-0.765538	1.39e-12
BRD-K30381304	-0.765835	1.36e-12
dydrogesterone	-0.76633	1.31e-12
SDZ-205-557	-0.766528	1.29e-12
NNC-55-0396	-0.766924	1.25e-12
BRD-K53592093	-0.767221	1.23e-12
TCPOBOP	-0.767518	1.2e-12
ML-3163	-0.767716	1.18e-12
MNITMT	-0.767716	1.18e-12
flunisolide	-0.767716	1.18e-12
BRD-K63245238	-0.768903	1.08e-12
tyrphostin-AG-556	-0.769695	1.02e-12
herniarin	-0.770091	9.93e-13
parthenolide	-0.771774	8.77e-13
BRD-K47709646	-0.772268	8.46e-13
loperamide	-0.772268	8.46e-13
BRD-K81795824	-0.772565	8.27e-13
molsidomine	-0.773456	7.75e-13
PD-184352	-0.773753	7.58e-13
clomifene	-0.774248	7.31e-13
BRD-K44890999	-0.774644	7.1e-13
BRD-K28293491	-0.774941	6.94e-13
nalbuphine	-0.775831	6.5e-13
cefixime	-0.776029	6.4e-13
chlorphenamine	-0.776821	6.04e-13
BRD-K11778372	-0.777316	5.82e-13
dihydroergocristine	-0.778405	5.37e-13
GBR-13069	-0.778603	5.29e-13
strychnine	-0.778702	5.25e-13
farnesylcysteine-methyl-ester	-0.7788	5.21e-13
chloroquine	-0.779097	5.1e-13
afatinib	-0.779196	5.06e-13
Ro-15-4513	-0.77979	4.84e-13
tyrphostin-AG-18	-0.780087	4.74e-13
GR-235	-0.780186	4.7e-13
BRD-K47825575	-0.780483	4.6e-13
benzamil	-0.780582	4.56e-13
BRD-K82837433	-0.78177	4.18e-13
oxibendazole	-0.782561	3.94e-13
dimercaptosuccinic-acid	-0.78266	3.91e-13
HG-5-113-01	-0.783353	3.71e-13
JW-7-24-1	-0.78365	3.63e-13
isoflupredone-acetate	-0.783848	3.58e-13
naltrexone	-0.784046	3.52e-13
BRD-K66426634	-0.784244	3.47e-13
BRD-K09191212	-0.784442	3.42e-13
flumetasone	-0.784442	3.42e-13
BRD-K61175124	-0.785036	3.27e-13
APHA-compound-8	-0.78553	3.15e-13
CGP-37157	-0.78553	3.15e-13
AZ-628	-0.785827	3.08e-13
BRD-K32598858	-0.786025	3.04e-13
raclopride	-0.786223	2.99e-13
BRD-K74711637	-0.786619	2.9e-13
cyclopiazonic-acid	-0.786817	2.86e-13
GW-9662	-0.787708	2.68e-13
cephaeline	-0.787807	2.66e-13
Ro-10-5824	-0.788005	2.62e-13
harpagoside	-0.788203	2.58e-13
MT-21	-0.788302	2.56e-13
withaferin-a	-0.788302	2.56e-13
BRD-K75458636	-0.788698	2.48e-13
cabergoline	-0.789093	2.41e-13
econazole	-0.789192	2.39e-13
sitagliptin	-0.789489	2.34e-13
BRD-A82913781	-0.789588	2.32e-13
BRD-K73707305	-0.789786	2.29e-13
retinol	-0.790182	2.22e-13
BRD-K98064019	-0.790281	2.2e-13
Ro-60-0175	-0.790281	2.2e-13
BRD-K22322324	-0.79038	2.19e-13
BRD-K92863101	-0.790479	2.17e-13
mirin	-0.790578	2.15e-13
meclofenamic-acid	-0.791172	2.06e-13
BRD-K76926998	-0.79137	2.03e-13
ST-4029573	-0.791766	1.97e-13
epirubicin	-0.792458	1.87e-13
TUL-XX025TFA	-0.793547	1.72e-13
dosulepin	-0.794339	1.62e-13
KM-00799	-0.794735	1.57e-13
[truncated: 340 more rows]
