# Supplementary material for: Repurposing Approved Drugs for Sarcopenia Based on Transcriptomics Data in Humans
Source: Pharmaceuticals (Basel). 2023 Apr 18;16(4):607. doi: 10.3390/ph16040607 (PMC10145476; doi:10.3390/ph16040607)
Supplement: Supplementary file 1 [file pharmaceuticals-16-00607-s001.zip › Table S7 The result of the Crank algorithm.xlsx]

## Sheet: Sheet1
Supplementary table 7: The result of the Crank algorithm
pert	D1: lincs	D2: gene2drug	D3: pathway2drug	CRank	target_gene
vorinostat	4	15	5	1	HDAC1; HDAC10; HDAC11; HDAC2; HDAC3; HDAC4; HDAC5; HDAC6; HDAC7; HDAC8; HDAC9
BRD-K84803513	36	8	13	2
BRD-K75329208	35	22	7	3
BRD-K62970326	59	10	2	4
danazol	67	1	6	5	AR; CCL2; CYP2C8; ESR1; GNRHR; GNRHR2; PGR; PLG; PROS1; SERPINA6; SERPINC1; SERPING1; SHBG; TNF
estradiol-benzoate	18	23	41	6	ESR1
BRD-K40094191	8	84	4	7
SB-431542	2	11	109	8	ACVR1B; ACVR1C; TGFBR1
BRD-K86269644	10	81	33	9
alprostadil	43	6	87	10	PTGDR2; PTGER1; PTGER2
diclofenac	61	60	30	11	AKR1C3; ALOX5; ASIC1; ASIC3; CYP2C8; CYP2C9; KCNQ2; KCNQ3; LTF; PLA2G2A; PPARG; SCN4A; TF; TNF; ZADH2
BRD-K09460252	46	86	19	12
cyclazosin	93	41	17	13	ADRA1A; ADRA1B; ADRA1D
SU-1498	81	37	46	14	ERBB2; KDR
MDL-28170	7	46	123	15	CAPN1; CTSB; CTSL
budesonide	27	53	102	16	BGLAP; CCL11; CCL5; CSF2; CYP3A5; CYP3A7; ICAM1; IL4; IL5; IL8; NR3C1
dobutamine	38	55	97	17	ADCY10; ADRA1A; ADRA1B; ADRA1D; ADRB1; ADRB2
tyrphostin-AG-1295	74	91	32	18	FLT3; KDR; PDGFRA; PDGFRB
BML-190	159	14	23	19	CNR2
AM-404	52	88	60	20	CNR1; CNR2; FAAH; TRPV1
BRD-K90090262	68	30	106	21
NNC-63-0532	78	85	45	22	OPRL1
BRD-K63350243	34	157	14	23
prostaglandin-b2	202	3	1	24
QX-314	107	36	73	25	MAPK14; TGFBR1
BRD-A25416824	136	4	75	26
REV-5901	5	25	188	27	ALOX5
devazepide	172	40	9	28	CCKAR; CCKBR; GAST
depudecin	25	35	166	29	HDAC1; HDAC2
tracazolate	91	13	131	30
BRD-K91047982	64	106	70	31
apigenin	123	89	35	32	AKR1B1; AR; CDK6; CFTR; CYP19A1; CYP1A2; CYP1B1; HSD17B1; MAOA; ODC1; TNKS2
BRD-K42644990	141	44	63	33
BRD-K54405293	94	19	151	34
palbociclib	9	222	38	35	CCND3; CDK4; CDK6
eugenitol	11	212	48	36	AR; MAOA
BRD-K79619196	13	204	62	37
arecaidine-propargyl-ester	62	43	178	38
MW-STK33-2C	143	69	81	39
BRD-K82206012	42	197	65	40
benzoxiquine	130	54	125	41
GNF-2	12	149	149	42
5-methylhydantoin	219	45	49	43
formestane	113	153	66	44	CYP19A1
SB-225002	24	9	287	45	CXCR2
brucine	158	100	79	46	CHRM1; CHRM4; CHRM5
EMF-sumo1-4	47	154	140	47
dibenzepin	56	151	141	48
HC-toxin	149	26	173	49	HDAC1
oxybenzone	75	139	138	50	AR; ESR2; LIPE; PGR
BRD-K25884242	230	96	25	51
BRD-A26595446	182	56	124	52
BRD-K75903201	19	111	235	53
mycophenolic-acid	192	58	122	54	IMPDH1; IMPDH2
cyclopamine	310	24	27	55	DHH; IHH; PTCH1; SMO
BRD-K74534237	33	167	172	56
BRD-A70591769	55	209	112	57
bicalutamide	111	137	130	58	AR; CYP46A1; KLK3
FPL-64176	57	39	277	59	CACNA1C; CACNA1S
BRD-A13914662	276	87	11	60
BRD-K61359235	54	277	44	61
androstenedione	96	268	16	62	AKR1C3; HSD17B1; HSD3B1
BRD-K35568648	125	203	59	63
BRD-A84102390	186	31	171	64
guanfacine	95	272	21	65	ADRA2B; ADRA2C; CYP3A5; HCN1; HCN2; HCN3; HCN4
ST-019366	152	136	116	66
BRD-K88714443	6	168	224	67
denbufylline	103	219	86	68	PDE4A; PDE4B; PDE4D
morphothebaine	236	110	67	69
benazepril	251	42	127	70	ACE
androstenol	70	117	233	71	NR1I3
teicoplanin	124	289	3	72
BRD-K46961308	146	92	186	73
BRD-K12105018	187	208	29	74
EMF-sumo1-11	87	302	31	75
isorotenone	197	51	177	76	MT-ND1
cinalukast	32	90	296	77	CYSLTR1
exemestane	79	205	142	78	CYP19A1
deoxycorticosterone-acetate	138	214	76	79
plinabulin	1	160	267	80	TNF
A-443644	188	146	111	81	AKT1; AKT2; AKT3; CDC42BPB; GSK3B; PHKG1; PKIA; PRKACA
pergolide	366	50	15	82	ADRA1A; ADRA1B; ADRA1D; ADRA2B; ADRA2C; DRD1; DRD3; DRD4; HTR1B; HTR1D; HTR2B; KCNA5; TH
dasatinib	118	7	313	83	ABL1; ABL2; ACVRL1; BCR; BLK; BMPR1B; BMX; BTK; CSK; DDR1; DDR2; EPHA1; EPHA2; EPHA3; EPHA4; EPHA5; EPHA6; EPHA8; EPHB1; EPHB2; EPHB3; EPHB4; EPHB6; ERBB3; ERBB4; FGR; FRK; FYN; GAK; HCK; HSPA8; KIT; LCK; LIMK1; LIMK2; LYN; MAP2K5; MAP3K19; MAP3K20; MAP4K5; MAPK14; MLTK; NEK11; NLK; NR4A3; PDGFRA; PDGFRB; PPAT; PTK6; RIPK2; SIK1; SIK2; SIK3; SRC; SRMS; STAT5B; TEC; TESK1; TNK2; TNNI3K; TXK; TYK2;…
BRD-K56392985	20	218	207	84
BRD-A09984573	205	156	89	85
BRD-K26257340	157	61	237	86
lithocholic-acid	361	47	34	87	GPBAR1; MDM2; MDM4; NR1H4; NR1I2; PTPN1; VDR
altanserin	127	284	40	88
BRD-K61463582	214	195	47	89
AMG-9810	102	172	187	90	TRPV1
BRD-K39187410	48	52	349	91
BI-78D3	122	122	220	92	MAPK8
EMF-sumo1-8	154	115	208	93
fluphenazine	359	57	54	94	ADCY10; AR; CALM1; CALM2; CALM3; CHRNA7; DRD1; HRH1; HTR1E; HTR6; HTR7
BRD-K96403486	39	48	378	95
CGP-57380	49	125	306	96	AURKB; LCK; MKNK1; MKNK2; SGK1
BRD-K19875179	121	98	272	97
acetyl-geranyl-cysteine	26	368	101	98
cardiogenol-c	162	148	202	99
reserpic-acid	53	202	254	100
BRD-K84114569	201	123	192	101
mycophenolate-mofetil	106	182	230	102	HCAR2; IMPDH1; IMPDH2
N-(3-acetamidophenyl)-3-chlorobenzamide	278	207	28	103	GRM5
TCB2	63	296	157	104
pregnenolone	3	220	295	105	BPNT1; CGA; CYP11A1; CYP17A1; CYP21A2; CYP7B1; HSD3B1; HSD3B2; LHB; NR1I2; PGR; POMC; STS; SULT2A1; SULT2B1
panobinostat	132	280	115	106	HDAC1; HDAC10; HDAC11; HDAC2; HDAC3; HDAC4; HDAC5; HDAC6; HDAC7; HDAC8; HDAC9
spiperone	216	159	158	107	ADRA1A; ADRA1B; ADRA1D; DRD1; DRD3; DRD4; HTR1D; HTR1F; HTR2B; HTR6; HTR7
clofibric-acid	167	166	200	108	PPARA
BRD-K60685007	104	221	215	109
minoxidil	150	155	239	110	ABCC9; KCNJ1; KCNJ10; KCNJ11; KCNJ8; REN
BRD-K62768020	322	94	126	111
UGISS-451	83	349	108	112
BRD-K98519396	344	141	58	113
KM-00927	99	68	375	114
SPB02303	144	28	368	115
WR-216174	112	279	163	116
GR-32191	320	144	90	117	TBXA2R
toltrazuril	139	102	319	118
BRD-K46558254	350	108	105	119
palmitoylethanolamide	119	251	213	120	CNR2; GPR119; GPR55
masitinib	191	198	197	121	DDR1; DDR2; FGFR3; KIT; LYN; PDGFRA; PDGFRB
BRD-K08630646	200	351	24	122
guggulsterone	166	270	150	123	AR; ESR1; IKBKB; NR1H4; NR1I2; NR3C1; NR3C2; PGR
dephostatin	101	258	228	124	PTPN1; PTPN6
fenbufen	368	147	71	125
eicosatetraynoic-acid	244	285	64	126	ALOX12; PPARA; PPARG
seneciphylline	288	113	193	127
NPC-15199	82	200	309	128	ICAM1; PPARG
voriconazole	165	287	146	129	CYP2C9; CYP46A1; CYP51A1
pifithrin-mu	85	229	292	130	HSPA1A; TP53
BRD-K15107389	86	288	232	131
cinacalcet	183	305	119	132	CASR
nefopam	249	97	265	133
BRD-K45044657	109	369	129	134
CDC	89	164	357	135	ALOX12; ALOX5
pyroxamide	142	127	346	136	HDAC1; HDAC3; HDAC6
dexamethasone	50	281	288	137	ANXA1; CYP3A4; CYP3A5; NOS2; NR0B1; NR1I2; NR3C1; NR3C2; PER2; PIN1
PD-166793	280	295	42	138	MMP13; MMP2; MMP3
tranilast	226	223	181	139	HPGDS; HRH1; IDO1; IFNG; IL10; IL2; IL4; SLC22A12; STS; TGFB1; TNF; TRPV2
BRD-K32949592	432	67	110	140
ST-019365	319	211	94	141
nilutamide	90	500	8	142	AR; KLK3
BRD-K44812652	204	307	118	143
ambroxol	327	170	134	144	GBA
deltaline	71	237	322	145	CHRNA7
benzylpenicillin	92	390	144	146	SLC15A1; SLC15A2; SLC22A8
BRD-A32214171	173	266	201	147
BRD-K97149069	65	233	335	148
nifedipine	256	112	275	149	ABCG2; CACNA1C; CACNA1D; CACNA1F; CACNA1H; CACNA1S; CACNA2D1; CACNB2; CALM1; CALM2; CALM3; CYP2C9; CYP3A5; EDN1; GLRA1; GLRA3; GLRB; KCNA1; KCNA5; NR1I2; TRPM3
MDL-29951	426	116	99	150	FBP1; FBP2; GPR17
physostigmine	128	359	164	151	ACHE; BCHE; CHRNA4; CHRNB2
AM-630	293	276	88	152	CNR1; CNR2
DPPE	155	365	137	153	ABCB1; HRH1
halcinonide	110	451	84	154	NR3C1; SMO
BRD-K14395638	421	72	156	155
VUF-5681	170	79	405	156	HRH3
BRD-K50659736	220	370	69	157
fluprostenol	76	292	298	158	PTGER3; PTGFR; PTGIR; TBXA2R
EMF-sumo1-1	471	99	85	159
HU-211	129	450	80	160	CNR1; CNR2; GLRA1; GLRA2; GLRA3; GPR55; GRIN1; NFKB1
CGP-20712	514	34	96	161	ADRB1; ADRB3
epoxycholesterol	240	354	77	162	NR1H2; NR1H3
UB-165	207	199	273	163	CHRNA3; CHRNA4; CHRNB2
apicidin	198	71	404	164	HDAC1; HDAC10; HDAC11; HDAC2; HDAC3; HDAC4; HDAC5; HDAC6; HDAC7; HDAC8; HDAC9
BRD-A88029023	390	38	248	165
BRD-K63175663	40	227	408	166
ceforanide	37	397	241	167
neurodazine	98	328	261	168
bromhexine	223	232	244	169
oxymetazoline	23	398	260	170	ADRA1A; ADRA1B; ADRA1D; ADRA2B; ADRA2C; HTR1B; HTR1D; HTR1E; NISCH
PNU-282987	277	180	240	171	CHRNA7
tyrphostin-AG-1478	153	234	310	172	EGFR; MAPK14
formoterol	135	255	308	173	ADRB1; ADRB2; ADRB3
PD-0325901	60	16	577	174	MAP2K1; MAP2K2
pyrrolidine-dithiocarbamate	195	440	53	175	HSD11B1; RELA
oligomycin-a	298	185	223	176	ATP5A1
dantrolene	334	224	145	177	MB; RYR1; RYR3
salvinorin-a	161	290	262	178	OPRD1; OPRK1; OPRM1
BRD-K16604360	41	514	132	179
BRD-K64024097	300	332	82	180
BW-B70C	252	360	100	181	ALOX5
SR-27897	29	256	422	182	CCKAR
r(-)-propylnorapomorphine	513	63	121	183	DRD1; DRD3
GW-0742	17	407	285	184	INS; PPARD
FR-139317	508	152	39	185	EDNRA
BRD-K91355947	286	352	83	186
BRD-K35638681	289	293	147	187
BRD-K53472085	235	49	431	188
BRD-A77704559	356	353	10	189
calcifediol	227	340	170	190	VDR
BRD-K49403449	196	364	176	191
JX-401	380	121	236	192	MAPK14
SIB-1757	175	520	22	193	GRM5
ciglitazone	305	124	314	194	INS; PPARG
riluzole	164	129	449	195	BDNF; GDNF; KCND3; KCNK10; KCNK2; KCNK4; KCNN4; MAP2; NGF; SCN5A; SLC7A11
BRD-K23313025	312	313	133	196
brivanib	77	516	152	197	CYP3A4; FGFR2; FGFR3; FLT1; FLT4; KCNH2; KDR; PDGFRA; STK35
BRD-K67010098	273	358	135	198
noretynodrel	287	444	20	199	PGR
CGP-55845	282	250	243	200	GABBR1; GABBR2; KCTD12; KCTD16; KCTD8
ZD-7155	72	80	591	201	AGTR1
BRD-K95895342	369	259	159	202
BRD-K45437867	294	217	282	203
BRD-A68721828	242	215	336	204
estrone	388	216	189	205	AR; BPNT1; CYP19A1; CYP2A6; ESR1; ESR2; HSD17B1; HSD17B11; HSD17B12; HSD17B2; HSD17B6; HSD17B7; HSD17B8; SHBG; SULT1E1; UGT1A1; UGT1A10; UGT1A3; UGT1A4; UGT1A5; UGT1A6; UGT1A7; UGT1A8; UGT1A9; UGT2A2; UGT2A3; UGT2B10; UGT2B11; UGT2B15; UGT2B17; UGT2B4; UGT2B7
BRD-A12643502	400	361	18	206
fexaramine	259	355	180	207	NR1H4
BRL-15572	308	244	247	208	HTR1B; HTR1D; HTR1E; HTR1F; HTR2B; HTR6
tiotidine	58	405	325	209	HRH2
tolazamide	194	275	339	210	ABCC8; KCNJ1; KCNJ10; KCNJ11
BRD-A39121618	66	458	271	211
fenofibrate	270	357	183	212	ABCD2; ABCD3; ABCD4; APOA1; APOB; APOC3; APOE; CCL2; CETP; CRAT; CRP; CYP2C8; CYP2C9; LPL; MMP25; NR1I2; PPARA; PPARD; PPARG; SERPINE1; SREBF2; VCAM1
tetramisole	21	411	367	213
BRD-K52640952	44	246	504	214
EMF-sumo1-5	133	381	302	215
BRD-A13964793	442	109	264	216
orantinib	176	95	531	217	AURKA; AURKB; EGFR; FGFR2; IKBKE; KDR; PDGFRA; PDGFRB; TBK1
diclofenamide	134	311	380	218	CA1; CA12; CA3; CA4; CA7
methocarbamol	435	183	212	219	CA1
pantoprazole	140	482	203	220	ATP12A; ATP1A1; ATP4A; CYP2C9; CYP3A4
WZ-4002	231	282	327	221	EGFR; ERBB2
BRD-K76052538	237	252	352	222
levonorgestrel	28	265	522	223	AR; CYP2E1; ESR1; PGR; SHBG; SRD5A1
SB-216641	215	278	354	224	HTR1B; HTR1D; HTR2B
altretamine	420	210	210	225
rosmarinic-acid	22	330	477	226	MCL1; TYR
dibutyrylcyclic-gmp	371	304	174	227
XL-147	332	191	330	228	PIK3CA; PIK3CD; PIK3CG
BRD-K37883585	546	145	148	229
MEK1-2-inhibitor	245	138	470	230	MAP2K1; MAP2K2
irbesartan	15	410	420	231	AGTR1; CCL2; CYBA; CYP2C9; JUN; SLC10A1
ST-209453	399	375	92	232
LY-341495	279	186	409	233	GRM2; GRM3; GRM7
KB-R7943	257	206	412	234	SLC8A1; TRPC3; TRPC5; TRPC6
BRD-K93899689	203	334	342	235
BRD-K88542532	379	247	258	236
chlorpromazine	248	226	406	237	ADRA1A; ADRA1B; ADRA1D; ADRA2B; ADRA2C; CALM1; CALM2; CALM3; CHRM1; DRD1; DRD3; DRD4; HRH1; HRH4; HTR1E; HTR2B; HTR6; HTR7; KCNH2; KIF11; ORM1; ORM2; PRNP; S100B; SMPD1; TRPC5
anagrelide	80	372	418	238	PDE3A
amiodarone	328	103	447	239	ABCG2; ADRB1; CACNA1H; CACNA2D2; CYP2C8; CYP2C9; DIO3; KCNA7; KCNH2; PPARG; SCN5A; THRA; THRB
BRD-A13346522	117	382	383	240
EXO-1	274	367	253	241
BRD-A94381689	233	449	204	242
BRD-K52914903	260	291	345	243
lypressin	317	189	388	244	AVPR1A; AVPR1B; AVPR2
sulconazole	291	225	386	245
meprylcaine	221	490	179	246
BRD-K52099002	84	515	290	247
SQ-22536	503	236	162	248	ADCY1; ADCY5
S-206352	386	371	160	249
veratridine	441	17	439	250	SCN1A; SCN3A; SCN8A; SCN9A
BRD-K11981252	444	393	72	251
BRD-K59939374	151	667	61	252
etifenin	483	319	120	253
KF-38789	224	130	565	254	SELP
BRD-K50368246	212	446	284	255
MRS-1845	337	177	432	256	ORAI1
BRL-50481	469	18	440	257	PDE7A; PDE7B
6-aminochrysene	430	171	351	258
BRD-K78701355	343	442	165	259
BRD-K06800040	255	241	463	260
rizatriptan	479	228	257	261	HTR1B; HTR1D; HTR1E; HTR1F
BRD-A04172077	519	274	168	262
BRD-K41757249	243	472	256	263
BAPTA-AM	422	273	280	264	KCNA3; KCNA5; KCNH2
nemonapride	482	294	194	265	DRD3; DRD4
kenpaullone	275	494	206	266	CCNB1; CDK1; CDK2; CDK5; CDK9; GSK3A; GSK3B; LCK; MAP4K2; MAP4K4; MAP4K5; MINK1; NUAK1
prostaglandin-a1	446	20	489	267
U0126	145	5	756	268	MAP2K1; MAP3K1; MAP3K2
BRD-K36591038	285	456	242	269
mitomycin-c	372	243	373	270
YM-90709	261	429	297	271	CSF2RB; IL5RA
pazopanib	208	286	493	272	BRAF; CSF1R; CYP2B6; CYP2C8; CYP2E1; DDR1; DDR2; EPHB6; FGF1; FGFR3; FLT1; FLT4; ITK; KDR; KIT; MAP3K10; MAP3K11; MAP3K9; MAP4K5; PDGFRA; PDGFRB; RAF1; RET; ROS1; SH2B3; STK10; TAOK1; TAOK2; TAOK3
proxymetacaine	370	548	51	273	SCN10A; SCN5A; SCN9A
EMD-41000	457	174	364	274
KM-01366	488	301	205	275
BRD-K07850148	88	387	519	276
AM-251	395	173	454	277	CNR1; GPR18; GPR55
JNJ-10191584	178	396	459	278	HRH4
ergometrine	475	283	279	279	ADRA1A; HTR1E
alaproclate	491	196	344	280	SLC6A4
GP-1a	401	316	334	281
phenolphthalein	318	73	625	282	NR1I2; NR1I3; SHBG; UGT1A9
tyrphostin-AG-82	484	350	211	283	EGFR; LCK
guanaben-acetate	209	517	320	284
BRD-K70086257	382	317	359	285
BRD-A93015352	832	83	37	286
BRD-K38690464	296	537	214	287
BRD-A59145032	108	559	371	288
clocortolone-pivalate	517	245	291	289
BRD-K81441552	246	420	395	290
BRD-K78603557	412	519	114	291
pinacidil	336	257	467	292	ABCC8; ABCC9; KCNJ11; KCNJ8
CO-102862	394	524	128	293	SCN2A; SCN4A; SCN9A
PD-168077	234	339	488	294	DRD4
clomipramine	529	143	384	295	HTR2B; SLC6A2; SLC6A3; SLC6A4
ST-012030	45	522	476	296
MD-II-038	731	179	103	297
BRD-K81314178	614	126	307	298
HG-6-64-01	222	423	433	299	ABL1; BRAF; CSF1R; EGFR; FLT3; KIT; MAPK11; PDGFRB; RET
quetiapine	179	464	430	300	ADRA1A; ADRA1B; ADRA1D; ADRA2B; ADRA2C; CHRM1; CHRM4; CHRM5; DRD1; DRD3; DRD4; HRH1; HTR1B; HTR1D; HTR1E; HTR1F; HTR3A; HTR6; HTR7; SLC6A2
BRD-K26367064	213	346	521	301
BAS-09104376	493	120	462	302
BRD-K30715099	866	62	50	303
AG-957	537	242	305	304	ABL1; EGFR
sulfafurazole	502	254	337	305
aliskiren	462	263	377	306	ACE2; AGT; CMA1; CPA3; CTSG; CTSZ; ENPEP; REN
BRD-K24014699	620	162	300	307
prostaglandin	346	467	293	308	AKR1C3; PTGDR; PTGDR2; PTGER1; PTGER2; PTGER4; PTGFR
genistein	389	533	175	309	AKT1; CFTR; CYP1B1; EGFR; ESR1; ESR2; ESRRA; ESRRB; ESRRG; GPER1; NCOA1; NCOA2; NR1I2; PPARG; PTK2B; SHBG; TOP2A; TRPC5; TTR
phentermine	314	380	424	310	MAOA; MAOB; SLC6A2; SLC6A3; SLC6A4
brompheniramine	299	194	602	311	CHRM1; CHRM4; CHRM5; HRH1
BRD-K11883928	607	453	12	312
dexrazoxane	97	539	464	313	DPYS; TOP2A; TOP2B
BRD-K47703442	51	181	809	314
BRD-K35961280	241	378	502	315
saclofen	452	483	184	316	GABBR1; GABBR2; KCTD12; KCTD16; KCTD8; RXFP4
TUL-XX023	262	599	252	317
mesoridazine	384	70	643	318
rimexolone	283	462	392	319	NR3C1; SERPINA6
BRD-A77577770	378	460	301	320
lavendustin-c	114	555	450	321	CAMK2A; EGFR; SRC
JNJ-26481585	301	231	595	322
imperatorin	573	248	317	323	ACHE; HTR7
nTZDpa	416	230	499	324	PPARG
DCPIB	206	495	444	325	SLC1A2
flucloxacillin	316	434	407	326
lopinavir	454	299	413	327
azacyclonol	353	331	487	328	HRH1
AS-703026	306	64	744	329	MAP2K1; MAP2K2
Y-26763	392	424	362	330	ABCC9; KCNJ8
BRD-K30640165	760	297	55	331
dinoprostone	588	66	500	332	CATSPER1; CATSPER2; CATSPER3; CATSPER4; PTGDR; PTGDR2; PTGER1; PTGER2; PTGER3; PTGER4; PTGFR; TBXA2R
mometasone	180	310	668	333	NR3C1; PGR
CVF-SUMO-13	120	531	520	334
BRD-K86631041	190	478	513	335
BRD-K51608872	458	608	98	336
BRD-K10906552	217	586	379	337
BRD-K98004941	398	318	486	338
iloprost	823	82	216	339	ADCY10; EDN1; GNAS; PDE4A; PDE4B; PDE4C; PDE4D; PF4; PLAT; PPBP; PTGDR; PTGDR2; PTGER1; PTGER2; PTGER3; PTGER4; PTGFR; PTGIR; TBXA2R
BRD-A55565369	254	400	543	340
biperiden	73	558	539	341	CHRM1; CHRM4; CHRM5; CHRNA2
tosyllysyl-chloromethyl-ketone	461	394	355	342
ML-7	347	93	726	343	MYLK
tyrphostin-1	250	193	734	344	EGFR
CGP-13501	548	240	429	345	GABBR1
butabindide	335	421	484	346	TPP2
BRD-K84855052	147	502	568	347
methoprene-acid	593	188	445	348	NCOA2; NR1H3; RXRA; RXRB
fillalbin	609	176	438	349
1,2-dichlorobenzene	583	76	549	350
ODQ	527	178	530	351	GUCY1A2; GUCY1A3; GUCY1B3
BRD-K55996963	485	435	331	352
BRD-K70974948	271	504	475	353
BRD-K09997269	267	699	259	354
GR-127935	330	436	491	355	HTR1B; HTR1D; HTR1E; HTR1F; HTR2B; HTR6
BRD-K30511626	499	631	95	356
BRD-K18074178	345	480	442	357
arecaidine-but-2-ynyl-ester	292	671	286	358
RS-67506	405	580	281	359	HTR4
CAY-10577	381	308	583	360
BRD-K74949371	232	589	446	361
carteolol	623	184	456	362	ADRB1; ADRB2
aniracetam	341	543	400	363	GRIA1; GRIA3; GRIA4
BRD-K37727696	666	408	185	364
gamma-linolenic-acid	443	485	361	365	TBXAS1
BRD-K43581698	445	74	719	366
thenoyltrifluoroacetone	516	457	318	367	CES1; PPARA; SDHA
BRD-A72837804	342	192	724	368
CL-82198	131	413	714	369	MMP13
BRD-K21788104	265	544	483	370
BRD-A95944315	185	489	615	371
hydroxycholesterol	169	556	564	372	ABCA1; NR1H2; NR1H3
PIT	425	306	574	373	P2RY1
telmisartan	565	491	251	374	AGTR1; CYP2J2; PPARA; PPARG
testosterone-propionate	404	518	398	375
tyrphostin-A9	304	503	511	376
BRD-A57300602	476	590	249	377
BRD-K56596360	501	441	396	378
BRD-K92489476	31	415	816	379
cinanserin	148	562	609	380
buphenine	406	585	350	381	ADRB2
K784-3391	470	437	448	382
BRD-K00954209	511	471	370	383
ezetimibe	532	65	706	384	ANPEP; APOB; CRP; NPC1L1; SOAT1
tetradecylthioacetic-acid	661	59	588	385
MLN-8054	551	447	363	386	AURKA
PHA-665752	611	475	268	387	BMP2K; CAMKK1; CAMKK2; DDR1; GRK7; HIPK1; HIPK3; MAP3K19; MAP4K5; MET; SRPK1; TAOK3
EO-1428	495	541	329	388	MAPK11; MAPK14
BRD-K64525051	424	521	425	389
BRD-K96326565	428	438	507	390
BRD-K98991361	375	470	528	391
BRD-K55612480	269	557	542	392
ponalrestat	618	321	435	393	AKR1B1
SC-9	105	574	660	394
lenalidomide	838	377	93	395	CDH5; CRBN; DDB1; TNF; TNFSF11
cortisone-acetate	539	628	190	396
BRD-K21672423	751	135	451	397
estriol	579	669	91	398	ESR1; ESR2; HSD17B1; HSD17B12; HSD17B2; HSD17B6; HSD17B7; HSD17B8; NCOA5; SHBG; UGT1A1; UGT1A10; UGT1A3; UGT1A4; UGT1A5; UGT1A6; UGT1A7; UGT1A8; UGT1A9; UGT2A2; UGT2A3; UGT2B10; UGT2B11; UGT2B15; UGT2B17; UGT2B4; UGT2B7
phenylbutazone	463	379	548	399	CYP2C9; PTGIS; PTGR2
BRD-K00816165	492	540	358	400
BRD-K16331660	960	32	269	401
topotecan	69	425	825	402	ABCB1; ABCG2; TOP1; TOP1MT
BRD-K93215584	642	298	441	403
BRD-A30083233	363	602	426	404
bisoprolol	595	391	415	405	ADRB1; ADRB2
4-hydroxy-2-nonenal	137	337	861	406	IKBKB
BRD-K33606495	247	685	457	407
Ro-19-4605	543	486	389	408	GABRA2; GABRA3; GABRA5
BRD-K21165668	295	262	812	409
tozasertib	253	169	906	410	ABL1; ABL2; AURKA; AURKAIP1; AURKB; AURKC; BCR; BMP2K; CDKL2; DDR1; DDR2; EPHA2; EPHB6; FLT3; INCENP; JAK2; LCK; LIMK1; MAP3K19; MAP4K1; MAP4K5; MYLK2; MYLK3; NTRK1; NTRK2; NTRK3; NUAK1; PLK4; RET; RIPK1; ROS1; SLK; SRPK1; TAOK2; TAOK3; TEK; TNK1; TPX2; YES1
racecadotril	1030	175	56	411	MME
BRD-K11181277	30	549	779	412
BRD-K38012662	383	333	696	413
pravastatin	311	492	628	414	ABCC2; APOB; CCL2; CETP; CRP; HMGCR; LCAT; SELP; SLCO1B1
BRD-K23841751	965	75	278	415
GW-583340	100	448	824	416	EGFR; ERBB2
BRD-K74931283	914	238	199	417
ginsenoside	258	610	562	418
BRD-K88710727	670	530	218	419
GSK-429286A	814	201	381	420	ROCK1
BRD-K28774715	518	570	360	421
etomidate	1056	12	209	422	ADRA2B; CYP11B1; GABRA2; GABRA3; GABRA4; GABRA5; GABRA6; GABRB1; GABRB2; GABRB3; GABRD; GABRE; GABRG1; GABRG2; GABRG3; GABRP; GABRQ
L-741626	115	663	636	423	DRD3; DRD4; HTR2B
BRD-K71935468	654	534	255	424
GSK-3-inhibitor-IX	515	439	509	425	ALOX5; GSK3A; GSK3B
SCH-442416	561	708	154	426	ADORA1; ADORA2A; ADORA2B; ADORA3
ST-4029655	594	668	167	427
propoxycaine	621	498	340	428
erythromycin-estolate	632	325	510	429
KIN001-055	163	399	847	430	EGFR
BRD-K25979535	480	342	650	431
trichostatin-a	309	762	382	432	HDAC1; HDAC10; HDAC2; HDAC3; HDAC4; HDAC5; HDAC6; HDAC7; HDAC8; HDAC9
VX-222	418	527	541	433
BRD-K69003436	387	431	659	434
BRD-K53816294	465	588	434	435
scopolamine	1062	119	139	436	CHRM1; CHRM4; CHRM5; CHRNA4; CHRNB2; RELA; SI
tetrahydropalmatine	660	546	270	437	DRD1
ST-019386	827	433	196	438
BRD-K68588778	324	678	496	439
BRD-K07395346	842	253	369	440
dihydroergotamine	14	338	1017	441	HTR1B; HTR1D; HTR1E; HTR1F; HTR2B; HTR7
ZD-7288	677	190	624	442	HCN1; HCN2; HCN3; HCN4
BRD-A06909528	266	835	376	443
norgestimate	1027	140	221	444	AR; ESR1; PGR
phosphodiesterase-V-inhibitor-II	505	419	616	445	PDE5A
BRD-K14790374	451	627	465	446
BRD-K60379529	896	385	198	447
BRD-K11147885	956	432	52	448
gabexate	478	501	584	449	KLKB1; PLG; TPSAB1
safinamide	448	569	546	450	MAOB; PLK1; SLC6A3
BRD-A16581344	722	461	365	451
BRD-K06765193	365	596	601	452
phentolamine	1138	105	113	453	ADCY10; ADRA1A; ADRA1B; ADRA1D; ADRA2B; ADRA2C
perphenazine	263	409	851	454	AOX1; CALM1; CALM2; CALM3; DRD1; HRH1; HTR6; HTR7
BRD-K10554164	340	508	712	455
EMF-sumo1-2	581	469	525	456
BRD-K30194621	272	752	524	457
naltriben	281	344	890	458	OPRD1; OPRK1; OPRM1
UGISS-186	528	583	472	459
rofecoxib	1089	269	43	460	CYP3A4; ELN; PTGER2
MW-STK33-3A	530	584	469	461
GTP-14564	703	260	597	462	CSF1R; FLT3; KIT; PDGFRB
belinostat	199	735	618	463	HDAC1; HDAC10; HDAC11; HDAC2; HDAC3; HDAC4; HDAC5; HDAC6; HDAC7; HDAC8; HDAC9
cilomilast	899	309	315	464	IL12A; IL12B; IL1B; PDE4A; PDE4B; PDE4C; PDE4D; TNF
piperine	429	547	617	465	MAOA; MAOB; NR1I2; TRPV1
meloxicam	658	428	505	466	CYP2C9
betaxolol	1026	329	104	467	ADRB1; ADRB2
GW-5074	1078	312	36	468	LRRK1; LRRK2; NTRK1; RAF1
BRD-K31851742	447	616	537	469
BRD-K97631938	812	412	347	470
raltitrexed	928	366	231	471	FPGS; TYMS
ropinirole	126	748	675	472	ADRA2B; ADRA2C; DRD1; DRD3; DRD4; HTR1B; HTR1D; HTR2B
tamoxifen	466	542	604	473	ABCB1; ABCG2; AR; BGLAP; CCND1; CTSD; CYP2C9; CYP3A5; EBP; EBPL; ERBB2; ESR1; ESR2; ESRRG; FMO1; FMO2; FMO3; FMO4; FMO5; GPER1; IGFBP5; KCNH2; NCOR1; NCOR2; NR1I2; ODC1; PRKCA; PRKCB; PRKCE; PRKCG; PRKCI; PRKCZ; SHBG; TGFA; UGT1A4
linezolid	906	323	324	474	MAOA
glycocholic-acid	450	647	518	475	FABP6
andarine	333	430	823	476	AR
dienestrol	500	593	532	477	ESR1; SHBG
deracoxib	184	488	883	478
RU-24969	487	787	323	479	HTR1B; HTR1D; HTR2B; HTR5A; HTR6
oxindole-I	558	474	593	480	AKT1; KDR; RET
BRD-A30455275	645	529	452	481
cyclosporin-a	239	692	672	482	ABCB11; CAMLG; CYP3A5; CYP3A7; FPR1; PPIA; PPID; PPIF; PPP3CA; PPP3R2; SLC10A1; SLCO1B1; SLCO1B3
gliquidone	331	595	689	483	ABCC8; KCNJ10; KCNJ11; KCNJ8
N-arachidonyl-GABA	229	607	762	484
doconexent	315	620	683	485	FFAR1; PPARA; PPARG; RXRA; RXRB; RXRG; SREBF1
BRD-K02223034	303	658	657	486
tyrphostin-51	586	388	656	487
L-152804	423	659	557	488	NPY5R
BRD-K40300908	297	566	754	489
ritodrine	1061	132	303	490	ADRB2
BRD-K95349679	526	689	428	491
BRD-K88735704	577	512	567	492
BRD-K94493764	930	422	226	493
LY-288513	521	523	613	494	CCKBR
BRD-K43069600	774	395	468	495
oxybuprocaine	574	496	589	496	SCN10A
xanthoxyline	1083	128	289	497
EI-346-erlotinib-analog	1014	303	229	498	EGFR
BIBX-1382	116	553	908	499	EGFR; ERBB2
ML-4054	156	684	769	500
BRD-K83691318	357	674	622	501
L-732138	1157	142	155	502	TACR1; TACR2
teniposide	290	665	687	503	ABCC3; CYP2C9; CYP3A5; TOP2A
cucurbitacin-i	687	632	333	504	JAK2; STAT3
ST-4029010	669	499	506	505
BRD-K76882924	639	680	341	506
KM-03439	871	646	74	507
ITE	652	634	393	508	AHR
BRD-K90610876	474	416	784	509
fluvastatin	701	401	585	510	APOA1; APOB; APOE; CYBA; CYP2C8; CYP2C9; F3; HMGCR; ICAM1; LDLR; RHOA; SELP; SERPINE1
BRD-K51998148	413	679	603	511
brefeldin-a	1144	235	136	512	ARF1; ARFGEF1; ARFGEF2; CYTH2; GBF1; SAR1A
timolol	506	576	630	513	ADRB1; ADRB2
methyllycaconitine	403	572	725	514	CHRNA7
canrenoic-acid	615	675	414	515
BRD-K64058329	193	737	735	516
BRD-K73888531	696	326	671	517
LY-456236	1206	107	153	518	GRM1
RWJ-21757	1041	384	169	519	TLR7
BRD-K12621773	407	751	545	520
MD-040	391	800	503	521
staurosporine	396	831	461	522	AURKC; BRSK1; BRSK2; CAMK2B; CAMK2D; CAMKK1; CAMKK2; CDK1; CDK2; CDK5; CHEK1; CHRM1; CHRM4; CLK4; CSK; DAPK1; FER; FGR; FLT4; GPR35; GRK7; GSK3A; GSK3B; HCK; IKBKB; IKBKE; ITK; LCK; LIMK1; LRRK2; MAP2K4; MAP2K6; MAP3K10; MAP3K11; MAP3K2; MAP3K3; MAP3K7; MAP3K9; MAP4K2; MAP4K4; MAP4K5; MAPKAPK2; MARK1; MARK2; MARK3; MARK4; MELK; MINK1; MST4; MYLK; NTRK1; NTRK2; NTRK3; NUAK1; NUAK2; PAK2; PDGFRA; P…
BRD-K05542495	504	660	558	523
calcitriol	468	700	551	524	CDA; CYP24A1; CYP27B1; CYP3A5; GC; HOXA10; VDR
BRD-K88708949	325	613	763	525
brimonidine	1189	165	143	526	ADCY10; ADRA2B; ADRA2C; AOX1
W-9	668	383	666	527	CALM2
BL-074	373	609	731	528
BRD-A82628254	830	579	283	529
felodipine	467	643	619	530	CACNA1C; CACNA1D; CACNA1H; CACNA1S; CACNA2D1; CACNA2D2; CACNB2; CALM1; CALM2; CALM3; CFTR; NR3C2; PDE1A; PDE1B; TNNC1; TNNC2
BRD-K24031526	755	639	316	531
hydrastinine	210	611	857	532
BRD-K66224104	622	552	563	533
alclometasone	1069	213	321	534	NR3C1; SERPINA6
BRD-K95253417	811	525	374	535
BRD-K33164466	869	578	238	536
NK26-I-41-1	587	507	649	537
acadesine	181	801	708	538	ADSL; PRKAA2; SLC2A4
irsogladine	497	389	837	539	PDE4A
prednisolone-hemisuccinate	402	594	743	540
cycloheximide	1253	150	68	541	GSK3B; RPL3
TWS-119	1331	2	57	542	GSK3B; JUN; MYC
BRD-K16180117	852	414	466	543
terguride	672	656	427	544	ADRA1A; ADRA2B; ADRA2C; DRD3; DRD4; HTR1B; HTR1D; HTR2B; PRL
pioglitazone	571	510	693	545	ADIPOQ; ANGPTL4; CARM1; CCL2; CCNC; CCND3; CD36; CDK19; CDK4; CDK8; CEBPA; CEBPB; CEBPD; CHD9; CREBBP; CRP; EBF1; EGR2; EP300; EPCAM; FABP4; HDAC3; HELZ2; INS; INSR; IRS1; KLF4; LEP; LPL; MAOB; MED1; MED10; MED11; MED12; MED13; MED13L; MED14; MED15; MED16; MED17; MED18; MED19; MED20; MED21; MED22; MED23; MED24; MED25; MED26; MED27; MED29; MED30; MED31; MED4; MED6; MED7; MED8; MED9; NCOA1; NCOA2; …
BH3I-1	592	476	701	546	BCL2
STK-674938	724	545	501	547
BRD-A98888159	710	696	348	548
H-7	264	897	561	549	PKIA; PRKACA; PRKAR1A
flecainide	362	773	626	550	KCNA5; KCNA7; KCND2; KCNH2; SCN10A; SCN11A; SCN1A; SCN3A; SCN4A; SCN5A; SCN7A; SCN8A
BRD-K41220170	490	793	485	551
BRD-K51731619	284	910	535	552
MW-STK33-4A	787	591	387	553
BRD-A30856524	460	765	554	554
BRD-K11795542	848	322	587	555
BRD-K32896438	534	841	394	556
methysergide	367	846	555	557	ADCY10; HTR1B; HTR1D; HTR1E; HTR1F; HTR2B; HTR5A; HTR6; HTR7
BRD-K78844995	408	688	691	558
clofarabine	355	827	590	559	DCK; POLA1; RRM1; RRM2; SLC22A8
tacrolimus	174	794	771	560	ABCB1; ABCG2; CYP3A5; CYP3A7; FKBP1A; FKBP2; FKBP4; IFNG; IL10; IL2; IL2RA; IL4; NFATC1; NFATC2; NFATC3; PPP3CA; PPP3CB; PPP3CC; PPP3R1; PPP3R2
eicosatrienoic-acid	600	741	453	561
docetaxel	875	77	760	562	ABCB1; ABCG2; BCL2; GHRHR; KIF1A; KIF1B; KIF1C; KLK3; MAP2; MAP4; MAPT; NDC80; NR1I2; TUBA1A; TUBA1B; TUBA1C; TUBB; TUBB1; TYMP
raloxifene	1123	114	410	563	ACVRL1; AOX1; BGLAP; EBP; ENG; ESR1; ESR2; PTGR1; RAC1; SERPINB9; SHBG; TFF1
lamotrigine	533	718	560	564	ADORA1; ADORA2A; ADRB1; CACNA1E; CHRM4; CHRM5; DRD1; GABRA2; GABRA3; GABRA4; GABRA5; GABRA6; GABRB1; GABRB2; GABRB3; GABRD; GABRE; GABRG1; GABRG2; GABRG3; GABRP; GABRQ; HTR3A; OPRK1; SCN10A; SCN11A; SCN1A; SCN2A; SCN3A; SCN4A; SCN5A; SCN7A; SCN8A; SCN9A
mirtazapine	1149	271	222	565	ADRA1A; ADRA1B; ADRA1D; ADRA2B; ADRA2C; ADRB1; ADRB2; DRD1; DRD3; HRH1; HRH3; HTR2B; HTR3A; HTR7; OPRK1; SLC6A2; SLC6A3; SLC6A4
GR-144053	348	745	698	566	ITGA2B; ITGB3
BRD-K88964386	570	717	534	567
BRD-K54822214	326	538	912	568
embelin	598	749	473	569	SERPINE1
BRD-K02701279	538	404	859	570
BRD-K58972465	434	681	709	571
diloxanide	1082	362	266	572
BRD-K48716658	883	376	540	573
Ro-16-6941	649	705	478	574
BRD-K90849765	415	657	752	575
zibotentan	867	468	480	576	EDNRA
SKF-86002	1232	21	343	577	ALOX5; MAPK14
aminopentamide	638	714	495	578
DCEBIO	665	710	471	579	KCNN2; KCNN3; KCNN4
CP-724714	338	267	1111	580	ERBB2
BRD-K69569876	556	747	547	581
BRD-K58070753	783	630	437	582
enalapril	542	600	723	583	ACE
HG-5-88-01	937	443	443	584	ADCK4; EGFR
TER-14687	695	840	304	585
BRD-K67470788	605	597	681	586
15-delta-prostaglandin-j2	734	497	645	587	NR1H4; PPARG
BRD-K93541117	628	564	692	588
2-aminopurine	973	528	328	589
PK-11195	1341	101	117	590	NR1I2; NR1I3; TSPO
dexamethasone-acetate	1259	158	234	591
securinine	1038	363	416	592
tyrphostin-AG-879	1299	118	191	593
protein-tyrosine-phosphatase-inhibitor-IV	692	686	526	594	PTPN1; PTPN11
bemesetron	566	695	648	595	HTR3A; HTR3B
SKF-96365	1347	29	182	596	CYP3A4; PKD2; TRPC1; TRPC3; TRPC4; TRPC5; TRPV2
SANT-1	433	650	811	597	DHH; IHH; PTCH1; SMO
ZM-447439	912	163	755	598	AURKA; AURKB
XMD-1499	531	795	580	599
BRD-K11362964	740	648	523	600
monastrol	667	487	757	601	KIF11
scriptaid	160	776	900	602	HDAC1; HDAC2; HDAC3; HDAC4; HDAC5; HDAC6; HDAC7; HDAC8; HDAC9
BRD-K78559095	512	454	918	603
donepezil	550	567	802	604	ACHE
CCMQ	716	763	436	605
CGP-7930	393	746	768	606	GABBR1
forskolin	1355	27	195	607	ADCY1; ADCY2; ADCY4; ADCY5; ADCY6; ADCY7; GNAL; GNAS
AM-580	606	621	715	608	RARA
valyltryptophan	553	481	884	609
GANT-61	844	261	788	610	DHH; IHH
irilin-a	464	779	699	611
BRD-K03857568	732	645	578	612
BRD-K49807497	779	484	686	613
melperone	1219	300	245	614
BRD-K27630390	863	445	632	615
SB-408124	1179	392	225	616	HCRTR1; HCRTR2
NSC-94258	1410	33	107	617	AKR1B1; CYP19A1; HSD17B1
BRD-K84677391	925	642	353	618
PD-98059	1414	104	26	619	AKT1; CHEK1; GSK3B; LCK; MAP2K1; MAP2K2; MAPK11; MAPK12; MAPK14; MAPK3; MAPK8; PRKCA; RAF1; ROCK1; RPS6KB1; SGK1
BRD-K91671201	810	466	695	620
MR-16728	1042	452	417	621
BRD-K29003210	557	817	605	622
remacemide	352	676	917	623	GRIN1
VX-745	613	651	729	624	MAPK11; MAPK12; MAPK14
BRD-K58347372	893	587	494	625
imatinib	929	709	311	626	ABCG2; ABL1; ABL2; BCR; CRKL; CSF1R; CYP2C8; CYP3A5; DDR1; DDR2; ETV6; FIP1L1; FYN; KIT; LYN; MCL1; NQO2; NTRK1; NUP214; PDGFRA; PDGFRB; RET; STAT5A; YES1
HNHA	16	973	870	627	HDAC1
kynuramine	1147	327	402	628
L-755507	268	821	866	629	ADRB1; ADRB2; ADRB3
nikkomycin	728	655	638	630
BRD-K43256821	877	554	571	631
BRD-K85123403	590	774	654	632
vinpocetine	228	738	976	633	PDE1A; PDE1C; SCN10A
BRD-K79779816	920	535	544	634
cilostamide	1166	131	566	635	PDE3A; PDE3B
pyrazolanthrone	671	636	727	636	LRRK2; MAPK10; MAPK8; MAPK8IP1; MAPK9; TTK
SB-415286	1130	418	366	637	GSK3A; GSK3B; RPS6KB1
ZD-2079	1310	161	294	638	ADRB3
EMF-sumo1-10	730	743	556	639
IKK-2-inhibitor	691	730	614	640	IKBKB
BRD-K96752129	498	969	529	641
propylpyrazole	808	653	572	642	ESR1
warfarin	966	614	419	643	ARSE; CYP2C8; CYP2C9; CYP4F2; F3; F7; NR1I2; PROS1; RP11-196G11.1; VKORC1; VKORC1L1
fraxetin	659	652	736	644
RS-504393	1205	343	332	645	CCL2; CCR2
BRD-K29715937	662	869	498	646
mebeverine	1143	324	458	647	CHRM1; CHRM4; IL13
BRD-K55715339	602	713	737	648
BRD-K32644160	436	878	711	649
BRD-K08799950	643	729	685	650
AG-592	1213	417	250	651
BRD-K11987803	741	733	579	652
retinyl-acetate	988	563	455	653
PHTPP	218	860	899	654	ESR2
cyclopenthiazide	693	731	642	655
D-609	942	577	515	656
nimesulide	1195	403	312	657	EPX; LPO; LTF; MPO; PLA2G2E; TF; TNFRSF10A; TNFRSF10B
quercetagetin	541	506	979	658	MAPK8; PIM1
limonin	1265	315	274	659
CPCCOEt	1034	320	641	660	GRM1
BRD-A30395175	597	615	850	661
1,2,3,4,5,6-hexabromocyclohexane	1362	239	161	662
pizotifen	680	728	674	663	ADRA1B; ADRA1D; ADRA2B; ADRA2C; HTR1B; HTR1D; HTR2B
auraptene	564	622	879	664	MAOB
carmoxirole	1200	386	338	665
BRD-A67306036	726	513	834	666
KM-04501	653	740	700	667
vitexin	1052	463	512	668
dexketoprofen	631	509	929	669	CXCR1; SLC5A8
nelfinavir	472	951	637	670	CYP3A5; CYP3A7
SU-4312	1181	249	516	671	KDR; PDGFRB
CGK-733	1055	677	276	672	ATM; ATR
pirenzepine	1137	598	246	673	ADCY10; CHRM1; CHRM4; CHRM5
pivmecillinam	596	571	921	674
BRD-A95820578	414	868	797	675
BRD-K30704475	699	753	661	676
GW-4064	364	828	877	677	NR1H4
BRD-K40087974	439	930	710	678
BRD-K01800709	627	617	862	679
paclitaxel	1040	532	481	680	ABCB1; BCL2; CYP2C8; KIF11; KIF1A; KIF1B; KIF1C; KIF5B; MAP2; MAP4; MAPT; NDC80; NR1I2; NUF2; TLR4; TUBB; TUBB1
BAS-00594560	329	847	893	681
eplerenone	1050	134	821	682	CYP3A5; NR3C2
PNU-96415E	572	739	814	683
bisbenzimide	641	732	759	684	BCL2L1; TOP1
SSR-69071	686	785	663	685	ELANE
BRD-K44893543	706	854	573	686
GBR-12783	1216	78	651	687
cuneatin	520	970	621	688
ST-056792	772	612	758	689
homosalate	1045	406	635	690	AR; PGR
BRD-K52678950	651	756	747	691
EMF-BCA1-64	846	550	748	692	CASP3
HMN-214	992	526	600	693	PLK1
dorsomorphin	1409	314	78	694	ACVR1; BMPR1A; BMPR1B; EPHA2; FKBP1A; FLT1; FLT3; KDR; LCK; MKNK1; PRKAA1; RPS6KA1; SRC
aurora-a-inhibitor-i	981	626	517	695
flunarizine	674	703	786	696	CACNA1G; CACNA1H; CACNA1I; CALM1; CALM2; CALM3; CYP2J2; HRH1
ciclacillin	1212	568	219	697
emodic-acid	225	937	914	698
BRD-K05593511	952	633	559	699
BRD-K48576794	507	968	664	700
BRD-A13461302	489	1013	631	701
BRD-K63549648	901	697	570	702
deguelin	560	811	801	703	AKT1
SRC-kinase-inhibitor-II	1234	373	411	704
BRD-K56518176	313	851	953	705
BRD-K81313552	803	691	690	706
danusertib	843	459	858	707	AURKA; AURKB; AURKC; BCR; NTRK1; RET; SLK
epothilone	777	511	887	708	TUBA1A; TUBA1B; TUBA1C; TUBA3C; TUBA4A; TUBA8; TUBB; TUBB1; TUBB3; TUBB4A; TUBB4B
purmorphamine	1320	374	263	709	DHH; IHH; PTCH1; SMO
EMF-sumo1-7	978	479	703	710
pinocembrin	1224	426	403	711	AR; CYP1B1; SRD5A1; SRD5A2
GR-46611	1188	335	553	712	HTR1D
zosuquidar	681	664	860	713	ABCB1; ABCB4
mofezolac	778	704	732	714
BRD-K96787835	933	760	492	715
arachidonamide	419	987	761	716	CNR1; CNR2
CCCP	438	719	1011	717
diflorasone	718	782	721	718	NR3C1; PLA2G1B
BRD-A76732176	729	640	846	719
D-4476	1367	356	217	720	CSNK1A1; CSNK1D; TGFB1
isoreserpine	535	815	855	721	SIAH1; SLC18A1; SLC18A2
BRD-K47764688	675	754	795	722
estropipate	1036	649	490	723	ESR1; ESR2
DUP-697	496	905	810	724
CGP-52432	624	1005	575	725	GABBR1; GABBR2
BRD-A57107094	826	670	745	726
ALW-II-38-3	907	605	722	727	DDR1; EPHA2; EPHA4; EPHB2; EPHB4; EPHB6
GR-206	949	744	533	728
SEW-05685	902	654	684	729
PNU-22394	409	958	836	730	MAOA; MAOB
vemurafenib	983	701	536	731	BRAF; CYP3A4; CYP3A5; RAF1
MD-II-008-P	845	822	576	732
BRD-K94352392	547	724	958	733
vinorelbine	385	859	959	734	TUBB
AG-494	545	715	971	735	EGFR
AQ-RA741	238	979	942	736
LY-255283	321	896	972	737	LTB4R; LTB4R2
BRD-A07614565	549	666	1010	738
BRD-K63425657	900	806	538	739
BRD-K24346336	862	606	787	740
epothilone-a	911	711	639	741
toremifene	1113	687	385	742	CYP3A5; ESR1; SHBG
RS-16566	1199	560	390	743
austricine	1311	455	299	744
L-803087	1046	637	552	745	SSTR4
BRD-K10484463	610	1008	634	746
GW-3965	608	721	940	747	ABCA1; NR1H2; NR1H3
BRD-K74109131	993	505	751	748
BRD-K42541148	977	618	669	749
epicatechin-gallate-(-)	584	825	865	750
O-2050	437	1030	767	751	CNR1
MDM2-inhibitor	1329	133	586	752	MDM2
famciclovir	1103	187	880	753
fludroxycortide	575	750	961	754	NR3C1; SERPINA6
BRD-K54331210	890	804	608	755
BRD-K42568865	773	837	707	756
BAS-02859604	765	761	792	757
procainamide	455	573	1186	758	DNMT1; KCNH2; SCN5A; SLC22A3; SLC47A1; SLC47A2
BRD-K95976153	619	909	782	759
RS-102221	697	734	888	760	HTR2B
BRD-K54906270	657	914	749	761
BRD-K09977233	738	899	682	762
BRD-K33586157	360	1031	867	763
oxantel	1124	465	667	764
BRD-K05562558	648	993	678	765
SR-59230A	685	917	733	766	ADRB1; ADRB2; ADRB3
BRD-A27640568	509	1053	738	767
FR-122047	717	912	717	768
CP-55940	719	736	895	769	CNR1; CNR2; CXCR4; GPR55
tenoxicam	377	977	939	770
BRD-K41429297	771	780	819	771
BRD-A32241587	818	882	665	772
RK-682	580	778	988	773	HPSE; PTPN1
LE-135	704	876	793	774	RARB
geldanamycin	678	833	863	775	HSP90AA1; HSP90AB1; HSP90B1
NBQX	1108	638	582	776	GRIA1; GRIA3; GRIA4; GRIK1; GRIN1; GRIN2A; GRIN2B
BRD-K31754360	211	1066	981	777
capecitabine	898	727	764	778	CES2; CES5A; DPYD; TYMP; TYMS
hydralazine	1150	348	794	779	AOC3; P4HA1
CP-94253	417	1081	835	780	HTR1B
BRD-K33926001	525	964	881	781
U-0126	189	858	1197	782	AKT1; CHEK1; GSK3B; JAK2; LCK; MAP2K1; MAP2K2; MAP2K7; MAPK11; MAPK12; MAPK14; MAPK8; PRKCA; RAF1; ROCK1; RPS6KB1; SGK1
dihydrosamidin	376	941	1015	783
BRD-A66861218	656	842	901	784
BRD-K46836114	1407	402	326	785
epigallocatechin-gallate-(-)	700	875	840	786
bicuculline	1336	536	356	787	GABRA2; GABRA3; GABRA4; GABRA5; GABRA6; KCNN1
SB-218795	1306	493	460	788	TACR3
hemado	171	1172	935	789	ADORA1; ADORA2A; ADORA2B; ADORA3
XE-991	554	924	932	790	KCNQ1; KCNQ2; KCNQ3; KCNQ4; KCNQ5
ST-208960	819	911	704	791
metoprolol	694	933	805	792	ADRB1; ADRB2; CASR; CX3CR1; GRM7; GRPR; HTR1E; HTR1F; HTR5A; NMBR; PTGIR; SSTR3
BRD-K06071925	616	893	915	793
BRD-K10609180	523	981	902	794
BRD-K31841256	969	931	508	795
BRD-K41931739	874	844	730	796
BCI-hydrochloride	563	986	872	797	DUSP1; DUSP6
BRD-A06276885	1142	624	623	798
BRD-K22828860	754	830	876	799
hydrocortisone-valerate	630	895	920	800
sorafenib	486	1090	831	801	ARAF; BRAF; CCNC; CDK8; CYP2B6; CYP2C8; CYP3A5; DDR1; DDR2; FLT1; FLT3; FLT4; HIPK4; KDR; KIT; MAPK15; MLTK; PDGFB; PDGFRA; PDGFRB; RAF1; RET; SLCO1B3; TIE1
naringenin	456	913	1045	802	AKR1C1; CYP19A1; CYP1B1; ESR2; GLO1; HSD17B1; KANSL3; SHBG
MRS-1754	705	1086	640	803	ADORA1; ADORA2A; ADORA2B; ADORA3
4-hydroxyretinoic-acid	947	716	804	804
glycodeoxycholic-acid	679	923	868	805
escitalopram	410	1011	995	806	ADRA1A; CHRM1; HRH1; SLC6A2; SLC6A3; SLC6A4
BRD-K38205437	769	898	817	807
erythromycin	358	1060	982	808	ABCB1; ALB; CYP3A4; CYP51A1; KCNH2; MLNR; SLC47A1
BRD-K12168891	559	1056	838	809
ST-4029487	878	988	606	810
BRD-K48016779	882	848	770	811
iodophenpropit	1292	672	391	812	GRIN2B; HRH3; HRH4
BRD-K65411918	989	849	652	813
PSB-069	1132	694	629	814	ENTPD1; ENTPD2; ENTPD3
ungerine	637	809	1035	815
spironolactone	1214	791	397	816	AR; CACNA1A; CACNA1B; CACNA1C; CACNA1D; CACNA1F; CACNA1G; CACNA1H; CACNA1I; CACNA1S; CACNA2D1; CACNA2D2; CACNA2D3; CACNB1; CACNB2; CACNB3; CACNB4; CACNG1; CYP11B2; GPER1; KCNA5; KCND3; NR1I2; NR3C1; NR3C2; PGR; SCNN1A; SHBG; SRD5A1; SRD5A2; SRD5A3
L-erythro-MAPP	544	759	1145	817
piroxicam	1060	852	569	818	CYP2C9; MPO
EMF-sumo1-9	938	832	746	819
NGB-2904	459	925	1072	820	DRD3
lupanine	302	1145	954	821	INS
olvanil	585	1054	849	822	CNR1; GPR119; TRPV1
fenoterol	1158	565	741	823	ADRB1; ADRB2; ADRB3; SLC5A7
fulvestrant	1070	661	766	824	CCND1; EPHX2; ESR1; ESR2; ESRRA; GPER1; RB1
BRD-K06311439	839	764	926	825
givinostat	742	983	803	826	HDAC1; HDAC2; HDAC3; HDAC4; HDAC5; HDAC6; HDAC7; HDAC8; HDAC9; IL1B; IL1R2; IL6R; TNF
nitrendipine	1335	561	474	827	CACNA1C; CACNA1D; CACNA1H; CACNA1S; CACNA2D1; CACNA2D2; CACNB2; CACNG1; KCNN4
BRD-A20488704	817	777	945	828
BRD-K22630935	599	957	966	829
BRD-K82685933	923	707	911	830
indolophenanthridine	1198	341	892	831	CALY; DRD1
verapamil	1337	336	694	832	ABCB1; ABCB4; ABCG2; ADCY10; ADRA1B; ADRA1D; CACNA1A; CACNA1B; CACNA1C; CACNA1D; CACNA1F; CACNA1G; CACNA1I; CACNA1S; CACNB1; CACNB2; CACNB3; CACNB4; CYP2C8; CYP2E1; CYP3A4; CYP3A5; CYP3A7; KCNA10; KCNA7; KCNH2; KCNJ11; NALCN; SCN5A; SEC23IP; SLC29A4; SLC6A4
GSK-0660	1010	856	670	833	PPARD
I-212148	640	767	1109	834
mosapride	698	826	1019	835	HTR3A; HTR4
BRD-K14842454	323	1037	1092	836
mefexamide	1383	582	399	837
BRD-A43087975	821	920	833	838
MW-STK33-3B	791	812	969	839
crotamiton	1119	641	776	840
saquinavir	591	855	1091	841	CYP3A4; CYP3A5
BL-077	427	1120	955	842
duloxetine	1128	799	611	843	HTR6; SLC6A2; SLC6A3; SLC6A4
O-3M3FBS	1106	789	662	844
pirfenidone	1233	592	688	845	FURIN; MAPK14; TNF; TNFRSF1A
pifithrin-alpha	1125	619	813	846	TP53
deoxyrhapontin	1114	477	947	847
flupirtine	980	797	830	848	KCNQ1; KCNQ2; KCNQ3
celastrol	943	880	789	849	IL1B; TNF
BRD-A37656721	939	952	713	850
BRD-K41303952	873	720	1018	851
GR-55562	1176	551	829	852	HTR1B; HTR1D
carbamazepine	1129	683	777	853	ABCB1; CHRNA4; CHRNB2; CYP1A2; CYP2B6; CYP3A4; EPHX1; HDAC3; IMPA1; NR1I2; SCN10A; SCN11A; SCN1A; SCN3A; SCN4A; SCN5A; SCN7A; SCN8A; SHBG
Ro-04-6790	1102	818	679	854	HTR6
BRD-K76236182	354	894	1250	855
desoxycortone	714	1105	785	856	NR3C1; NR3C2
felbamate	1334	473	676	857	CYP2E1; GRIN2A; GRIN2B; GRIN3A
XMD-892	711	888	1022	858	DCLK2; LRRK2; MAPK7; PLK4; TNK1
ziprasidone	562	1024	1012	859	ADRA1A; ADRA1B; ADRA2B; ADRA2C; CHRM1; CHRM4; CHRM5; DRD1; DRD3; DRD4; HRH1; HTR1B; HTR1D; HTR1E; HTR3A; HTR6; HTR7; SLC6A4
rivaroxaban	655	1111	843	860	CYP2J2; CYP3A5; F10
doxercalciferol	743	775	1099	861	CYP2R1; VDR
flurofamide	1187	873	514	862
tyrphostin-AG-99	1304	836	372	863
YM-298198	1301	805	421	864	GRM1
necrostatin-1	411	1063	1098	865	IDO1; KRR1; RIPK1
beclomethasone-dipropionate	636	978	1027	866
etamivan	1097	885	655	867
D-64406	1281	702	592	868	FLT3; PDGFRA; PDGFRB
alrestatin	1169	690	772	869	AKR1B1
gabazine	604	1000	1037	870	GABRA2; GABRA3; GABRA4; GABRA5; GABRA6; GABRG2
7,8-dihydro-L-biopterin	633	1001	1014	871	NOS2; PAH; PCBD1; SPR; TH; TPH1
guanabenz	1417	629	423	872	ADRA2B; ADRA2C
AZ-10417808	1402	603	482	873	CASP3
STK-222600	793	950	937	874
BRD-K75081836	440	1023	1134	875
BRD-A01960364	552	1132	951	876
BRD-K73418978	800	947	944	877
BRD-A89907244	945	816	934	878
BRD-K69406317	794	1002	896	879
K-858	702	891	1085	880
saracatinib	857	771	1060	881	ABL1; ABL2; LCK; SRC; YES1
SKF-81297	1238	786	599	882	DRD1
L-745870	617	1021	1034	883	DRD1; DRD3; DRD4; HTR6; HTR7
YM-976	374	904	1288	884	PDE4A; PDE4B; PDE4C; PDE4D; TNF
SB-525334	494	1085	1061	885	TGFBR1
BRD-K25070860	756	808	1123	886
SC-68376	1203	712	742	887	MAPK14
noscapine	1148	742	799	888	BDKRB2; SIGMAR1
cyproterone	1049	871	798	889	ADORA1; AR; ESR1
pseudopelletierine	1035	908	783	890
BRD-K18163752	854	1052	826	891
paroxetine	177	1065	1286	892	ADRBK1; CHRM1; CHRM4; CHRM5; CYP2B6; GNG2; GNG4; GRK1; SLC6A2; SLC6A4
W-13	453	881	1287	893	CALM1; MYLK; PDE1A
BRD-K69888333	796	772	1151	894
BRD-K72451865	555	1115	1026	895
GW-9508	664	1018	1046	896	FFAR1; FFAR4
nadolol	1068	850	822	897	ADRB1; ADRB2; ADRB3
diphenyleneiodonium	1313	264	996	898	ALDH1A2; ALDH2; ALDH5A1; ALDH7A1; NOX3
BRD-K62748479	788	999	977	899
bromocriptine	568	1077	1070	900	ADCY10; ADRA1A; ADRA1B; ADRA1D; ADRA2B; ADRA2C; DRD1; DRD3; DRD4; GH1; HTR1B; HTR1D; HTR2B; HTR6; HTR7; PRL; PRLR
farnesylthiotriazole	1230	625	853	901
BU-239	1269	810	612	902
boldine	1357	698	594	903	CHRNA4; CHRNB2; DRD1
SDZ-NKT-343	1152	769	832	904	TACR1
BRD-K59488055	784	980	1020	905
relcovaptan	690	1004	1073	906	AVPR1A; AVPR1B; AVPR2; OXTR
BRD-A99518825	948	864	980	907
NSC-95397	351	1268	1031	908
BRD-K32485462	709	813	1222	909
capsazepine	629	1106	1023	910	TRPV1; TRPV4
EMF-sumo1-3	1007	1059	716	911
pifithrin	1393	725	527	912
ebelactone-b	650	1062	1058	913	PNLIP
loxapine	1173	976	598	914	ADRA1A; ADRA1B; ADRA2B; ADRA2C; ADRB1; CHRM1; CHRM4; CHRM5; DRD1; DRD3; DRD4; HRH1; HRH2; HRH4; HTR1B; HTR1D; HTR1E; HTR3A; HTR5A; HTR6; HTR7; SLC6A2; SLC6A3; SLC6A4
reboxetine	1249	839	653	915	SLC6A2
ZD-7114	626	1127	1016	916	ADRB3
BRD-K86693415	807	1036	968	917
diflunisal	567	1125	1066	918	TTR
tramadol	1112	955	728	919	CYP2B6; GRIN3A; OPRD1; OPRK1; OPRM1; SLC6A2; SLC6A4
ticlopidine	1075	824	910	920	ADAMTS13; CYP2B6; ITGA2B; P2RY1; P2RY12; PF4; PPBP; SERPINC1; VWF
brazilin	1067	946	796	921
ornidazole	1054	1010	739	922
UCL-2077	1291	834	620	923
tyrphostin-B44	1370	581	750	924
BRD-K76293260	168	966	1433	925
treprostinil	727	803	1254	926	CYP2C8; P2RY12; PPARD; PTGDR; PTGER1; PTGER2; PTGER3; PTGER4; PTGIR
BRD-K64985742	449	1170	1124	927
aminogenistein	684	1050	1087	928	LCK
fenbendazole	339	918	1398	929	CYP2D6; CYP2J2; CYP3A4; TUBB
quizartinib	1006	929	928	930	CSF1R; DDR1; FLT3; FLT4; KIT; PDGFRA; PDGFRB; RET
dihydrorobustic-acid	1430	673	581	931
thiotepa	1081	838	938	932	CYP2B6
BRD-A36059655	676	1112	1043	933
SA-1447005	725	1269	806	934
HA-14-1	816	1160	873	935	BCL2
moxonidine	589	997	1218	936	ADRA2B; ADRA2C; NISCH
gefitinib	986	900	998	937	ABCG2; EGFR; EPHA6; ERBB3; ERBB4; GAK; IFI27L2; IRAK1; MAPK3; VEGFA
ST-4028268	850	1107	919	938
BRD-K75418381	647	1159	1036	939
norcyclobenzaprine	1184	916	765	940
BRD-A41997916	682	1169	1006	941
picrotoxin	1048	994	854	942	GABRR1; GLRA1; GLRA2; GLRA3; GLRB; HTR3A; HTR3B
rosiglitazone	1350	644	807	943	ACSL4; CYP2C8; FFAR1; INS; PPARA; PPARD; PPARG; RXRA; RXRB; RXRG; TRPC5; TRPM3
RAN-05	758	967	1155	944
BRD-K37762845	768	1126	992	945
BRD-K53331454	888	1055	964	946
ergocornine	1164	936	790	947
BRD-K70771662	797	1082	1024	948
tubaic-acid	1024	829	1056	949	MT-ND1
BRD-K78062244	999	1095	815	950
pheniramine	1338	792	697	951	HRH1; NR1I3
zaprinast	1271	944	633	952	GPR35; PDE1A; PDE4D; PDE5A; PDE9A
BRD-K51791390	781	1061	1065	953
olmesartan-medoxomil	1131	935	852	954
ZM-323881	576	1091	1195	955	KDR
GW-405833	1369	942	479	956	CNR2
scoulerine	1307	662	886	957	ADRA1D
phenformin	1613	347	596	958	KCNJ8; PRKAA1
meclizine	1342	722	781	959	NR1I3
bumetanide	510	1068	1259	960	ATP1A1; CFTR; GPR35; SLC12A1; SLC12A2; SLC12A4; SLC12A5
PP-2	1332	427	1038	961	ABL1; LCK; LYN; RIPK2; SRC
biotin	397	1193	1215	962	ACACA; ACACB; HLCS; MCCC1; MCCC2; PC; PCCA; PCCB; SLC5A6
flavoxate	477	1256	1101	963	CHRM1
oleoylethanolamide	991	1040	913	964	CNR1; GPR119; GPR55; KCND3; PPARA
OM-137	752	1042	1126	965
PP-1	1177	345	1263	966	HCK; RET; SRC
BRD-A70879086	829	1140	962	967
BRD-K33676730	763	1083	1086	968
BRD-K70960308	708	1167	1041	969
CCT-018159	689	1103	1127	970
BRD-K05775306	735	1088	1116	971
SB-221284	603	1093	1202	972	HTR2B
BRD-K10010115	739	1188	1008	973
decitabine	918	1162	874	974	DNMT1
ST-91	1381	862	607	975
ryuvidine	1266	906	753	976	CDK2; CDK4
10-hydroxycamptothecin	1415	870	550	977
RG-14620	1090	1019	871	978	EGFR
prothionamide	536	1265	1089	979
graveoline	1218	1007	720	980
rhamnetin	1096	890	999	981	ALOX5; MAPK8
LE-300	1353	884	658	982	DRD1
fananserin	1366	758	773	983	DRD4
PNU-120596	1441	601	800	984	CHRNA7
IC-261	569	1114	1232	985
BRD-K15475572	307	1290	1216	986
mocimycin	1255	845	864	987
BRD-K28680267	1392	798	705	988
esculin	1432	907	497	989	AR
huperzine-a	745	1041	1191	990	ACHE
T-98475	663	1166	1130	991	GNRH1; GNRHR
vecuronium	984	883	1136	992	CHRNA2
metaxalone	1072	990	956	993
estradiol	1037	1058	925	994	ATP6; BECN1; BPNT1; CHRNA4; CYP2A6; CYP2B6; CYP2C8; CYP2E1; CYP3A5; CYP3A7; ESR1; ESR2; ESRRA; ESRRB; ESRRG; GPER1; HSD17B1; HSD17B11; HSD17B12; HSD17B2; HSD17B6; HSD17B7; HSD17B8; KCNMA1; NCOA2; NR1I2; SHBG; SULT1A1; SULT1E1; UGT1A1; UGT1A10; UGT1A3; UGT1A4; UGT1A5; UGT1A6; UGT1A7; UGT1A8; UGT1A9; UGT2A2; UGT2A3; UGT2B10; UGT2B11; UGT2B15; UGT2B17; UGT2B4; UGT2B7
nilotinib	1451	788	627	995	ABL1; ABL2; BCR; CYP2B6; CYP2C8; DDR1; DDR2; EPHA2; EPHA4; EPHA5; EPHA8; EPHB1; EPHB2; EPHB3; EPHB4; KIT; MAPK11; MLTK; PDGFRA
ST-013960	762	1098	1142	996
BRD-K71574320	798	961	1238	997
WHI-P154	1294	902	780	998	ALK; ERBB4; LTK; MAP4K5; MKNK2; PTK6; RET; STK10; TNK2
bemegride	1375	755	808	999
IBC-293	1376	938	610	1000	HCAR3
AR-A014418	540	1180	1227	1001	GSK3B
benzydamine	1323	934	718	1002	FMO1; FMO3; FMO4; FMO5; PRSS2
tyrphostin-AG-1296	1322	781	882	1003	FLT3
GW-441756	968	1038	1050	1004	LRRK2; NTRK1
BRD-K09661167	737	1292	970	1005
BRD-K42419294	976	928	1147	1006
BRD-A60386802	1448	823	646	1007
carbacyclin	1391	604	948	1008	PPARD; PTGDR; PTGER1; PTGER2; PTGER3; PTGER4; PTGFR; PTGIR; TBXA2R
androstanol	1018	1072	975	1009	NR1I3
acetyl-geranygeranyl-cysteine	995	1084	986	1010
lavendustin-a	1385	693	894	1011	EGFR; LCK
ubenimex	1300	975	740	1012	ANPEP; LTA4H; RNPEP
dioxybenzone	1277	939	818	1013	SHBG
hispidin	1267	887	891	1014	PREP; PRKCB
NU-1025	1408	861	702	1015	PARP1
milrinone	1315	783	936	1016	PDE2A; PDE3A; PDE3B; PDE5A; TTR
JAK3-inhibitor-V	578	1216	1208	1017
tetramethylsilane	1175	879	1025	1018
SIB-1893	1416	575	973	1019	GRM4; GRM5
BRD-K29622226	864	1205	1032	1020
ST-4042556	880	1015	1206	1021
BRD-K55536701	892	965	1236	1022
BRD-K48823327	1501	768	673	1023
tosyl-phenylalanyl-chloromethyl-ketone	715	1275	1084	1024
nicergoline	1434	766	820	1025	ADRA1A
EMF-BCA1-57	987	1076	1077	1026	CASP3
hyperforin	582	1152	1304	1027	ALOX5; NR1I2; TRPC6
BRD-K66381707	792	1198	1122	1028
clobenpropit	1318	802	967	1029	HRH1; HRH2; HRH3; HRH4
BRD-A41114263	820	1321	950	1030
BRD-K77014406	802	1305	991	1031
BRD-K55071917	891	901	1311	1032
BRD-K35004659	764	1164	1183	1033
icariin	1312	1009	774	1034	NMUR2; PDE5A; SORD
phenoxybenzamine	522	1455	1009	1035	ADRA1A; ADRA1B; ADRA1D; ADRA2B; ADRA2C; ADRB2; CALM1; CALM2; CALM3
zolantidine	1365	790	931	1036
arvanil	431	1458	1076	1037	CNR1; TRPV1
MPEP	1413	971	680	1038	GRM1; GRM4; GRM5
BMS-345541	958	1161	1048	1039	CHUK; IKBKB
BRD-K49061529	1178	903	1082	1040
OBAA	1289	865	994	1041	PLA2G1B
aristolochic-acid	1378	892	841	1042
INCA-6	1397	922	778	1043	NFATC1
E-4031	644	1229	1231	1044	KCNH1; KCNH2
NPK76-II-72-1	1507	682	827	1045
iobenguane	1406	726	963	1046
F-1566-0341	908	1219	1049	1047
nafadotride	1512	867	644	1048	DRD3
NNC-711	646	1303	1170	1049	SIGMAR1; SLC6A1
osthol	1197	853	1131	1050
BRD-K06020002	736	1298	1117	1051
BRD-K21005091	750	1307	1097	1052
ketoprofen	1074	1027	1118	1053	CXCR1; SLC5A8
RAN-02	780	1262	1133	1054
febuxostat	1480	635	957	1055	AOX1
BMY-14802	1240	1033	943	1056	SIGMAR1
prednicarbate	1105	926	1192	1057	NR3C1; PLA2G1B
RS-100329	1364	857	960	1058	ADRA1A; ADRA1D
BRD-K36767861	766	1330	1090	1059
BRD-K44494044	673	1453	993	1060
7-hydroxy-PIPAT	625	1324	1203	1061
BRD-K45842176	1482	949	677	1062
carvedilol	1032	1123	1105	1063	ADRA1A; ADRA1B; ADRA1D; ADRA2B; ADRA2C; ADRB1; ADRB2; ADRB3; CYP2E1; GJA1; HIF1A; KCNH2; KCNJ4; NDUFC2; NPPB; RYR2; SELE; VCAM1; VEGFA
beta-CCP	1202	1108	941	1064	GABRG2; IDO1
BRD-A89067742	944	1233	1074	1065
procarbazine	1084	1075	1106	1066	MAOA; MAOB
AS-604850	985	1187	1094	1067	PIK3CA; PIK3CG
naproxen	1256	1034	965	1068	AKR1C2; AKR1C3; CYP2C9; LTF; PNLIP; TF
delcorine	1257	960	1039	1069
BRD-K48924007	776	1184	1266	1070
hypericin	473	1464	1154	1071	GSTA1
BRD-K53327986	887	998	1348	1072
tripelennamine	1118	1176	984	1073	GSR; HRH1
BRD-K47731572	881	1133	1246	1074
SB-590885	950	1310	1002	1075	BRAF
BAY-59-3074	1162	974	1152	1076	CNR1; CNR2
crizotinib	1000	1003	1275	1077	ALK; AXL; CYP2B6; CYP3A5; EPHA2; EPHA6; EPHB6; IRAK1; IRAK3; LTK; MAP3K2; MAP4K1; MAP4K2; MAP4K3; MAP4K5; MERTK; MET; MST1R; NTRK2; NTRK3; NUDT1; PLK4; ROS1; SLK; STK10; TEK; TIE1
azaperone	1104	1267	903	1078	DRD3
L-692585	1418	959	842	1079	GH1; GHSR
coumaric-acid	612	1300	1282	1080
tetramethyl-haematoxylone	1525	723	898	1081
fluspirilene	1425	706	1069	1082	CACNG1; HRH1; HTR1D; HTR1E
GW-311616	1246	991	1057	1083	ELANE
BRD-K83355732	805	1271	1188	1084
diethyltoluamide	1429	956	844	1085
coumestrol	1235	1043	1029	1086	ESR1; ESR2
desipramine	1305	807	1163	1087	ADRA1A; ADRA1B; ADRA1D; ADRA2B; ADRA2C; ADRB1; ADRB2; CHRM1; CHRM4; CHRM5; HRH1; SLC22A3; SLC6A2; SLC6A4; SMPD1; TH
T-0156	1185	1006	1129	1088	PDE5A
NBI-27914	1182	1104	1042	1089	CRHR1
icilin	524	1282	1375	1090	TRPA1; TRPM8
BRD-K58223721	1411	972	878	1091
irinotecan	1160	1129	1044	1092	ABCB1; ABCC2; ABCG2; CES2; CES5A; CYP3A5; TOP1; TOP1MT
amoxapine	1262	996	1067	1093	ADRA1A; ADRA1B; ADRA1D; ADRA2B; ADRA2C; CHRM1; CHRM4; CHRM5; DRD1; DRD3; DRD4; GABRA2; GABRA3; GABRA4; GABRA5; GABRA6; GABRB1; GABRB2; GABRB3; GABRD; GABRE; GABRG1; GABRG2; GABRG3; GABRP; GABRQ; HRH1; HRH4; HTR1B; HTR2B; HTR3A; HTR6; HTR7; SLC6A2; SLC6A3; SLC6A4
JWH-015	1660	932	401	1094	CNR2; GPR55
endecaphyllin-x	1297	1087	930	1095
leoidin	1183	1110	1047	1096
BRD-A95937159	946	1203	1180	1097
BRD-K97701319	813	1207	1279	1098
carbenoxolone	1475	984	775	1099	GJA1; GJA10; GJA3; GJA4; GJA5; GJA8; GJA9; GJB1; GJB2; GJB3; GJB4; GJB5; GJB6; GJB7; GJC1; GJC2; GJC3; GJD2; GJD3; GJD4; GJE1; HSD11B1; PANX1; PANX2; PANX3
pentoxifylline	1121	1016	1204	1100	ACHE; ADORA1; ADORA2A; ADRA2B; CHIA; F3; ICAM1; IFNG; IL10; IL6; ITGAM; LTA; MPO; NT5E; PDE4A; PDE4B; PDE5A; TNF
PCA-4248	1479	866	907	1101	PTAFR
nomegestrol-acetate	1390	1012	897	1102
flupentixol	1191	1057	1110	1103	ADRA1A; CHRM1; DRD1; DRD3
BRD-A13367427	721	1291	1273	1104
BRD-K83620635	1518	874	845	1105
NTNCB	1155	889	1294	1106	NPY5R
HA-1004	1361	886	1078	1107
ALW-II-49-7	859	1156	1315	1108	DDR1; EPHA2; EPHA4; EPHA7; EPHB2; EPHB4; EPHB6
LY-320135	1440	985	869	1109	CNR1
naproxol	1093	1171	1115	1110
WYE-354	996	1208	1169	1111	MTOR
FPL-55712	1156	1165	1064	1112
GS-39783	1487	843	946	1113	GABBR1
NCS-382	1346	1131	875	1114	GABBR1; GABBR2; SLC52A2
BRD-K65258912	1463	784	1054	1115
ZK-164015	1264	1134	990	1116	ESR1; ESR2
BRD-K39687892	770	1349	1219	1117
amsacrine	713	1473	1100	1118	ALB; KCNH2; ORM1; TOP2A; TOP2B
amlodipine	1511	770	1004	1119	ABCG2; CA1; CACNA1B; CACNA1C; CACNA1D; CACNA1S; CACNA2D1; CACNA2D3; CACNB1; CACNB2; CYP2B6; SMPD1
ketotifen	1091	1319	987	1120	HRH1; PDE4A; PDE4B; PDE4C; PDE4D; PDE7A; PDE7B; PDE8A; PDE8B; PGD
Y-27152	349	1338	1478	1121	ABCC9; KCNJ8
kavain	1065	1154	1207	1122	MTOR
SB-205607	1239	1116	1075	1123	OPRD1; OPRK1; OPRM1
XMD-132	1020	1266	1141	1124
propofol	1134	1138	1173	1125	CYP2B6; FAAH; GABRA2; GABRA3; GABRA4; GABRA5; GABRA6; GABRB1; GABRB2; GABRB3; GABRD; GABRE; GABRG1; GABRG2; GABRG3; GABRP; GABRQ; SCN2A; SCN4A; TRPV1
SCH-58261	1327	919	1174	1126	ADORA1; ADORA2A; ADORA2B; ADORA3
omeprazole	1059	1270	1121	1127	AHR; ATP12A; ATP1A1; ATP4A
niclosamide	1401	943	1068	1128	STAT3
meclocycline	1250	1094	1112	1129
CG-930	1002	1261	1193	1130	MAPK8
mebendazole	1426	820	1146	1131	TUBA1A; TUBB; TUBB4B
epirizole	1404	945	1071	1132
GR-159897	1614	992	647	1133	TAC1; TACR2
aprepitant	962	1249	1241	1134	CYP2C9; TACR1
terconazole	1204	796	1400	1135	CYP51A1
linifanib	1011	1284	1171	1136	AURKC; CDK13; CDK19; CDK8; CSF1; CSF1R; DDR1; EPHB6; FLT1; FLT3; FLT4; HIPK4; KDR; KIT; MUSK; PDGFRA; PDGFRB; RET; TEK
pimozide	1352	1022	1080	1137	CACNA1I; CALM1; CALM2; CALM3; DRD3; HRH1; KCNA10; KCNH2
PD-173074	934	1199	1317	1138	FGFR2; FGFR3; FGFR4; FLT1; FLT4; KDR; PDGFRA; PDGFRB
mephentermine	1088	1293	1095	1139	ADRA1A; ADRA1B; ADRA1D; ADRA2B; ADRA2C; ADRB1; ADRB2; ADRB3
CGP-53353	1394	963	1088	1140	EGFR; PRKCB
flavokavain-b	1538	872	952	1141	HIF1A
diarylpropionitrile	1243	1137	1107	1142
1-monopalmitin	1348	927	1178	1143	ABCB1
PD-198306	1210	1089	1190	1144	MAP2K1; MAP2K2; MAPK3
GW-6471	1064	1273	1148	1145	PPARA
STOCK1S-03920	905	1079	1444	1146
nitrocaramiphen	1447	1020	974	1147
sertraline	1468	915	1055	1148	CYP2C9; PGRMC1; SIGMAR1; SLC6A3; SLC6A4
BRD-K61776140	785	1295	1361	1149
fenretinide	1443	1121	885	1150	CYP2C8; CYP3A5; RARA; RARG; RBP4
BRD-K41557448	1405	819	1233	1151
L-161982	1099	1227	1200	1152	PTGER4
BRD-K29345712	759	1479	1181	1153
KU-14R	1539	953	927	1154
testosterone	635	1302	1453	1155	AC142381.1; AKR1C1; AKR1C2; AKR1C3; AKR1D1; AR; CGA; CYP19A1; CYP2A6; CYP2C8; CYP3A43; CYP3A5; HSD17B1; HSD17B11; HSD17B2; HSD17B3; HSD17B6; HSD17B7; HSD17B8; HSD3B1; HSD3B2; LHB; NR3C2; POMC; SRD5A1; SRD5A3; UGT1A1; UGT1A10; UGT1A3; UGT1A4; UGT1A5; UGT1A6; UGT1A7; UGT1A8; UGT1A9; UGT2A2; UGT2A3; UGT2B10; UGT2B11; UGT2B15; UGT2B17; UGT2B4; UGT2B7
SC-I-004	761	1461	1217	1156
tyrphostin-AG-126	1496	1049	916	1157
MD-049	1522	1071	848	1158
BRD-K36031023	1808	954	227	1159
ruxolitinib	982	1048	1462	1160	JAK2; TYK2
amcinonide	1047	1252	1243	1161	ANXA1; NR3C1
BRD-K59633395	1412	1174	923	1162
epitestosterone	683	1325	1430	1163	AKR1C1; AKR1C2; AR
calycanthine	1302	1215	1033	1164
sunitinib	1012	1378	1149	1165	CSF1R; FLT1; FLT3; FLT4; KDR; KIT; PDGFRA; PDGFRB; RET
canertinib	979	1128	1417	1166	AKT1; EGF; EGFR; ERBB2; ERBB4
BRD-K15250199	744	1405	1322	1167
etomoxir	998	1214	1338	1168	CPT1A; CPT1B
thiothixene	1140	1272	1161	1169	DRD1; HRH1
triclosan	1101	1276	1196	1170	AR; DNMT1; NR1I2; NR1I3; PPARG; TPO
z-prolyl-prolinal	1675	757	904	1171	PREP
maackiain	707	1472	1283	1172	SLC5A2
somatostatin	1510	1064	933	1173	GH1; GHR; OPRD1; OPRM1; SSTR1; SSTR2; SSTR3; SSTR4; SSTR5
SA-425500	1446	1113	983	1174
GR-89696	1154	1139	1299	1175	OPRK1
acamprosate	1431	1118	1007	1176	GABRA2; GABRA3; GABRA4; GABRA5; GABRA6; GABRB1; GABRB2; GABRB3; GABRD; GABRE; GABRG1; GABRG2; GABRG3; GABRP; GABRQ; GRIN1; GRIN2A; GRIN2B; GRIN2C; GRIN2D; GRIN3A; GRIN3B; GRM5
papaverine	688	1355	1428	1177	PDE10A; PDE4B; PDE5A
BRD-K73155123	1549	940	1000	1178
butyl-paraben	1435	1202	905	1179
axitinib	865	1478	1179	1180	ABL2; AURKC; CSF1; CYP3A5; FLT1; FLT4; KDR; KIT; PDGFRA; PDGFRB; PLK4
BRD-K37852224	712	1513	1244	1181
practolol	1051	1283	1260	1182	ADRB1
MD-920	1640	948	839	1183
BRD-K23657553	861	1181	1500	1184
SC-10	1360	1194	1059	1185
BRD-K07023879	1795	623	791	1186
CGP-52411	957	1457	1167	1187
WH-4023	1017	1334	1271	1188	ABL1; LCK; SRC
cholic-acid	1653	877	924	1189	ADH1C; CES1; COX4I1; COX5A; COX5B; COX6A2; COX6B1; COX6C; COX7A1; COX7B; COX7C; COX8A; ESRRG; FABP6; FECH; GPBAR1; MT-CO1; MT-CO2; MT-CO3; PLA2G1B
alprenolol	1141	1315	1185	1190	ADCY10; ADRB1; ADRB2; ADRB3
trimethobenzamide	1094	1102	1424	1191
evoxine	1288	1191	1176	1192
BRD-K19181733	856	1221	1491	1193
raltegravir	837	1439	1303	1194
xanthohumol	997	1396	1234	1195	CYP19A1; VCP
bongkrek-acid	1598	1017	922	1196	SLC25A4
remoxipride	1180	1297	1199	1197	DRD3; DRD4; SIGMAR1
hydrastine-(1r,-9s)	1442	1073	1128	1198
BRD-K88556033	809	1493	1277	1199
BRD-K07161233	841	1146	1572	1200
STK-661558	749	1477	1340	1201
QL-XI-92	1019	1238	1399	1202	DDR1
BRD-K74623475	913	1392	1329	1203
ispinesib	903	1346	1383	1204	KIF11
risperidone	1500	1070	1062	1205	ADRA1A; ADRA1B; ADRA1D; ADRA2B; ADRA2C; CYP3A5; DRD1; DRD3; DRD4; HRH1; HTR1B; HTR1D; HTR1E; HTR1F; HTR6; HTR7
NNC-05-2090	1607	814	1125	1206	SLC6A11; SLC6A12; SLC6A13
dipyridamole	1330	1274	1081	1207	ADA; ORM1; PDE10A; PDE4A; PDE5A; PDE7B; PDE8A; PDE8B; RCAN1; SLC29A1; SLC29A2
6-hydroxytropinone	1345	1257	1079	1208
D-64131	1389	1136	1156	1209
BRD-K81813927	804	1517	1268	1210
BRD-K22129929	753	1322	1505	1211
aminomethyltransferase	1244	1259	1211	1212	NOS2
diethylstilbestrol	1286	1313	1103	1213	AR; ESR1; ESR2; ESRRA; ESRRB; ESRRG; NCOA2; NR1I2; SHBG
BRD-K00859168	1548	1032	1053	1214
RAN-27	733	1510	1342	1215
BRD-K60932973	1485	1168	1021	1216
BRD-K20032655	858	1531	1242	1217
gitoxigenin	1340	1141	1249	1218	ATP1A1
SU-11274	951	1190	1520	1219	MET
BRD-K44540157	879	1428	1358	1220
ST-4049616	855	1486	1308	1221
BRD-K70369221	909	1401	1372	1222
BRD-K58698715	1678	863	1013	1223
lobendazole	1087	1299	1354	1224
diphenidol	1354	1185	1221	1225	CHRM1; CHRM4
Ro-08-2750	1261	1318	1198	1226	NGF; NGFR
betamethasone	1553	1192	949	1227	NR3C1
ellipticine	1003	1326	1415	1228	TOP2A; TOP2B
immethridine	1111	1367	1291	1229	HRH3
ICI-63197	1472	1260	1003	1230
BRD-K37160541	975	1363	1405	1231
colforsin	1057	1289	1416	1232	ADCY2; ADCY5; CFTR; GNAS
BRD-K32927008	971	1481	1289	1233
EI-247	970	1663	1005	1234	INSR
skatole	1421	1182	1182	1235	F2
primaquine	1058	1223	1482	1236	KRT7; NQO2
CAY-10470	1610	1228	828	1237	NFKB1; TNF
BRD-K53214709	886	1247	1571	1238
alfadolone-acetate	1519	1204	1028	1239
meptazinol	1025	1491	1256	1240	BCHE
disopyramide	1646	1051	985	1241	CHRM1; KCND2; KCND3; KCNH2; ORM2; SCN5A
SB-222200	1263	1209	1352	1242	TACR3
verteporfin	1568	1177	997	1243
NU-7026	1603	1196	909	1244	PRKDC
TH02453-036-P1	919	1501	1334	1245
BRD-K14844937	1373	1149	1302	1246
BRD-K17693482	1604	1035	1093	1247
proxyfan	1423	1294	1104	1248	HRH3
EMD-386088	1107	1350	1373	1249	HTR6
BRD-K69501658	795	1558	1363	1250
scopolamine-n-oxide	1533	1046	1210	1251
BRD-A49581300	824	1619	1265	1252
ST-012015	1584	1135	1052	1253
thalidomide	1517	1025	1262	1254	CRBN; CYP1A2; CYP2B6; CYP3A5; DDB1; FGF2; FGFR2; IL10; NFKB1; ORM1; ORM2; TNF; VEGFA
betamethasone-acetate	1071	1494	1258	1255
ciprofibrate	1551	1150	1108	1256	ACOX1; APOA1; APOB; CAT; CRAT; EHHADH; LPL; PPARA
bupropion	1643	921	1166	1257	CHRNA3; CYP2A6; CYP2B6; CYP2U1; SLC6A2; SLC6A3
m-chlorophenylbiguanide	1403	1092	1353	1258	HTR3A; HTR3B
triamcinolone	1651	1026	1063	1259	BGLAP; CYP3A5; CYP3A7; NR3C1; SERPINA6
farnesylthioacetic-acid	1467	1279	1096	1260
glimepiride	1095	1224	1513	1261	ABCC8; CYP2C9; KCNJ1; KCNJ11; SERPINE1; SLC2A4
KIN001-242	1676	1173	856	1262	RPS6KA3
IB-MECA	634	1570	1474	1263	ADORA1; ADORA2A; ADORA2B; ADORA3
BRD-K33392208	1594	1109	1120	1264
U-18666A	1536	1124	1194	1265
rotenonic-acid	1168	1335	1392	1266
MDL-72832	1241	1197	1454	1267
metergoline	1298	1454	1139	1268	HTR1B; HTR1D; HTR1E; HTR1F; HTR2B; HTR5A; HTR6; HTR7; SCN2A
entecavir	954	1571	1305	1269
geranylgeraniol	1008	1533	1313	1270
telenzepine	1618	1200	1001	1271	CHRM1
RS-67333	1287	1353	1281	1272	HTR4
estradiol-cypionate	1600	1130	1114	1273	ESR1
podophyllotoxin	1109	1395	1401	1274	CASP3; IGF1R; STMN4; TOP2A; TUBA4A; TUBB
asiatic-acid	1254	1452	1212	1275	PYGM
CGP-71683	1092	1359	1451	1276	NPY5R
PRE-084	1120	1489	1293	1277	SIGMAR1
3-methyl-GABA	1523	1039	1321	1278
BRD-K16051505	746	1504	1526	1279
BRD-K93760529	1473	1117	1319	1280
fenobam	1486	1301	1119	1281	GRM5
BRD-K70821460	1419	1306	1209	1282
BRD-K32321439	868	1381	1575	1283
L-2167	1009	1387	1494	1284
taurocholic-acid	1542	1189	1172	1285	CEL; FABP6; FXR; NR1H4; SLCO1C1
parthenolide-(alternate-stereo)	1758	989	989	1286
cilnidipine	1571	1175	1164	1287	CACNA1B; CACNA1C; CACNA1D; CACNA1F; CACNA1S; CACNB1; CACNB2; CACNB3; CACNB4
BMS-191011	1228	1155	1544	1288	KCNMA1
mocetinostat	961	1316	1599	1289	HDAC1; HDAC11; HDAC2; HDAC3
TGX-221	1724	1096	978	1290	PIK3CB; PIK3CD
ricinine	1534	1074	1320	1291
BRD-K76938712	915	1211	1693	1292
BRD-K46171503	1554	1147	1229	1293
BRD-K90446118	1752	982	1040	1294
salsolinol	1459	1320	1189	1295
BRD-K65342895	904	1596	1371	1296
GR-79236	1521	1264	1168	1297	ADORA1; ADORA2A
BRD-K61192129	1505	1119	1333	1298
L-733060	1546	1186	1223	1299	TACR1
talipexole	1194	1563	1187	1300	HTR3A
salmeterol	1022	1525	1390	1301	ADRB1; ADRB2; ADRB3; IL5
anabasine	1488	1347	1137	1302
DAU-5884	1167	1251	1548	1303	CHRM1
angiogenesis-inhibitor	1268	1357	1386	1304	EGFR
PCI-24781	1452	1195	1351	1305
SA-103006	936	1080	1770	1306
BRD-K68313733	1454	1370	1177	1307
BD-1047	1493	1280	1225	1308	SIGMAR1
FIT	1276	1425	1316	1309	OPRD1
phenanthridone	1371	1029	1556	1310	PARP1; PARP14; TNKS2
norethisterone	1217	1471	1324	1311	PGR
MD-II-051	806	1550	1522	1312
menadione	1552	1222	1220	1313	AOX1; BGLAP; CDC25A; F10; F2; F7; F9; GGCX; NQO1; NQO2; PKM; PROC; PROS1; PROZ; RP11-196G11.1; VKORC1; VKORC1L1
R-96544	1377	1078	1534	1314
BRD-K63220166	789	1626	1457	1315
tubocurarine	1236	1217	1555	1316	ACHE; CHRNA2; CHRNA7; HTR3A; HTR3B; KCNN1; KCNN2; KCNN3; ZACN
EMF-sumo1-6	940	1586	1422	1317
siguazodan	1545	1372	1083	1318	PDE3A
BRD-K99303177	1793	962	1051	1319
thiethylperazine	1190	1394	1461	1320	DRD1; DRD4
ranitidine	1086	1505	1425	1321	ACHE; BCHE; HRH2; SLC22A2
cyclo-[Arg-Gly-Asp-D-Phe-Val]	1229	1482	1345	1322	ITGAV; ITGB3
PD-407824	1328	1288	1460	1323
BRD-K23644387	1622	1258	1143	1324
CGS-21680	1151	1530	1379	1325	ADORA1; ADORA2A; ADORA2B; ADORA3
arcyriaflavin-a	1445	1463	1162	1326	CCND1; CCNE1; CDK2; CDK4
danoprevir	963	1617	1409	1327
ZM-241385	1382	1304	1411	1328	ADORA1; ADORA2A; ADORA2B; ADORA3
m-3M3FBS	1461	1468	1138	1329	PLCB2; PLCB3; PLCD1; PLCG1; PLCG2
decafluorobutane	1569	1178	1312	1330	GRM5
sulpiride	1453	1142	1476	1331	CA1; CA12; CA3; CA6; CA7; DRD3
ST-4062971	1526	1344	1213	1332
GSK-1070916	974	1556	1489	1333	AURKA; AURKB; AURKC; CYP2D6; CYP3A4
glibenclamide	1462	1339	1309	1334	ABCA1; ABCB11; ABCC8; ABCC9; CFTR; CPT1A; CYP2C9; IRS1; KCNJ1; KCNJ11; KCNJ5; KCNJ8; SLCO2B1; TRPA1
BRD-K59980915	1699	1044	1252	1335
WZ-4-145	1015	1682	1314	1336	CSF1R; DDR1; EGFR; PDGFRA; TIE1
lobelanidine	1252	1488	1376	1337	CHRNA10; CHRNA4; CHRNA9; CHRNB2; OPRM1; SLC18A2
puromycin	1170	1498	1441	1338	NHP2L1; RPL10L; RPL11; RPL13A; RPL15; RPL19; RPL23; RPL23A; RPL26L1; RPL3; RPL37; RPL8; RSL24D1
luzindole	1314	1495	1318	1339	MTNR1A; MTNR1B
BADGE	1658	1101	1295	1340
BRD-A75471153	1524	1340	1267	1341
nortriptyline	1427	1243	1470	1342	ADRA1A; ADRA1B; ADRA1D; ADRA2B; ADRA2C; ADRB1; ADRB2; ADRB3; CHRM1; CHRM4; CHRM5; HRH1; HTR6; KCNJ10; PGRMC1; PIK3CD; SIGMAR1; SLC6A2; SLC6A4
CFM-1571	1520	1456	1140	1343
BRL-37344	1077	1683	1290	1344	ADRB1; ADRB2; ADRB3
nateglinide	1722	1014	1285	1345	ABCC8; CYP2C9; CYP3A4; INS; KCNJ10; KCNJ11; PPARG
RAN-07	1464	1327	1374	1346
prednisolone-acetate	1478	1226	1450	1347
diltiazem	1063	1524	1519	1348	CACNA1C; CACNA1S; CACNA2D1; CACNG1; CYP3A5; CYP3A7; EDN1; HTR3A; KCNA5
BRD-K71726959	1319	1579	1247	1349
UBP-302	1647	1210	1253	1350	GRIK1
estradiol-valerate	1248	1333	1568	1351	ESR1
CAY-10585	1005	1402	1661	1352	HIF1A
nefazodone	1215	1097	1732	1353	ADRA1A; ADRA1B; CYP3A4; CYP3A5; CYP3A7; KCNH2; SLC6A2; SLC6A3; SLC6A4
PD-123319	1687	1179	1226	1354	AGTR2
SB-334867	1692	1277	1113	1355	HCRTR1; HCRTR2
isamoltane	1527	1467	1153	1356
BRD-K96167523	931	1379	1717	1357
trimipramine	1145	1220	1708	1358	ADRA1A; ADRA1B; ADRA2B; ADRB1; ADRB2; ADRB3; CHRM1; CHRM4; CHRM5; DRD1; HRH1; HTR1D; HTR3A; SLC6A2; SLC6A3; SLC6A4
finasteride	1642	1148	1332	1359	AKR1D1; AR; KLK3; SRD5A1; SRD5A2
GYKI-52466	1386	1595	1160	1360	GRIA1; GRIA3; GRIA4
tyrphostin-AG-835	1690	1144	1261	1361	EGFR
caffeine	1605	1311	1240	1362	ADORA1; ADORA2A; ADORA2B; ADORA3; ATM; ATR; ITPR1; ITPR2; ITPR3; PDE10A; PDE11A; PDE1A; PDE1B; PDE1C; PDE2A; PDE3A; PDE3B; PDE4A; PDE4B; PDE4C; PDE4D; PDE5A; PDE6A; PDE6B; PDE6C; PDE7A; PDE7B; PDE8A; PDE8B; PDE9A; PIK3CA; PIK3CB; PIK3CD; PRKDC; RYR1; RYR2; RYR3
biochanin-a	1282	1244	1624	1363
GP-2a	1400	1375	1431	1364
talniflumate	1260	1572	1350	1365	CLCA1; CLCNKA
BRD-A22272113	723	1336	1831	1366
BRD-K61627029	1713	1206	1184	1367
DR-2313	1226	1543	1420	1368	PARP1; PARP3
PD-160170	1590	1230	1360	1369	NPY1R
BRD-A06131576	720	1712	1535	1370
gavestinel	1290	1620	1264	1371	GLRB; GRIN1; GRIN2A; GRIN2B; GRIN2C; GRIN2D; GRIN3A; GRIN3B
BRD-K73700643	1860	1163	889	1372
prazosin	1110	1722	1274	1373	ADRA1A; ADRA1B; ADRA1D; ADRA2B; ADRA2C; CDK1; KCNH2; KCNH6; KCNH7; NQO2
ST-4066738	1581	1314	1306	1374
dicyclohexylurea	1133	1534	1516	1375	EPHX2
naphazoline	1424	1309	1508	1376	ADRA1A
iloperidone	1754	1045	1301	1377	ADRA1A; ADRA2C; DRD1; DRD3; DRD4; HRH1; HTR6; HTR7
doxylamine	1503	1404	1343	1378	CHRM1; HRH1; NR1I3
ganglioside	1325	1332	1581	1379
BRD-K16541732	853	1557	1672	1380
fluconazole	1076	1568	1545	1381	CYP2C9; CYP3A5; CYP3A7; CYP51A1
TUL-XVIII076	1563	1281	1402	1382
BRD-A52771319	1344	1512	1406	1383
CGP-12177	1245	1623	1362	1384	ADRB1; ADRB2; ADRB3
PCO-400	1293	1253	1667	1385	ABCC9; KCNJ8
docosatrienoic-acid	601	1708	1641	1386
chenodeoxycholic-acid	964	1502	1678	1387	HSD11B1; NR1H4
barasertib-HQPA	1529	1554	1150	1388
STK-064652	815	1578	1689	1389
CP-93129	1433	1518	1330	1390	HTR1B
fluperlapine	1558	1460	1248	1391	HTR6; HTR7
umbelliferone	1209	1609	1434	1392	CA12; CA9; CCND1; CYP2A6
penitrem-a	1359	1376	1549	1393	KCNMA1
BRD-K62169556	786	1700	1587	1394
BRD-K41925105	1439	1640	1159	1395
fenoldopam	1343	1591	1355	1396	ADRA1A; ADRA1B; ADRA1D; ADRA2B; ADRA2C; DRD1; DRD4
BRD-K82492171	922	1449	1756	1397
NK42-I-109-1	828	1544	1728	1398
TUL-XXI039	1624	1358	1292	1399
RG-13022	1489	1480	1339	1400	EGFR; PDGFRA; PDGFRB
BRD-K85694079	926	1607	1633	1401
BRD-K96704748	932	1719	1501	1402
roquinimex	1356	1527	1432	1403
zardaverine	1171	1564	1542	1404	PDE3A; PDE4A; PDE4B; PDE4C; PDE4D
BRD-K84571636	924	1523	1714	1405
Y-134	1225	1559	1510	1406	ESR1; ESR2
tadalafil	1727	1308	1201	1407	PDE11A; PDE5A
camptothecin	1146	1528	1602	1408	HIF1A; TOP1
BAS-00535043	747	1684	1655	1409
3,6-dimethoxyflavone	1395	1410	1531	1410
AT-7519	849	1671	1625	1411	CDK1; CDK2; CDK4; CDK5; CDK6; CDK9
BRD-K87426499	927	1751	1484	1412
quinelorane	1477	1462	1407	1413
GW-501516	1602	1287	1440	1414	INS; PPARA; PPARD
tamibarotene	1592	1492	1239	1415	CRABP1; CRABP2; RARA; RARB
ZM-306416	1444	1231	1636	1416	EGFR; FLT1; FLT4; KDR
zatebradine	1450	1296	1595	1417	HCN1; HCN2; HCN3; HCN4
amthamine	1564	1508	1270	1418	HRH2
levomepromazine	1285	1506	1560	1419	ADRA1A; ADRA1B; ADRA1D; ADRA2B; ADRA2C; CHRM1; CHRM4; CHRM5; DRD1; DRD3; DRD4; HRH1
BRD-K34387287	972	1692	1563	1420
tangeritin	1629	1529	1158	1421
BRD-K87730440	1004	1729	1503	1422
perindopril	1139	1758	1366	1423	ACE; SFRP4
solanine	1420	1483	1485	1424
linoleamide	1579	1466	1326	1425	SOAT1; SOAT2
tolmetin	1531	1470	1381	1426
anandamide	1207	1721	1380	1427	CACNA1G; CACNA1H; CACNA1I; CNR1; CNR2; FAAH2; GLRA1; GPR119; GPR18; GPR55; KCNA2; KCND3; KCNK3; KCNK9; PLD1; PLD2; PLD3; TRPM8; TRPV1
quinidine	1122	1744	1412	1428	ABCB1; ADRA1B; ADRA1D; CYP2D6; KCNA5; KCNA7; KCNH1; KCNH2; KCNH5; KCNK1; KCNK6; SCN5A; SLC29A4
immepip	1541	1641	1135	1429	HRH3; HRH4
modafinil	1033	1728	1504	1430	ADRA1B; CYP1A2; CYP2B6; CYP3A4; CYP3A5; SLC6A3
motesanib	1670	1497	1165	1431	FLT1; FLT4; KDR; KIT; MLTK; PDGFRA; RET
P-1075	1351	1348	1663	1432	KCNJ8
fraxidin	1719	1317	1297	1433	CA1
JTE-907	1308	1587	1488	1434	CNR2
BRD-K13794505	1502	1551	1344	1435
foliosidine	1635	1490	1245	1436
SB-205384	1516	1500	1396	1437	GABRA3; GABRA5; GABRA6
VX-702	953	1520	1762	1438	IL1B; IL6; MAPK11; MAPK12; MAPK14; NLK; TNF
metoclopramide	1422	1637	1327	1439	ACHE; CHRM1; HTR3A; HTR3B; HTR4
aminoglutethimide	1481	1323	1600	1440	CYP11A1; CYP19A1; NR3C1
MW-A1-14	1509	1540	1367	1441
BRD-K81609421	1580	1487	1341	1442
I-303059	1666	1459	1255	1443
BE-2254	481	1588	1876	1444
isoxsuprine	1821	1278	1175	1445	ADRB2
BRD-K05452595	835	1636	1734	1446
triciribine	1597	1201	1594	1447	AKT1; AKT2; AKT3
BRD-K97019106	1789	1069	1437	1448
piperidolate	1159	1451	1739	1449	CHRM1
T-0070907	1570	1511	1364	1450	PPARG
bulleyaconitine-a	1339	1569	1538	1451
leucodin	1887	1232	1102	1452
BRD-K91781484	1428	1604	1421	1453
rescinnamine	1295	1343	1749	1454	ACE
mevastatin	1223	1582	1616	1455	HMGCR
JNJ-7706621	847	1628	1763	1456	AURKA; AURKB; AURKC; CDK1; CDK2; CDK4; CDK5; CDK6; CDK9; GSK3A; LIMK1; MAP3K2; MAP3K3; MAP3K9; NUAK1; ROCK2; RPS6KA6; SLK; STK10; STK4; TAOK1; TAOK2; TYK2
XMD-885	1557	1028	1745	1457	LRRK2; MAPK7
acitretin	1669	1354	1423	1458	CRABP1; RARA; RARB; RARG; RBP1; RXRA; RXRB; RXRG; STAT3
BRD-K59556282	895	1713	1666	1459
hydroquinidine	1028	1707	1608	1460	KMT2A; PSIP1
BRD-K42687792	876	1691	1699	1461
BRD-K90430314	1775	1153	1435	1462
tyrphostin-AG-555	1193	1565	1662	1463	CDK2; EGFR
temefos	1494	1423	1565	1464
doxepin	1514	1589	1370	1465	ADRA1A; ADRA1B; ADRA1D; ADRA2B; ADRA2C; CHRM1; CHRM4; CHRM5; HRH1; HRH2; HRH4; HTR2B; HTR6; KCNH2; SLC6A2; SLC6A3; SLC6A4
ER-27319	1270	1418	1729	1466
cetirizine	1053	1669	1645	1467	HRH1; IL8
androsta-1,4-dien-3,17-dione	1073	1390	1841	1468	CYP19A1
etodolac	1712	1416	1310	1469	RXRA; TRPV1
DY-131	1785	1245	1356	1470	ESR2; ESRRB; ESRRG
BRD-K30958640	1544	1519	1439	1471
FCCP	1274	1516	1671	1472
acepromazine	1612	1598	1251	1473	ADRA1A; ADRA1B; DRD1
ST-023431	1908	1099	1237	1474
CGS-12066B	1695	1469	1298	1475	HTR1B; HTR1D; HTR2B
T-0901317	1278	1539	1654	1476	ABCA1; NCOA1; NCOA2; NR1H2; NR1H3; NR1I2; RORA; RORC; RXRB
fasudil	1711	1424	1328	1477	CDC42BPB; MYLK3; PKIA; PRKACA; PRKG1; PRKX; ROCK1; ROCK2
BRD-K00551481	1662	1329	1493	1478
BRD-K75128590	801	1575	1848	1479
pirarubicin	1689	1475	1323	1480	ABCB1; TOP2A
ZK-93426	1515	1613	1389	1481	GABRA2; GABRA3; GABRA5
BRD-K67258146	1608	1608	1272	1482
olomoucine	1652	1503	1349	1483	CDK1; CDK2; CDK5; MAPK3
PD-184352	833	1389	1937	1484	MAP2K1; MAP2K2; MAP3K1; MAP3K2
vicriviroc	1013	1606	1753	1485	CCR5
dovitinib	1684	1241	1553	1486	ABL2; ANKK1; BLK; BMP2K; BTK; CSF1R; EGFR; FGFR2; FGFR3; FGR; FLT1; FLT3; FLT4; FYN; HCK; INSR; IRAK4; KDR; KIT; LRRK2; MAP2K5; MAP3K11; MAP3K19; MAP3K2; MAP3K7; MAP4K1; MAP4K4; MAP4K5; MARK4; MAST1; MELK; MINK1; MYLK2; MYLK3; MYLK4; NR1I2; NTRK1; NTRK2; NTRK3; NUAK1; PDGFRA; PDGFRB; PHKG1; PKN1; RET; RPS6KA1; RPS6KA2; RPS6KA6; SIK2; STK4; TNIK; TYK2; TYRO3; ULK1; ULK2; YES1
mifepristone	1716	1406	1377	1487	ANXA1; AR; CYP2B6; CYP2C8; CYP3A5; CYP3A7; IGFBP1; KLK3; NR1I2; NR3C1; PAEP; PGR; TAT
3-matida	1797	1383	1257	1488	GRM1
naftifine	1321	1646	1551	1489	SQLE
SKF-89976A	1632	1536	1359	1490	SLC6A1
ST-4034917	1633	1328	1559	1491
heraclenol	1559	1665	1284	1492
cediranib	1737	1225	1512	1493	CSF1R; DDR1; DDR2; EPHA6; FGFR2; FGFR3; FLT1; FLT3; FLT4; KDR; KIT; PDGFRA; PDGFRB; RET; SLK; STK10; STK35
flutamide	1601	1548	1394	1494	AHR; AR; NR1I2
BRD-K98634983	935	1807	1598	1495
methyl-2,5-dihydroxycinnamate	1458	1717	1336	1496	EGFR
BRD-K95760042	1667	1499	1369	1497
alvocidib	1436	1331	1740	1498	BCL2; BIRC5; CCNT1; CDK1; CDK2; CDK4; CDK5; CDK6; CDK7; CDK8; CDK9; EGFR; MCL1; PYGB; PYGL; PYGM
varenicline	748	1887	1574	1499	CHRNA3; CHRNA4; CHRNA6; CHRNA7; CHRNB2
amperozide	1116	1630	1711	1500	FAAH
BD-1063	1508	1635	1436	1501	SIGMAR1
pyrimethamine	1136	1690	1659	1502	DHFR; DHFRP1; HEXA; HEXB; PDF; SLC47A1; STAT3
suloctidil	1044	1436	1885	1503
phenazone	1585	1409	1592	1504
fipronil	1674	1484	1419	1505	GABRB3
BRD-K83998179	1589	1542	1468	1506
BRD-A09164687	1599	1368	1617	1507
vardenafil	1085	1745	1644	1508	CYP2C8; CYP3A5; PDE5A; PDE6G; PDE6H
ritanserin	1100	1643	1737	1509	ADRA1A; ADRA1B; ADRA1D; CACNA1B; HTR1B; HTR1D; HTR2B; HTR5A; HTR6; HTR7
LY-364947	1561	1574	1472	1510	TGFBR1
vesamicol	1763	1496	1276	1511	SLC18A3
EHNA	1760	1398	1393	1512	ADA; ADORA2A; PDE2A
BRD-K00944562	1537	1373	1680	1513
MW-STK33-22	834	1975	1391	1514
BRD-K85266146	1616	1474	1541	1515
farnesol	1540	1566	1533	1516	MAOB; MVK; NR1H4
NVP-TAE684	1849	1143	1486	1517	ACVR1; ACVRL1; ADCK4; ALK; AURKC; AXL; BMPR1B; BTK; CAMK4; CAMKK1; CAMKK2; CHEK2; CLK1; CLK2; DCLK1; DCLK2; DCLK3; DSTYK; EPHA1; FER; FES; GAK; INSR; INSRR; IRAK1; IRAK4; ITK; LRRK2; LTK; MAP3K12; MAP3K13; MAP4K3; MAPK10; MAPK7; MARK1; MARK2; MARK3; MARK4; MERTK; MKNK2; MYO3A; MYO3B; NUAK1; NUAK2; OXSR1; PAK3; PHKG1; PHKG2; PLK1; PLK4; PRKAA1; PRKAA2; PRKD1; PRKD3; PTK2; PTK2B; PTK6; ROCK1; ROS1;…
BRD-K38455110	1504	1736	1357	1518
bisindolylmaleimide-ix	1455	1581	1604	1519	AKT1; GSK3B; LCK; LRRK2; MAPK11; MAPK12; MAPK14; MAPK8; PRKCA; ROCK1; RPS6KB1; SIRT1; SIRT2
AT-SUMO-1	1723	1382	1502	1520
rilmenidine	1726	1541	1335	1521	NISCH
SEW-00445	1495	1688	1446	1522
ON-01910	870	1675	1835	1523	CDK1; FLT1; FYN; MCL1; PDGFRA; PLK1; PLK2; SRC
fluticasone-propionate	1578	1419	1640	1524
LY-165163	1272	1444	1825	1525	HTR1D
BRD-K36087356	1506	1577	1570	1526
BRD-K63954456	790	1660	1872	1527
lawsone	1657	1403	1579	1528
cimetidine	1822	1374	1365	1529	ABCG2; ADCY10; HDC; HRH2; SLC22A2; SLC22A6; SLC22A7; SLC22A8; SLC29A4; SLC47A1; SLC47A2
BRD-K55630727	2058	995	1030	1530
apafant	1165	1779	1609	1531	PTAFR
cephalosporanic-acid	1929	1047	1426	1532
thioperamide	1309	1699	1613	1533	CYP46A1; HRH3; HRH4
betahistine	1732	1421	1490	1534	HRH1; HRH3
pirinixic-acid	1644	1414	1605	1535	PPARA
erythrosine	1721	1250	1650	1536
skimmianine	1532	1545	1619	1537
progesterone	1577	1549	1573	1538	AKR1C1; AKR1C2; AKR1D1; APOD; AR; CATSPER1; CATSPER2; CATSPER3; CATSPER4; CATSPERB; CATSPERD; CATSPERG; CGA; CYP11B1; CYP17A1; CYP21A2; ESR1; GNAI1; GNAS; GNGT1; HRAS; HSD3B1; HSD3B2; HVCN1; KCNU1; LHB; NR1I2; NR3C1; NR3C2; OPRK1; ORM1; PAQR5; PGR; SERPINA6; SHBG; SRD5A1; SRD5A3; TRPC5
lylamine	1470	1515	1697	1539	CNR1
BRD-K44890999	775	1600	1939	1540
dicycloverine	1316	1680	1658	1541	CHRM1
SB-200646	1530	1234	1826	1542	HTR2B
BP-554	1174	1870	1498	1543
BIX-01294	757	1902	1676	1544	EHMT1; EHMT2
promazine	1748	1538	1382	1545	ADRA1A; ADRA1B; ADRA1D; CHRM1; CHRM4; CHRM5; DRD1; DRD3; DRD4; HRH1; PRNP
W-7	1787	1240	1597	1546	CALM1; CALM2; KCNA5; KCNH2; TNNC1; TNNI3
adipiodone	1696	1678	1296	1547	ALB
BRD-K06652922	1639	1632	1448	1548
BRD-A68274214	1574	1726	1408	1549
THZ-2-98-01	1715	1676	1280	1550
piceatannol	1718	1597	1395	1551	ATP5A1; ATP5B; ATP5C1; ATP5F1A; ATP5F1B; ATP5F1C; IRF3; SIRT1; SIRT3; TYR
zuclopenthixol	1535	1654	1552	1552	ADRA1A; DRD1; HRH1
clonidine	1913	1476	1157	1553	ADCY10; ADRA1A; ADRA1B; ADRA1D; ADRA2B; ADRA2C; AOC1; AOC2; AOC3; DBH; GH1; NISCH; PNMT; TH
GDC-0879	1717	1622	1378	1554	BRAF; RAF1
GW-843682X	1620	1625	1506	1555	PLK1; PLK3
BRD-K76425827	1708	1235	1722	1556
WZ-7043	1016	1650	1865	1557
SR-95639A	1163	1809	1651	1558	CHRM1
terreic-acid-(-)	941	1763	1808	1559
enzastaurin	1885	1371	1368	1560	AKT1; AURKA; AURKB; CDK15; CHEK1; CHEK2; GSK3B; PIK3R1; PRKCA; PRKCB; PRKCG
cromakalim	1952	1285	1300	1561	ABCC9; KCNJ5; KCNJ8
antimycin-a	1596	1627	1557	1562	CYCS
OMDM-2	1247	1740	1710	1563	GPR119
ranolazine	1631	1365	1743	1564	SCN10A; SCN5A; SCN9A; SLC22A2
RS-17053	1324	1430	1894	1565	ADRA1A; ADRA1D
LM-1685	1634	1764	1331	1566
ICI-162846	1460	1621	1694	1567
nifurtimox	1021	1830	1727	1568
salicin	1776	1615	1346	1569
BRD-K27881911	1492	1341	1862	1570
butoconazole	1476	1743	1558	1571	CYP51A1
deoxyandirobin	1251	1612	1842	1572
JFD02227	1471	1618	1715	1573
domperidone	1098	1616	1903	1574	ABCG2; CYP3A5; DRD3
SB-218078	1728	1658	1410	1575	CHEK1
BRD-K69496360	1739	1364	1682	1576
brinzolamide	1591	1547	1690	1577	CA1; CA12; CA13; CA14; CA3; CA4; CA5A; CA5B; CA6; CA7; CYP2B6; CYP2C8
BRD-K95080859	1792	1580	1414	1578
BP-897	1379	1429	1901	1579
hydrocortisone	1638	1720	1464	1580	ANXA1; HSD11B2; HSD3B1; NOS2; NR3C1; NR3C2
EBPC	1736	1592	1499	1581	AKR1A1; AKR1B1
picotamide	1985	1369	1230	1582	PPBP; TBXA2R; TBXAS1
ST-4075437	872	1875	1783	1583
tolbutamide	1135	1770	1790	1584	ABCC8; CYP2B6; CYP2C8; CYP2C9; KCNJ1; KCNJ11; KCNJ8
WAY-170523	1729	1380	1702	1585	MMP13
sphingosine	1915	1312	1480	1586	ACER1; ACER2; ASAH1; ASAH2; ASAH2C; CERS1; CERS2; CERS3; CERS4; CERS5; CERS6; GALC; GBA; GLTP; LPIN1; LPIN2; LPIN3; PPAP2A; PPAP2B; PPAP2C; PSAP; PVR; SGPP1; SGPP2; SMPD1; SPHK1; SPHK2; TRPM3
ICI-89406	1237	1677	1828	1587	ADRB1; ADRB2
lysergol	1587	1642	1639	1588	HTR1B; HTR1D; HTR1E
BRD-K37618507	1814	1151	1751	1589
trapidil	1688	1674	1496	1590	FGFR3; PDE10A; PDE11A; PDE1A; PDE1B; PDE1C; PDE2A; PDE3A; PDE3B; PDE4A; PDE4B; PDE4C; PDE4D; PDE5A; PDE6A; PDE6B; PDE6C; PDE7A; PDE7B; PDE8A; PDE8B; PDE9A; PDGFRA
homoharringtonine	2046	1286	1132	1591	RPL3
N-methyllidocaine-iodide	1303	1714	1777	1592
mammea-a	1575	1710	1590	1593
4-carboxy-3-hydroxyphenylglycine-(RS)	1828	1407	1580	1594
LY-2183240	1172	1685	1868	1595	FAAH
tyrphostin-47	1769	1718	1325	1596	EGFR
BRD-K32111336	1565	1816	1459	1597
flumazenil	1333	1737	1752	1598	GABRA2; GABRA3; GABRA4; GABRA5; GABRA6; GABRB1; GABRB2; GABRB3; GABRD; GABRE; GABRG1; GABRG2; GABRG3; GABRP; GABRQ
BRD-A36884011	1933	1352	1452	1599
BRD-K04534322	1637	1603	1657	1600
U-99194	1778	1236	1767	1601	DRD3
cinchonine	1595	1432	1818	1602	CYP2D6
altrenogest	1576	1704	1618	1603	PGR
AMN-082	1749	1649	1492	1604	GRM7
tyrphostin-AG-494	1866	1522	1442	1605	EGFR
labetalol	1029	1866	1778	1606	ADRA1A; ADRA1B; ADRA1D; ADRB1; ADRB2
BRD-K51696048	885	1886	1814	1607
STO-609	1803	1360	1687	1608	CAMKK1; CAMKK2
ozagrel	1804	1769	1214	1609	TBXAS1
procaterol	2092	1067	1269	1610	ADRB2
ST-4039884	1967	1509	1235	1611
tyrphostin-AG-538	1567	1735	1614	1612	EGFR
BRD-K45114207	1677	1629	1620	1613
midodrine	1583	1694	1652	1614	ADRA1A; ADRA1B; ADRA1D
ZK-93423	1399	1839	1635	1615	GABRA2; GABRA3; GABRA5; GABRB2; GABRG2
BRD-K07079548	1474	1818	1606	1616
BL-050	1783	1652	1475	1617
trioxsalen	1582	1803	1530	1618
acetyl-farnesyl-cysteine	1001	1904	1773	1619	PPARG
EMF-sumo1-12	1555	1831	1514	1620
CGS-20625	1747	1644	1546	1621	GABRA2; GABRA3; GABRA5
BRD-K16057611	851	1631	2025	1622
SC-560	1372	1916	1543	1623
pargyline	1761	1420	1733	1624	MAOA; MAOB; TH
piretanide	1208	1826	1781	1625	SLC12A1; SLC12A2
potassium-canrenoate	1457	1746	1735	1626
JTE-013	1833	1408	1670	1627	P2RY10; S1PR2
BRD-A26962727	1974	1361	1455	1628
bis-tyrphostin	1284	1689	1882	1629	DNM1; EGFR
BRD-K09191212	955	1731	1964	1630
QL-XII-47	2071	1342	1144	1631	BMX; BTK
semaxanib	1547	1599	1810	1632	FLT1; FLT3; KDR; KIT; MET; PDGFRA; PDGFRB; RET
BRD-K66902379	1756	1732	1469	1633
riboflavin	1809	1666	1473	1634	ACP1; ACP5; ACP6; ACPP; ACPT; BLVRB; ENPP1; FLAD1; RFK; SLC52A3
BMY-7378	1498	1742	1725	1635	ADRA1A; ADRA1B; ADRA1D
BG-FA-0953	1740	1791	1404	1636
BRD-K87432599	1661	1552	1765	1637
protriptyline	1725	1526	1726	1638	SLC6A2; SLC6A4
4,5,6,7-tetrabromobenzotriazole	1883	1546	1497	1639	AKT1; CHEK1; CSNK2A1; CSNK2A2; CSNK2B; GSK3B; LCK; MAP2K1; MAPK11; MAPK12; MAPK14; MAPK8; PRKCA; ROCK1; RPS6KB1; SGK1
DY-44	1615	1351	1909	1640
BRD-K90697054	1556	1561	1838	1641
BRD-K41924482	1791	1705	1463	1642
BRD-K48950795	884	1100	2205	1643
XMD-1150	1806	1242	1816	1644	LRRK2
bithionol	1910	1397	1584	1645	ESR1; ESR2; GLUD1; GLUD2; MCL1
BRD-K18739469	1656	1709	1638	1646
BRD-K06476055	2074	1237	1278	1647
IAA-94	1835	1593	1539	1648
losartan	1562	1759	1675	1649	ACE2; AGTR1; CYP2C9; EDN1; FOS; SERPINE1
carbofuran	1296	1842	1759	1650
loreclezole	2001	1399	1387	1651	GABRB2; GABRB3
BRD-K48204702	1655	1808	1523	1652
lidoflazine	1773	1255	1854	1653	SCN1A; SCN3A; SLC29A1
phenacetin	1672	1668	1685	1654	CYP2A6
BRD-A32440707	2000	1465	1337	1655
BRD-K72429558	1774	1555	1684	1656
HO-013	1469	1648	1856	1657	PPARG
MG-132	1623	1761	1648	1658	PSMB1
AZD-6482	1863	1656	1458	1659	PIK3CA; PIK3CB; PIK3CD; PIK3CG
PSB-06126	2043	1212	1471	1660	ENTPD3
cytochalasin-d	1851	1218	1817	1661	ACTB
BRD-K97951054	1905	1657	1384	1662
AZ-628	1649	1246	1969	1663	BRAF; RAF1
BRD-K25774147	1978	1434	1487	1664
sappanone-a	1741	1388	1852	1665
clofibrate	1745	1248	1913	1666	ACOX1; APOA1; APOB; CAT; CRAT; CYP2E1; CYP4A11; EPHX1; GNPAT; LPL; PPARA
BRD-K08438429	1363	1254	2098	1667
piperacetazine	2021	1362	1449	1668
BAY-11-7082	1742	1567	1746	1669
ARG-CSC2-23	1606	1750	1712	1670
baccatin-III	1963	1583	1385	1671
L-368899	1566	1815	1677	1672	AVPR1A; AVPR2; OXT; OXTR
methantheline	2038	1356	1418	1673	CHRM1; HRH2
probenecid	1714	1686	1686	1674	ABCC1; ABCC4; CYP2C9; OAT; PANX1; SLC22A11; SLC22A12; SLC22A6; SLC22A8; SLCO1C1; TAS2R16; TRPV2
metolazone	1705	1667	1720	1675	CA7; SLC12A3
isoxicam	1066	1697	2012	1676
KN-62	1846	1594	1632	1677	AKT1; CAMK2A; CHEK1; LCK; MAPK11; MAPK12; MAPK14; MAPK8; P2RX7; PRKCA; ROCK1; RPS6KB1; SGK1
SDZ-WAG-994	1857	1798	1347	1678	ADORA1
NAS-181	2134	1263	1224	1679	HTR1B
BRD-K89156937	1730	1553	1804	1680
eriochrome-black-t	1999	1507	1429	1681
ibuprofen-(S)	1374	1445	2045	1682
amantadine	1127	2098	1447	1683	CHRNA3; CHRNA4; CHRNA7; GRIN1; GRIN2A; GRIN2B; GRIN2C; GRIN2D; GRIN3A
erythromycin-ethylsuccinate	1572	1739	1789	1684
probucol	1449	1934	1634	1685	ABCA1; ABCB11; APOA1; APOA2; APOB; APOE; CES1; CETP; SCARB1; SELE; VCAM1
LY-225910	1398	1840	1801	1686	CCKBR
oxibendazole	1115	1800	1957	1687	TUBB; TUBB4B
BRD-A43188678	822	1832	2008	1688
BRD-K19499941	1720	1793	1603	1689
dydrogesterone	1317	1757	1921	1690	PGR
tunicamycin	1844	1771	1466	1691	GNPTAB
SYK-inhibitor	1951	1377	1683	1692
dichlorobenzamil	1694	1614	1822	1693
BRD-A73847809	1543	1860	1705	1694
tebuthiuron	1499	1804	1805	1695
CL-218872	1648	1782	1724	1696	GABRA2; GABRA3; GABRA5; GABRB2; GABRG2
SB-366791	1868	1741	1495	1697	TRPV1
hexylcaine	1698	1833	1610	1698	SCN10A; SCN5A
BRD-K17628612	1766	1576	1799	1699
BRD-K11778372	1593	1537	1944	1700
BRD-K94991378	1738	1859	1525	1701
trimetozine	1668	1693	1803	1702
radicicol	1772	1584	1798	1703	ACLY; DLAT; HSP90AB1; HSP90B1; MAP3K7; OPRM1; PDK3
xylazine	1855	1711	1578	1704	ADRA2B; ADRA2C
tandutinib	1823	1787	1529	1705	CSF1R; FLT3; KIT; PDGFD; PDGFRA; PDGFRB
APHA-compound-8	994	1876	1967	1706	HDAC8
AG-370	1396	1906	1774	1707	PDGFRB
ST-4070169	2004	1611	1388	1708
TTNPB	1848	1400	1845	1709	RARA; RARB; RARG
diethylcarbamazine	1817	1730	1629	1710	ALOX5
syrosingopine	1970	1651	1443	1711	SLC18A1; SLC18A2
mianserin	1484	1841	1809	1712	ADCY10; ADRA1A; ADRA1B; ADRA1D; ADRA2B; ADRA2C; DRD1; DRD3; HRH1; HRH2; HRH4; HTR1F; HTR2B; HTR6; HTR7; OPRK1; SLC6A2; SLC6A3; SLC6A4
betulinic-acid	1619	1961	1507	1713	CASP3; CASP8; GPBAR1; TOP1
mead-ethanolamide	1630	1760	1793	1714
BRD-K38519699	1744	1869	1540	1715
SB-269970	1279	1930	1834	1716	HTR7
benperidol	1707	1754	1755	1717
BRD-K61175124	897	1932	1966	1718
equilin	2030	1435	1567	1719	HSD17B1
BW-723C86	2013	1413	1630	1720	HTR2B
BRD-K57019930	2170	1122	1397	1721
chlorthalidone	1242	2088	1554	1722	CA5B; CA7; SLC12A1
NS-1619	1764	1590	1850	1723	KCNMA1; KCNT1; KCNT2; KCNU1
NNC-55-0396	1196	1891	1923	1724	CATSPER1; CATSPER2; CATSPER3; CATSPER4
dantron	1924	1747	1483	1725
celecoxib	1438	2003	1643	1726	ABCB1; ABCB5; ABCG2; CA12; CA3; CASP3; CASP9; CYP2C9; LTF; PCNA; TF; VEGFA
J-104129	1388	1948	1776	1727
moexipril	1834	1701	1695	1728	ACE; ACE2
SB-202190	1944	1337	1811	1729	AKT1; ALOX5; CHEK1; GSK3B; LCK; MAPK11; MAPK12; MAPK14; MAPK8; PRKCA; ROCK1; RPS6KB1; SGK1
MW-STK33-4C	1995	1639	1479	1730
RAN-30	1984	1532	1623	1731
quercetin	2137	1485	1228	1732	ACTB; AHR; AKR1B1; AOX1; ATP5A1; ATP5B; ATP5C1; ATP5F1A; ATP5F1B; ATP5F1C; CBR1; CEBPB; CSNK2A1; CSNK2B; CYP1B1; CYP2C8; EGFR; EIF3F; ERN1; ERN2; ESR2; GAA; HCK; HIBCH; HSP90AA1; HSPA2; MAOA; NQO2; NR1I2; PIK3CG; PIM1; PTPN1; RUVBL2; SCN5A; SF3B3; SHBG; SIRT1; STK17B; UBA1; UGT3A1
sinensetin	1757	1661	1829	1733
nocodazole	1703	1795	1760	1734	HPGDS
PQ-401	1969	1601	1601	1735	IGF1R
BRD-K67808578	1691	1634	1905	1736
BRD-K81795824	1813	1412	1935	1737
BRD-A10330754	1609	2041	1438	1738
mefenamic-acid	1621	1890	1747	1739	KCNQ1; TRPM3
levocabastine	1491	1846	1879	1740	HRH1; NTSR2
daunorubicin	1497	1427	2106	1741	ABCB1; ABCG2; DCXR; TOP2A; TOP2B
tyrphostin-AG-825	2024	1535	1589	1742	ERBB2
BRD-K78596368	1907	1814	1511	1743
RS-I-002-6	1663	1968	1591	1744
azasetron	1872	1911	1403	1745	HTR3A; HTR3B
methylergometrine	1794	1963	1427	1746	DRD1; HTR1E; HTR1F; HTR2B
amitriptyline	1117	2042	1821	1747	ADRA1A; ADRA1B; ADRA1D; ADRB1; ADRB2; ADRB3; CHRM1; CHRM4; CHRM5; CYP2C9; HRH1; HRH2; HRH4; HTR1B; HTR1D; HTR6; HTR7; KCNA1; KCND2; KCND3; KCNQ2; KCNQ3; NTRK1; NTRK2; OPRD1; OPRK1; OPRM1; ORM2; SIGMAR1; SLC6A2; SLC6A4
levcromakalim	2029	1645	1465	1748	ABCC9; KCNJ5; KCNJ8
XMD-1185H	1948	1765	1518	1749
ipratropium	1975	1755	1467	1750	CHRM1; CHRM4; CHRM5
ecopipam	1222	1853	2005	1751	DRD1
BRD-K04188046	1889	1659	1758	1752
zaldaride	1961	1638	1665	1753	CALM1
BRD-K42091312	1659	1942	1681	1754
RAN-03	1838	1727	1764	1755
calmidazolium	1836	1851	1628	1756	ATP2B1; PDE1A
entinostat	916	1422	2260	1757	HDAC1; HDAC2; HDAC3; HDAC9
herniarin	1693	1687	1931	1758	ACHE; CA1; CA12; CA14; CA4; CA6; CA9
3,3'-diindolylmethane	1465	2010	1738	1759	AHR; AR; CYP1A2; GUSB; IDO1
AZD-7762	1735	1385	2046	1760	CHEK1; CHEK2
DNQX	1807	1698	1840	1761	GRIA1; GRIK1; GRIN1; GRIN2A; GRIN2B
CI-966	1560	1900	1855	1762	SLC6A1
Ro-10-5824	1437	1834	1976	1763	DRD4
verrucarin-a	2222	1213	1307	1764
wortmannin	2049	1653	1517	1765	ATM; ATR; MTOR; MYLK; PI4KA; PI4KB; PIK3C2B; PIK3C3; PIK3CA; PIK3CD; PIK3CG; PIK3R1; PIK3R4; PLK1; PLK2; PLK3; PRKDC
retinol	959	1999	1986	1766	ALDH1A1; ALDH1A2; ALDH1A3; DHRS3; DHRS4; LRAT; NR2C2; RBP1; RBP3; RDH11; RDH12; RDH13; RDH14; RDH5; RDH8; RETSAT; RHO; RLBP1; RXRA; RXRB; RXRG
cefixime	1192	1981	1942	1767
erlotinib	1781	1702	1890	1768	EGF; EGFR; GAK; MAP3K19; NR1I2; SLK; STK10
fludarabine	799	1813	2151	1769	ADA; BAX; DCK; MCL1; POLA1; RRM1; RRM2; SLC29A1
epirubicin	1573	1733	1995	1770	CHD1; TOP2A
BRD-K89814851	1928	1633	1796	1771
latrunculin-b	2032	1239	1867	1772	ACTA1; MKL1; SPIRE2
pirenperone	1827	1917	1615	1773	HTR7
JAK3-inhibitor-I	1946	1573	1820	1774
BRD-K41652870	1899	1647	1827	1775
norketamine	1854	1928	1562	1776	CYP2B6; CYP3A5; GRIN1
BRD-K56196992	782	1752	2213	1777
BRD-K53592093	889	2075	1924	1778
cilostazol	1126	1879	2081	1779	CYP3A5; PDE3A; PDE3B
benzonatate	1770	1921	1692	1780	SCN5A
sildenafil	1843	1715	1844	1781	C1S; PDE11A; PDE5A; PDE6C; PDE6G; PDE6H; SLCO1B1; SLCO1B3
albendazole	1865	1345	2011	1782	CYP1A2; CYP2J2; TUBA1A; TUBB; TUBB4B
prednisolone	2060	1672	1509	1783	CRP; NR3C1; NR3C2; SERPINA6
trazodone	1617	2035	1642	1784	ADRA1A; HRH1; HTR2B; SLC6A4
BRD-K23027438	860	1914	2112	1785
lumicolchicine	1746	1938	1703	1786
iopanoic-acid	1820	1953	1607	1787
YS-035	2033	1443	1800	1788
BRD-K72462751	1636	1947	1815	1789
lidocaine	1466	1776	2055	1790	CES2; CES5A; EGFR; LTF; ORM1; ORM2; SCN10A; SCN4A; SCN5A; SCN9A; TF
nalbuphine	1349	1972	1941	1791	OPRD1; OPRK1; OPRM1
BRD-K88569143	1767	1888	1786	1792
buspirone	1221	2155	1621	1793
NSC-693868	2088	1610	1596	1794
GW-9662	1220	1997	1974	1795	NCOA2; PPARG; RXRA
vincristine	2180	1384	1524	1796	TUBA4A; TUBB
QL-X-138	2262	1183	1205	1797	BTK; MKNK2; MTOR; PRKDC
fluticasone	1701	2001	1707	1798	CYP3A5; CYP3A7; NR3C1; NR3C2; PGR; PLA2G4A
BRD-K50360938	1683	2067	1569	1799
vincamine	1825	1788	1860	1800	CHRM1; CHRM4
orphenadrine	2077	1386	1791	1801	CYP2B6; GRIN1; GRIN2D; GRIN3A; GRIN3B; HRH1; SCN10A; SLC6A2
sitagliptin	1654	1784	1983	1802	CYP2C8; DPP4; FASLG; HMGCR; SLC22A8
BRD-K13872703	1991	1829	1576	1803
mibefradil	1626	1772	2003	1804	ANO1; CACNA1C; CACNA1D; CACNA1F; CACNA1G; CACNA1H; CACNA1I; CACNA1S; CACNB1; CACNB2; CACNB3; CACNB4; CATSPER1; CATSPER2; CATSPER3; CATSPER4; CYP3A5; CYP3A7; SCN2A; SCN4A; SCN5A; SCN9A
EI-273	1815	1778	1889	1805	PRKCA; PRKCG
BRD-A56800788	825	2171	1787	1806
BRD-K82837433	1801	1703	1956	1807
BRD-K52831896	1990	1810	1627	1808
vanoxerine	2093	1734	1481	1809	MAOA; MAOB; SLC6A3
chlormadinone-acetate	1023	2154	1782	1810
enobosarm	1625	1766	2019	1811	AR
quinisocaine	1869	1806	1833	1812
BRD-K58628167	1864	1442	2041	1813
NECA	1837	2027	1528	1814	ADORA1; ADORA2A; ADORA2B; ADORA3; HSP90B1
BRD-K03176945	2166	1366	1664	1815
fusaric-acid	1685	2034	1709	1816	DBH
GR-235	967	2096	1953	1817	ESR1; IKBKB; NR1H4; NR1I2; PGR
tropisetron	1950	1821	1723	1818	GLRA1; GLRA2; GLRB; HTR3A; HTR3B; HTR3C; HTR3D; HTR3E; HTR4; SSTR1
DMBI	1981	1724	1780	1819	PDGFRB
proadifen	1679	2018	1754	1820	NOS1
mead-acid	1988	1825	1660	1821
BRD-A89333723	831	2006	2109	1822
H-8	2047	1681	1700	1823	PKIA; PRKACA
BRD-A90643929	1877	1749	1899	1824
MW-A1-2	2051	1696	1688	1825
CGP-60474	917	1847	2201	1826	CDK1; CDK2
prednisone	2018	1723	1736	1827	HSD11B1; NR3C1; SERPINA6
lapatinib	2036	1748	1674	1828	CYP3A5; EGFR; ERBB2; ERBB4
BRD-K63938928	2147	1655	1532	1829
sirolimus	1953	1824	1748	1830	CCR5; FGF2; FKBP1A; MTOR
penfluridol	1816	1844	1884	1831	CACNA1G; DRD1
tiabendazole	2133	1662	1566	1832
SCH-23390	1528	1852	2057	1833	DRD1; KCNJ4; KCNJ6
benzopurpurin-4b	1650	1974	1886	1834
BRD-K11841836	2050	1585	1813	1835
econazole	1799	1756	1982	1836	CYP51A1; NPY1R; NPY2R; NR1I2; TRPM2; TRPV5
DMeOB	2054	1440	1895	1837
xaliproden	2090	1783	1586	1838	MAPK3
digitoxin	1258	1894	2130	1839	ATP1A1
cabergoline	1645	1909	1981	1840	ADRA1A; ADRA1B; ADRA1D; ADRA2B; ADRA2C; ADRB1; ADRB2; DRD1; DRD3; DRD4; HTR1B; HTR1D; HTR2B; HTR7; PRL
tyrphostin-AG-556	1273	2090	1930	1841	EGFR
calpeptin	1845	1426	2120	1842
BRD-K31553917	2112	1695	1668	1843
BRD-K15672523	2063	1664	1772	1844
taurodeoxycholic-acid	2204	1514	1515	1845
BRD-K71670746	1896	1786	1915	1846
quinpirol-(-)	1947	1861	1784	1847
MAPP-D-erythro	1811	2097	1521	1848
ryanodine	1980	1820	1792	1849	RYR1; RYR2; RYR3
carprofen	1917	1450	2087	1850
sertaconazole	1958	1775	1870	1851	CYP51A1
strychnine	1840	1828	1947	1852	CHRM1; CHRM4; CHRM5; CHRNA10; CHRNA9; GLRA1; GLRA2; GLRA3; GLRB
SDZ-205-557	1709	1958	1922	1853	HTR3A; HTR3B; HTR4
lovastatin	1080	2017	2107	1854	APOA1; APOB; CYP2C9; CYP3A5; HDAC2; HMGCR; ITGAL; LDLR; LMNA; NR1I2; RAF1; RASD1; RHOA; RHOB
zolmitriptan	1922	2009	1612	1855	HTR1B; HTR1D; HTR1E; HTR1F
triflupromazine	1186	1799	2227	1856	CHRM1; CHRNA7; DRD1; HTR2B
phenazopyridine	1802	2101	1547	1857	SCN1A
naltrindole	1925	1868	1836	1858	CD40; OPRD1; OPRK1; OPRM1
BRD-K98064019	1983	1562	1987	1859
enrofloxacin	2045	1895	1593	1860
NU-7441	1940	1871	1823	1861	ABCB1; PRKDC
Broad-Sai-071	1750	1781	2062	1862
nizatidine	1665	2043	1881	1863	HRH2
BRD-K30381304	1700	2000	1920	1864
propafenone	1039	2080	2089	1865	ADRB1; ADRB2; KCNA5; KCNH2; KCNK2; KCNK3; SCN10A; SCN11A; SCN1A; SCN3A; SCN4A; SCN5A; SCN7A; SCN8A
BRD-K27170250	1483	2159	1744	1866
BRD-K22322324	2061	1417	1989	1867
BRD-K91987625	2206	1602	1561	1868
bendroflumethiazide	1909	1867	1912	1869	CA1; CA4; KCNMA1; SLC12A1; SLC12A3
O-1918	2006	1882	1771	1870
fexofenadine	2158	1753	1649	1871	ABCB1; ABCG2; HRH1; SLCO1A2
XMD-1527	2212	1411	1731	1872
TG-100115	2008	1835	1847	1873
DMAB-anabaseine	1280	2187	1806	1874	CHRNA7
CAY-10415	1780	1843	2070	1875	INS
TC-2559	1671	2161	1646	1876	CHRNA4
thioproperazine	1810	1819	2072	1877	ADRA1A; ADRA1B; DRD1
BRD-K05520923	836	2089	2139	1878
rottlerin	1358	2016	2108	1879	KCNH2; TGM2
7,4'-dihydroxyflavone	1796	1881	2028	1880	CYP19A1
aloisine	2086	1738	1849	1881	CDK1; CDK2; CDK5; CDK5R1; CFTR; NUAK1; PTK2B; PTK6; ZAP70
ilomastat	1972	1986	1742	1882	ACAN; ADAM28; MMP1; MMP12; MMP13; MMP14; MMP2; MMP3; MMP8; MMP9
BRD-K47709646	1916	1901	1933	1883
BRD-K01614657	2044	1892	1768	1884
BRD-K26048285	1936	1919	1896	1885
ST-022313	1994	1884	1861	1886
farnesylcysteine-methyl-ester	1861	1940	1948	1887
PIK-75	1682	1874	2113	1888	PIK3C2B; PIK3CA; PIK3CB; PIK3CD; PIK3CG; PRKDC
YC-1	1850	1893	1999	1889	GUCY1A2; GUCY1A3; GUCY1B3; HIF1A
torin-1	2227	1706	1456	1890	MTOR; PIK3CA
ivermectin	1901	1993	1851	1891	CHRNA7; GABRB3; GLRA3; P2RX7
thiorphan	2127	1849	1679	1892	ECE1; MME
yohimbine	1819	1873	2056	1893	ADRA2B; ADRA2C; DRD3; HTR1B; HTR1D; HTR1E; HTR1F; HTR2B; HTR5A; HTR7; KCNJ1; KCNJ10; KCNJ11; KCNJ12; KCNJ14; KCNJ15; KCNJ8
CAY-10578	1853	2140	1582	1894
BRD-K41668190	2031	1805	1904	1895
chlorambucil	2085	1978	1577	1896
molsidomine	2173	1393	1936	1897	GUCY1A2; GUCY1A3
FK-888	1201	2234	1673	1898	TACR1; TACR2
ST-024029	1777	2103	1802	1899
rimcazole	2102	1797	1812	1900	SIGMAR1
dactinomycin	1513	1858	2195	1901	POLR2A; TOP2A; TOP2B
BRD-K64885524	1765	2144	1701	1902
PPT	2108	1990	1527	1903	ESR1
cilastatin	1153	1956	2241	1904	DPEP1
BRD-K63587518	1731	1954	2066	1905
tyrphostin	1550	2057	2027	1906	ERBB2
terfenadine	1965	1794	2006	1907	CHRM1; CHRM4; CHRM5; HRH1; KCNH1; KCNH2
5-methoxytryptamine	2014	2008	1716	1908	HTR1B; HTR1D; HTR1E; HTR1F; HTR4; HTR5A; HTR6; HTR7; TRPM8
CGP-37157	1628	2082	1968	1909	SLC8A1
KIN001-244	1926	1673	2114	1910
BRD-K28293491	1875	1979	1940	1911
NSC-3852	1786	2118	1788	1912	HDAC1
flumetasone	1939	1898	1965	1913	NR3C1; PLA2G1B
bosutinib	1762	1391	2283	1914	ABL1; ABL2; AXL; BCR; BLK; BMX; BTK; CAMK1D; CAMK2A; CAMK2G; CDK2; CHEK2; CSK; CSNK1D; CSNK1E; DMPK; EPHA2; EPHA3; EPHA4; EPHA5; EPHA6; EPHA8; EPHB1; EPHB2; EPHB4; ERBB3; ERBB4; FGR; FRK; FYN; GAK; HCK; IKBKE; INSRR; LRRK2; LYN; MAP2K1; MAP2K2; MAP2K5; MAP3K10; MAP3K11; MAP3K19; MAP3K2; MAP3K3; MAP3K7; MAP3K9; MAP4K1; MAP4K2; MAP4K3; MAP4K4; MAP4K5; MELK; MERTK; MINK1; MLTK; MST4; NEK1; NEK2; NTR…
nonoxynol-9	1586	1952	2133	1915
desoximetasone	2219	1438	1837	1916	NR3C1; PLA2G1B
PD-102807	1847	1905	2049	1917	CHRM4
BRD-K89558221	2039	1962	1779	1918
ketanserin	2183	1854	1583	1919	ADRA1A; ADRA1B; ADRA1D; DRD1; HTR1B; HTR1D; HTR1F; HTR2B; HTR5A; HTR7; SLC18A1; SLC18A2
KM-00799	1930	1896	1998	1920
BRD-K06623064	840	2264	1719	1921
PLX-4720	2096	1925	1757	1922	BRAF; FGR; KDR; MAP2K5; MLTK; PTK6; SRMS
triamterene	1891	2058	1857	1923	SCNN1A; SCNN1B; SCNN1D; SCNN1G
BRD-K89843224	2076	1967	1718	1924
BRD-K24426149	2221	1848	1477	1925
bucladesine	1859	2065	1883	1926	PRKACA
BRD-K49861754	1914	2112	1713	1927
MT-21	1832	2012	1978	1928	CYCS; SLC25A4
lisuride	2113	2014	1585	1929	ADCY10; ADRA1A; ADRA2B; ADRA2C; DRD1; DRD3; DRD4; HRH1; HTR1B; HTR1D; HTR2B; HTR6; HTR7
HG-5-113-01	2151	1605	1959	1930	ABL1; LTK; STK10
coumarin	1964	2023	1843	1931	CA1; CA12; CA14; CA4; CA6; CA9; CYP2A6
SEW-2871	2129	2045	1445	1932	S1PR1
tyrphostin-AG-18	1788	2064	1952	1933	EGFR
GR-113808	2143	1767	1869	1934	HTR4
buthionine-sulfoximine	2119	1785	1907	1935
BRD-A40431293	1954	2026	1864	1936
JNK-9L	1611	1773	2257	1937	MAPK8
GW-7647	2125	1762	1914	1938	PPARA
isoflupredone-acetate	1283	2189	1961	1939
hyoscyamine	1680	1903	2169	1940	CHRM1; CHRM4
BRD-K84421793	2150	1448	2043	1941
indirubin-3-monoxime	2275	1521	1631	1942
alvespimycin	1798	1936	2104	1943	HSP90AA1
EI-231	1900	2109	1785	1944	CSNK2A1; CSNK2A2; CSNK2B
BRD-K63245238	1998	1944	1929	1945
moxifloxacin	990	2120	2175	1946	TOP2A; TOP2B
BRD-K12238169	1782	1796	2192	1947
ST-4070043	1831	2099	1887	1948
RS-56812	2205	1827	1653	1949	HTR3A
SR-57227A	2121	1912	1797	1950	HTR3A
BRD-K80786583	921	2262	1761	1951
reserpine	2012	1801	2032	1952	ABCG2; BIRC5; DBH; PNMT; SLC18A1; SLC18A2; TH
K784-3131	2027	1991	1859	1953
BRD-K47825575	2111	1790	1954	1954
H-9	2099	1987	1750	1955	PRKACA
glipizide	2072	2037	1698	1956	ABCC8; CYP2C9; KCNJ10; KCNJ11; PPARG
H-89	2211	1560	1897	1957	GSG2; KCNA2; KCNA3; KCNA5; KCNAB2; KCNC1; KCNC2; KCNC3; KCNE1; KCNE2; KCNE3; KCNE4; KCNH1; KCNH2; KCNQ1; KCNQ2; KCNQ3; KCNQ5; KCNS3; PKIA; PRKACA
dihydroergocristine	2114	1822	1945	1958	ADRA1A; ADRA1B; ADRA1D; ADRA2B; ADRA2C; ADRB1; ADRB2; ADRB3; DRD1; DRD3; DRD4; HTR1B; HTR1D; HTR1E; HTR1F; HTR2B; HTR3A; HTR3B; HTR3C; HTR3D; HTR3E; HTR4; HTR5A; HTR6; HTR7
SKI-II	1681	2173	1871	1959	SPHK1
SA-792709	1824	2192	1647	1960	RARA; RARB
lasalocid	1368	2076	2165	1961
BRD-K16346331	2138	1679	2002	1962
KB188-III-56	1771	2029	2091	1963
arctigenin	2213	1792	1741	1964	ADIPOR1; AHR; CHUK; MAP2K1
BRD-K66426634	1881	2066	1963	1965
malonoben	2025	1850	2042	1966	EGFR
L-165041	2073	2091	1637	1967	PPARD
pentylenetetrazol	1490	1913	2276	1968	FOS
reversine	2083	1811	2013	1969	ADORA3; AURKA; AURKB; INCENP; MAP2K1
BRD-K00486725	1996	2083	1824	1970
bifemelane	2267	1768	1550	1971	SLC6A2
flufenamic-acid	1456	2176	2016	1972	AKR1C3; ANO1; AR; GJA1; GJA10; GJA3; GJA4; GJA5; GJA8; GJA9; GJB1; GJB2; GJB3; GJB4; GJB5; GJB6; GJB7; GJC1; GJC2; GJC3; GJD2; GJD3; GJD4; GJE1; PANX1; PANX2; PANX3; PKD2L1; TRPC5; TRPM2; TRPM5
hesperidin	2186	1951	1669	1973	AURKB; CACNA1B
ST-4029573	1997	1965	1994	1974
BRD-K28789065	1904	1985	2083	1975
rutin	1959	1923	2090	1976	AKR1B1; AKR1C3; CBR1; F10
ML-3163	1227	2236	1926	1977	CYP2D6; CYP3A4; MAPK11; MAPK12; MAPK14
BRD-K19166598	2163	1836	1918	1978
maprotiline	1879	1960	2117	1979	ADRA1A; ADRA1B; ADRA1D; ADRA2B; ADRA2C; CHRM1; CHRM4; CHRM5; HRH1; HTR7; SLC6A2
amonafide	2193	1789	1873	1980	TOP2A; TOP2B
desoxypeganine	1706	2226	1706	1981	ACHE; MAOA
F-1061-0166	2002	1927	2069	1982
prochlorperazine	2034	1883	2068	1983	DRD1; DRD3; DRD4; S100A4
BRD-K59460069	894	2218	2102	1984
benzamil	2042	1984	1955	1985	ASIC1; PKD2L1; SCNN1A; SCNN1B; SCNN1D; SCNN1G; SLC8A1
mepyramine	1755	2183	1877	1986	HRH1
BRD-K73707305	2079	1907	1985	1987
BRD-K75458636	1702	2160	1980	1988
thiostrepton	2065	2130	1626	1989	FOXM1
bepridil	1932	2051	2000	1990	ATP1A1; CACNA1A; CACNA1C; CACNA1H; CACNA2D2; CALM1; CALM2; CALM3; KCNH2; KCNQ1; KCNQ4; MYLK3; PDE1A; PDE1B; SCN5A; TNNC1
BRD-K07877311	2187	2047	1536	1991
BRD-K03122949	1856	1931	2152	1992
BRD-K72505034	2253	1949	1413	1993
venlafaxine	2185	1864	1863	1994	SLC6A2; SLC6A3; SLC6A4
simvastatin	2279	1157	2001	1995	APOA1; APOE; COG2; CYP2C8; CYP3A4; CYP3A5; HMGCR; ITGAL; ITGB2; LDLR; PON1
PHA-793887	1874	1995	2118	1996	CCND1; CCNE1; CDK1; CDK2; CDK4; CDK5; CDK7; CDK9
nobiletin	2220	1812	1832	1997	ABCB1; MAP2K1; TYR
ioxaglic-acid	1839	1855	2238	1998
[truncated: 340 more rows]
